# Supplementary material for: Single-cell multiomics analysis reveals regulatory programs in clear cell renal cell carcinoma
Source: Cell Discov. 2022 Jul 19;8:68. doi: 10.1038/s41421-022-00415-0 (PMC9296597; doi:10.1038/s41421-022-00415-0)
Supplement: Supplementary file 2 — Supplementary Table S1 [file 41421_2022_415_MOESM2_ESM.xlsx]

## Sheet: Sheet1
Supplementary Table S1. Patient-level clinical information and somatic alteration
Patient	Age	scRNA-seq	scATAC-seq	Sex	Mutation
T1	33	yes	yes	Female	VHL (exon1 p.T105fs [Non-frameshifting deletion], 35.88%)
T2	64	yes	yes	Female	VHL (exon1 c.194C>T [Non-synonymous mutation], 37.78%); ARID1B (exon1 c.733delG [Non-frameshifting deletion], 27.28%)
T3	75	yes	yes	Male	VHL (exon1 c.405delA [Non-frameshifting deletion], 20%); PTEN (exon5 c.377C>G [Non-synonymous mutation], 1.61%); BARD1 (exon4 c.785C>T [Non-synonymous mutation], 1.35%)
T4	58	yes	no	Male	VHL (exon1 c.225delinsGA, 54.8%) NF1 (exon39 c.5941C>T, 3.80%) BAP1 (exon13 c.1615_1627del13, 58.90%) MTOR (c.5930C>G, 69.10%) COL5A3 (c.478A>T, 18.2%) VEGFA (c.251G>A, 5.4%; c.448G>A, 5.2%; c.38G>A, 4.10%)
