# Supplementary material for: Single-cell multiomics analysis reveals regulatory programs in clear cell renal cell carcinoma
Source: Cell Discov. 2022 Jul 19;8:68. doi: 10.1038/s41421-022-00415-0 (PMC9296597; doi:10.1038/s41421-022-00415-0)
Supplement: Supplementary file 3 — Supplementary Table S2 [file 41421_2022_415_MOESM3_ESM.xlsx]

## Sheet: Canonical markers
Supplementary Table S2.a
Cannoical markers for cell type annotation
Gene	CellType
PTPRC	Immune
CD3D	T cell
CD3E	T cell
CD8A	CD8+ T cell
CD8B	CD8+ T cell
CD4	CD4+ T cell
CD40LG	CD4+ T cell
IL7R	CD4+ T cell
FOXP3	Treg
IL2RA	Treg
GNLY	NK cell
KLRD1	NK cell
CD8A	Proliferating CD8+ T cell
MKI67	Proliferating CD8+ T cell
TOP2A	Proliferating CD8+ T cell
STMN1	Proliferating CD8+ T cell
MS4A1	B cell
CD79A	B cell
MZB1	B cell
IGKC	B cell
JCHAIN	B cell
CSF1R	Macrophage
CD68	Macrophage
CD163	Macrophage
S100A8	Monocyte
S100A9	Monocyte
S100A12	Monocyte
FCGR3A	Monocyte
LST1	Monocyte
LILRB2	Monocyte
CD1C	Dendritic cell
CLEC10A	Dendritic cell
CLEC9A	Dendritic cell
IDO1	Dendritic cell
CXCL8	Neutrophil
FCGR3B	Neutrophil
TPSAB1	Mast cell
KIT	Mast cell
PTPRB	Endothelium
PECAM1	Endothelium
KDR	Endothelium
VCAM1	Endothelium
PDGFRB	Mesangial cell
ACTA2	Mesangial cell
CA9	Tumor
NDUFA4L2	Tumor

## Sheet: Signature gene sets of T cell
Supplementary Table S2.b
Functional signature gene sets of CD8+ T cells
Progenitor Exhausted	Terminally Exhausted	Cytotoxic	Exhaustion	Terminal differentiation	Cell stress
IL7R	NKG7	PRF1	BTLA	TIGIT	BAG3
GPR183	RAC2	GZMB	CTLA4	PDCD1	BLOC1S5-TXNDC5
LMNA	CLIC1	GZMH	HAVCR2	CD274	CALU
NR4A3	GZMA	GZMA	LAG3	CTLA4	DNAJB1
TCF7	PRF1	NKG7	PDCD1	LAG3	DUSP1
MGAT4A	APOBEC3C	GNLY	TIGIT	HAVCR2	EGR1
CD55	RHOA			CD244	FOS
AIM1	CCL4			CD160	FOSB
PER1	COTL1				HIF1A
FOSL2	PSME2				HSP90AA1
EGR1	HLA-DPA1				HSP90AB1
TSPYL2	HMGN2				HSP90AB2P
YPEL5	LSP1				HSP90AB3P
CSRNP1	PSMB9				HSP90B1
REL	LCK				HSPA1A
SKIL	SRP14				HSPA1B
PIK3R1	ARPC3				HSPA6
FOXP1	ARPC1B				HSPB1
RGCC	TPI1				HSPH1
PFKFB3	APOBEC3G				IER2
MYADM	HLA-DPB1				JUN
ZFP36L2	LDHB				JUNB
USP36	ATP5G2				NFKBIA
TC2N	MYL12B				NFKBIZ
FAM177A1	PSMB8				RGS2
BTG2	PSMA7				SLC2A3
TSC22D2	HLA-DRB1				SOCS3
FAM65B	SUB1				UBC
STAT4	ARPC4				ZFAND2A
RGPD5	CTSW				ZFP36
NEU1	SUMO2				ZFP36L1
IFRD1	TAP1
PDE4B	GZMB
NR4A1	RARRES3
NKG7	CAP1
	UCP2
	PPIB
	RAN
	CHCHD2
	PARK7
	HCST
	GABARAP
	HLA-DRA
	SOD1
	CAPZB
	S100A4
	RNASEK
	PPP1CA
	PKM
	IFI16
	ACTR3
	ITM2A
	SLC25A5
	PGAM1
	ANXA6
	CD27
	ATP5B
	LYST
	PSMB10
	MIF
	LY6E
	ANKRD10
	CTSD
	UBE2L6
	EDF1
	NONO
	TIGIT
	FKBP1A
	IL2RB
	HMGN1
	ATP5L
	GZMH
	STAT1
	GPI
	LCP2
	GBP2
	ARL6IP5
	CCL4L1
	PRDM1
	OST4
	PDCD1
	HINT1
	HNRNPF
	GBP5
	COX7C
	ARPC5
	GIMAP4
	XRCC6
	C17orf62
	PRR13
	HLA-DRB5
	WDR1
	ARL6IP1
	ISG15
	ATP5A1
	EWSR1
	COPE
	HAVCR2
	EIF3H
	ANXA5
	C11orf58
	IFI6
	SIRPG
	CALM3
	SHISA5
	DENND2D
	MAP4K1
	BUB3
	IKZF3
	SNRPB
	EID1
	PSMB1
	PTPN6
	NDUFA13
	SSR4
	COX8A
	PTPN7
	MAT2B
	PSTPIP1
	GSTP1
	PSMB3
	IRF9
	TRAF3IP3
	GIMAP7
	PSMA2
	SASH3
	CD164
	ETNK1
	S100A11
	KLRD1
	MOB1A
	SH2D1A
	UBE2V1
	SH3KBP1
	ATP5G3
	PSMA5
	MT2A
	LAT
	IFNG
	RAB27A
	COX5A
	DDOST
	PSMB4
	SRP9
	BRK1
	TNFRSF1B
	EIF4H
	GMFG
	ANXA2
	TCEB2
	RBPJ
	COX6A1
	UBXN1
	PSMD8
	CD63
	ATP6V0E1
	NDUFB8
	CTSC
	SNRPD2
	ATP5C1
	PRELID1
	COX7A2
	PSMA6
	ECH1
	U2AF1
	HMGB2
	FAM49B
	CD38
	TSPO
	IDH2
	CASP4
	CCL3
	TRMT112
	SURF4
	PSMA1
	YWHAE
	LASP1
	PYHIN1
	ANAPC16
	TUBB
	CSNK2B
	PRKAR1A
	SLAMF7
	GNG5
	PRDX1
	RQCD1
	CCNDBP1
	INPP4B
	CDK2AP2
	CBX3
	RPN1
	SPCS1
	PSMA3
	SIT1
	XRCC5
	EIF3C
	CXCR6
	COX6C
	M6PR
	ANP32E

## Sheet: Signature gene sets of TAM
Supplementary Table S2.c
Functinal signature gene sets of macrophage
M1	M2	Angiogenesis	Phagocytosis
IL23	IL4R	CCND2	MRC1
TNF	CCL4	CCNE1	CD163
CXCL9	CCL13	CD44	MERTK
CXCL10	CCL20	CXCR4	C1QB
CXCL11	CCL17	E2F3
CD86	CCL18	EDN1
IL1A	CCL22	EZH2
IL1B	CCL24	FGF18
IL6	LYVE1	FGFR1
CCL5	VEGFA	FYN
IRF5	VEGFB	HEY1
IRF1	VEGFC	ITGAV
CD40	VEGFD	JAG1
IDO1	EGF	JAG2
KYNU	CTSA	MMP9
CCR7	CTSB	NOTCH1
	CTSC	PDGFA
	CTSD	PTK2
	TGFB1	SPP1
	TGFB2	STC1
	TGFB3	TNFAIP6
	MMP14	TYMP
	MMP19	VAV2
	MMP9	VCAN
	CLEC7A	VEGFA
	WNT7B
	FASL
	TNFSF12
	TNFSF8
	CD276
	VTCN1
	MSR1
	FN1
	IRF4
