# Supplementary material for: Single-cell multiomics analysis reveals regulatory programs in clear cell renal cell carcinoma
Source: Cell Discov. 2022 Jul 19;8:68. doi: 10.1038/s41421-022-00415-0 (PMC9296597; doi:10.1038/s41421-022-00415-0)
Supplement: Supplementary file 4 — Supplementary Table S3 [file 41421_2022_415_MOESM4_ESM.xlsx]

## Sheet: Macrophage
p_val	avg_log2FC	pct.1	pct.2	p_val_adj	cluster	gene
0	4.07324	0.846	0.388	0	Macrophage	APOE
0	3.93111	0.831	0.177	0	Macrophage	C1QB
0	3.83421	0.853	0.215	0	Macrophage	C1QA
0	3.60862	0.776	0.352	0	Macrophage	CCL3L1
0	3.32248	0.798	0.093	0	Macrophage	C1QC
0	3.2323	0.913	0.477	0	Macrophage	CCL3
0	3.15371	0.642	0.269	0	Macrophage	SELENOP
0	3.00345	0.774	0.18	0	Macrophage	APOC1
0	2.86369	0.989	0.695	0	Macrophage	HLA-DRA
0	2.7765	0.693	0.382	0	Macrophage	CCL4L2
0	2.75418	1	0.997	0	Macrophage	FTL
0	2.66865	0.609	0.142	0	Macrophage	CXCL3
0	2.61771	0.884	0.426	0	Macrophage	CXCL8
0	2.57151	0.965	0.672	0	Macrophage	HLA-DPA1
0	2.52819	0.818	0.155	0	Macrophage	CD14
0	2.44889	0.947	0.685	0	Macrophage	HLA-DPB1
0	2.41992	0.84	0.387	0	Macrophage	HLA-DQA1
0	2.39715	0.975	0.797	0	Macrophage	CD74
0	2.36413	0.95	0.672	0	Macrophage	HLA-DRB1
0	2.34379	0.923	0.369	0	Macrophage	CTSB
0	2.28844	0.846	0.137	0	Macrophage	MS4A7
0	2.21569	0.933	0.5	0	Macrophage	IER3
0	2.1514	0.817	0.407	0	Macrophage	HLA-DQB1
0	2.1344	0.843	0.589	0	Macrophage	CCL4
0	2.11171	0.755	0.257	0	Macrophage	CXCL2
0	2.1094	0.716	0.235	0	Macrophage	IL1B
0	2.0722	0.936	0.545	0	Macrophage	CTSD
0	2.04301	0.726	0.133	0	Macrophage	LGMN
0	2.02426	0.773	0.244	0	Macrophage	CTSL
3.04711e-252	2.58926	0.384	0.249	7.16801e-248	Macrophage	SPP1
0	1.97128	0.946	0.315	0	Macrophage	IFI30
0	1.96662	0.725	0.198	0	Macrophage	HMOX1
0	1.9645	0.979	0.584	0	Macrophage	CST3
0	1.93657	0.897	0.37	0	Macrophage	CTSZ
0	1.9308	0.763	0.142	0	Macrophage	MS4A6A
0	1.92387	0.96	0.555	0	Macrophage	PSAP
0	1.9052	0.941	0.449	0	Macrophage	NPC2
0	1.88854	0.974	0.433	0	Macrophage	TYROBP
0	1.87237	0.889	0.362	0	Macrophage	FCGRT
0	1.84281	0.876	0.184	0	Macrophage	CD68
0	1.84101	0.846	0.349	0	Macrophage	HLA-DMA
0	1.79904	0.812	0.285	0	Macrophage	PLAUR
0	1.78554	0.581	0.048	0	Macrophage	GPNMB
0	1.74323	0.74	0.261	0	Macrophage	GPR183
0	1.6998	0.612	0.288	0	Macrophage	FABP5
0	1.69652	0.858	0.377	0	Macrophage	CD83
0	1.68724	0.849	0.516	0	Macrophage	PLIN2
0	1.672	0.806	0.335	0	Macrophage	SGK1
0	1.65134	0.898	0.243	0	Macrophage	AIF1
0	1.64079	0.494	0.034	0	Macrophage	FOLR2
0	1.63548	0.768	0.131	0	Macrophage	FCGR2A
0	1.63298	0.506	0.11	0	Macrophage	C15orf48
0	1.62259	0.959	0.631	0	Macrophage	SOD2
0	1.61587	0.607	0.05	0	Macrophage	MS4A4A
0	1.61233	0.413	0.08	0	Macrophage	SLC40A1
0	1.59271	1	0.997	0	Macrophage	FTH1
0	1.58899	0.488	0.041	0	Macrophage	SDS
0	1.56497	0.7	0.165	0	Macrophage	MAFB
0	1.53966	0.931	0.336	0	Macrophage	FCER1G
0	1.53676	0.838	0.31	0	Macrophage	GRN
0	1.52169	0.905	0.378	0	Macrophage	MARCKS
0	1.49585	0.558	0.049	0	Macrophage	CD163
0	1.4872	0.997	0.888	0	Macrophage	SAT1
0	1.48312	0.784	0.219	0	Macrophage	FCGR3A
0	1.45739	0.826	0.319	0	Macrophage	GLUL
0	1.43027	0.505	0.088	0	Macrophage	PLAU
0	1.41901	0.656	0.14	0	Macrophage	LIPA
0	1.34895	0.708	0.128	0	Macrophage	CPVL
0	1.34754	0.693	0.16	0	Macrophage	PHACTR1
0	1.33284	0.616	0.212	0	Macrophage	OTUD1
0	1.31848	0.678	0.137	0	Macrophage	CFD
0	1.31703	0.765	0.513	0	Macrophage	CSTB
0	1.31236	0.66	0.053	0	Macrophage	MSR1
0	1.28647	0.499	0.081	0	Macrophage	C3
0	1.28643	0.672	0.198	0	Macrophage	DAB2
0	1.2493	0.624	0.105	0	Macrophage	IGSF6
0	1.23565	0.528	0.12	0	Macrophage	STAB1
0	1.22795	0.69	0.167	0	Macrophage	HLA-DMB
0	1.20093	0.525	0.092	0	Macrophage	OLR1
0	1.19698	0.684	0.13	0	Macrophage	C5AR1
0	1.1875	0.838	0.497	0	Macrophage	CEBPB
0	1.17069	0.846	0.423	0	Macrophage	RNASET2
0	1.15426	0.751	0.455	0	Macrophage	CTSC
0	1.15315	0.731	0.43	0	Macrophage	LGALS3
0	1.14615	0.966	0.796	0	Macrophage	S100A11
0	1.13255	0.657	0.158	0	Macrophage	CREG1
0	1.12314	0.916	0.796	0	Macrophage	GADD45B
0	1.11696	0.276	0.033	0	Macrophage	F13A1
0	1.11291	0.547	0.339	0	Macrophage	BAG3
0	1.11017	0.91	0.369	0	Macrophage	CTSS
0	1.10473	0.743	0.329	0	Macrophage	KLF4
0	1.10242	0.59	0.155	0	Macrophage	PLD3
0	1.08871	0.431	0.04	0	Macrophage	PLTP
0	1.08641	0.596	0.07	0	Macrophage	CSF1R
0	1.08063	0.672	0.147	0	Macrophage	CXCL16
0	1.07562	0.613	0.085	0	Macrophage	ADAP2
0	1.07305	0.831	0.631	0	Macrophage	NR4A2
0	1.07132	0.622	0.195	0	Macrophage	FGL2
0	1.06953	0.808	0.401	0	Macrophage	TYMP
0	1.06276	0.796	0.486	0	Macrophage	RGS1
1.92901e-277	1.24396	0.339	0.155	4.53781e-273	Macrophage	CCL2
0	1.05652	0.672	0.229	0	Macrophage	BLVRB
0	1.0456	0.861	0.527	0	Macrophage	NAMPT
0	1.04166	0.688	0.308	0	Macrophage	BCL2A1
0	1.04011	0.776	0.515	0	Macrophage	EGR1
0	1.0298	0.486	0.023	0	Macrophage	TREM2
0	1.02502	0.503	0.03	0	Macrophage	SLCO2B1
0	1.0249	0.694	0.174	0	Macrophage	CTSH
0	1.02264	0.709	0.504	0	Macrophage	EIF4A3
0	1.01974	0.76	0.348	0	Macrophage	PLEK
0	1.01935	0.8	0.611	0	Macrophage	IER5
0	1.0096	0.984	0.923	0	Macrophage	NEAT1
0	1.00214	0.975	0.917	0	Macrophage	NFKBIA
0	0.991969	0.828	0.378	0	Macrophage	ASAH1
0	0.984647	0.904	0.593	0	Macrophage	LAPTM5
0	0.982063	0.345	0.022	0	Macrophage	MRC1
0	0.981522	0.666	0.132	0	Macrophage	CYBB
0	0.980602	0.436	0.022	0	Macrophage	VSIG4
0	0.966001	0.718	0.216	0	Macrophage	C1orf162
0	0.96484	0.55	0.142	0	Macrophage	BASP1
0	0.956947	0.225	0.043	0	Macrophage	APOC2
0	0.941902	0.532	0.11	0	Macrophage	ABCA1
0	0.939911	0.459	0.163	0	Macrophage	HBEGF
0	0.929107	0.986	0.863	0	Macrophage	SRGN
0	0.928522	0.898	0.279	0	Macrophage	LYZ
0	0.92691	0.555	0.251	0	Macrophage	NR4A3
0	0.919336	0.329	0.085	0	Macrophage	IL1RN
0	0.917728	0.854	0.595	0	Macrophage	ATF3
0	0.917217	0.775	0.392	0	Macrophage	CEBPD
0	0.916268	0.626	0.33	0	Macrophage	MAFF
0	0.914981	0.9	0.909	0	Macrophage	IER2
0	0.907071	0.534	0.068	0	Macrophage	RNASE6
9.05136e-197	1.50762	0.172	0.066	2.12924e-192	Macrophage	CCL20
0	0.896226	0.605	0.124	0	Macrophage	LY96
0	0.896121	0.475	0.023	0	Macrophage	FPR3
0	0.884575	0.882	0.715	0	Macrophage	ZFP36L1
0	0.881965	0.564	0.128	0	Macrophage	DSE
0	0.873176	0.698	0.225	0	Macrophage	TIMP2
0	0.871363	0.776	0.554	0	Macrophage	HERPUD1
0	0.862421	0.976	0.793	0	Macrophage	CD63
0	0.855853	0.455	0.045	0	Macrophage	FCGR1A
0	0.855071	0.606	0.119	0	Macrophage	TGFBI
0	0.853774	0.446	0.14	0	Macrophage	PTGS2
0	0.845752	0.602	0.25	0	Macrophage	ICAM1
0	0.839619	0.86	0.521	0	Macrophage	BRI3
0	0.835041	0.345	0.124	0	Macrophage	HLA-DQA2
0	0.829091	0.977	0.911	0	Macrophage	KLF6
0	0.826747	0.56	0.1	0	Macrophage	PLXDC2
0	0.824718	0.565	0.169	0	Macrophage	TNFAIP2
0	0.852155	0.417	0.189	1.10225e-306	Macrophage	TNF
0	0.805228	0.632	0.343	0	Macrophage	HIF1A
0	0.804255	0.571	0.12	0	Macrophage	MFSD1
0	0.81175	0.441	0.226	0	Macrophage	INSIG1
0	0.799177	0.6	0.207	0	Macrophage	CAPG
0	0.796491	0.657	0.204	0	Macrophage	RNF130
0	0.795256	0.566	0.115	0	Macrophage	CLEC7A
1.91895e-210	1.23556	0.474	0.277	4.51414e-206	Macrophage	G0S2
0	0.792226	0.553	0.139	0	Macrophage	CALHM6
0	0.788541	0.651	0.145	0	Macrophage	SPI1
0	0.7877	0.808	0.524	0	Macrophage	ANXA5
0	0.770233	0.498	0.071	0	Macrophage	IL18
0	0.767261	0.536	0.081	0	Macrophage	CD86
0	0.76616	0.558	0.085	0	Macrophage	LY86
0	0.765677	0.474	0.103	0	Macrophage	NRP2
0	0.753297	0.292	0.062	0	Macrophage	EGR2
0	0.748647	0.556	0.112	0	Macrophage	LAIR1
0	0.747589	0.464	0.05	0	Macrophage	NPL
0	0.742638	0.692	0.324	0	Macrophage	NINJ1
0	0.737782	0.52	0.101	0	Macrophage	KCTD12
0	0.737127	0.33	0.036	0	Macrophage	VMO1
0	0.756654	0.465	0.24	0	Macrophage	PRDM1
0	0.732811	0.394	0.114	0	Macrophage	ACP5
0	0.729329	0.791	0.477	0	Macrophage	ATP6V0B
0	0.724964	0.507	0.102	0	Macrophage	RAB20
0	0.724659	0.705	0.323	0	Macrophage	RGS10
0	0.723796	0.597	0.213	0	Macrophage	TPP1
0	0.72187	0.726	0.41	0	Macrophage	APLP2
0	0.719945	0.597	0.234	0	Macrophage	RASGEF1B
0	0.718585	0.571	0.143	0	Macrophage	CD302
0	0.715784	0.786	0.494	0	Macrophage	VAMP8
0	0.715686	0.964	0.865	0	Macrophage	CYBA
2.03855e-213	1.09651	0.603	0.396	4.7955e-209	Macrophage	HSPA6
0	0.710876	0.53	0.131	0	Macrophage	CD4
0	0.710061	0.546	0.16	0	Macrophage	HEXA
0	0.704079	0.71	0.484	0	Macrophage	ZFAND5
0	0.691529	0.461	0.066	0	Macrophage	C3AR1
0	0.689834	0.227	0.017	0	Macrophage	SLC16A10
0	0.689019	0.753	0.475	0	Macrophage	ATP6V1F
0	0.687789	0.528	0.086	0	Macrophage	PILRA
0	0.682897	0.337	0.059	0	Macrophage	FUCA1
9.91818e-242	0.921005	0.158	0.039	2.33315e-237	Macrophage	CXCL1
0	0.681096	0.785	0.528	0	Macrophage	LITAF
0	0.676854	0.812	0.487	0	Macrophage	SDCBP
0	0.676112	0.527	0.162	0	Macrophage	ALDH2
0	0.675911	0.509	0.092	0	Macrophage	TBXAS1
0	0.671125	0.36	0.027	0	Macrophage	GPR34
0	0.666185	0.521	0.117	0	Macrophage	MAN2B1
0	0.663996	0.909	0.734	0	Macrophage	GABARAP
0	0.656975	0.53	0.197	0	Macrophage	PPIF
0	0.654471	0.469	0.177	0	Macrophage	RIPK2
0	0.650909	0.6	0.316	0	Macrophage	YWHAH
0	0.647394	0.44	0.04	0	Macrophage	LILRB4
0	0.646503	0.516	0.113	0	Macrophage	LRP1
0	0.637953	0.307	0.042	0	Macrophage	C2
0	0.637268	0.312	0.05	0	Macrophage	FCGR2B
0	0.634509	0.515	0.155	0	Macrophage	RAB32
0	0.632044	0.277	0.02	0	Macrophage	PLA2G7
0	0.631551	0.449	0.12	0	Macrophage	IRF8
0	0.631145	0.539	0.219	0	Macrophage	CTSA
0	0.62762	0.298	0.013	0	Macrophage	IGF1
0	0.626632	0.564	0.252	0	Macrophage	LCP2
0	0.625686	0.497	0.106	0	Macrophage	GAA
0	0.625012	0.406	0.088	0	Macrophage	MPEG1
0	0.624854	0.486	0.091	0	Macrophage	SLC15A3
0	0.623357	0.499	0.115	0	Macrophage	TNFSF13B
0	0.617002	0.216	0.034	0	Macrophage	IL10
0	0.610984	0.567	0.202	0	Macrophage	ARHGAP18
0	0.609137	0.869	0.686	0	Macrophage	ATP6V0C
0	0.608495	0.565	0.209	0	Macrophage	PPT1
0	0.603416	0.429	0.07	0	Macrophage	TNFSF13
0	0.594762	0.662	0.264	0	Macrophage	TMEM176B
0	0.589007	0.981	0.935	0	Macrophage	ITM2B
0	0.588421	0.599	0.261	0	Macrophage	MGAT1
0	0.58795	0.471	0.115	0	Macrophage	HNMT
0	0.587646	0.489	0.151	0	Macrophage	AKR1B1
0	0.582066	0.549	0.217	0	Macrophage	RAP2B
0	0.58053	0.491	0.127	0	Macrophage	ADA2
0	0.570405	0.477	0.134	0	Macrophage	CD84
0	0.56816	0.553	0.215	0	Macrophage	SAMHD1
0	0.563697	0.615	0.377	0	Macrophage	SNX6
0	0.561435	0.446	0.12	0	Macrophage	OGFRL1
2.6345e-214	0.858049	0.768	0.606	6.19739e-210	Macrophage	HSPH1
0	0.560219	0.667	0.388	0	Macrophage	ATP6AP2
0	0.559419	0.522	0.222	0	Macrophage	PLSCR1
0	0.558479	0.843	0.651	0	Macrophage	PRDX1
0	0.558001	0.639	0.319	0	Macrophage	QKI
0	0.555436	0.416	0.085	0	Macrophage	MPP1
0	0.548965	0.325	0.023	0	Macrophage	MERTK
0	0.548056	0.655	0.307	0	Macrophage	PYCARD
1.70928e-284	0.626026	0.951	0.889	4.0209e-280	Macrophage	PPP1R15A
0	0.544623	0.408	0.087	0	Macrophage	AP1B1
0	0.543775	0.404	0.149	0	Macrophage	GLA
0	0.543598	0.384	0.057	0	Macrophage	EPB41L3
0	0.542074	0.564	0.245	0	Macrophage	AKR1A1
6.44975e-271	0.649952	0.392	0.188	1.51724e-266	Macrophage	DNAJA4
0	0.538022	0.458	0.14	0	Macrophage	RASSF4
0	0.537557	0.564	0.262	0	Macrophage	PABPC4
0	0.536568	0.484	0.155	0	Macrophage	CCDC88A
0	0.533797	0.922	0.834	0	Macrophage	YBX1
0	0.532691	0.405	0.075	0	Macrophage	RBM47
6.43764e-238	0.730235	0.707	0.457	1.51439e-233	Macrophage	RGS2
0	0.530966	0.487	0.225	0	Macrophage	GNA13
0	0.528786	0.43	0.096	0	Macrophage	NCF4
0	0.528183	0.423	0.151	0	Macrophage	RB1
0	0.527504	0.519	0.208	0	Macrophage	LAMP2
0	0.526281	0.502	0.174	0	Macrophage	IFNGR2
0	0.522136	0.483	0.16	0	Macrophage	CD300A
0	0.521762	0.74	0.2	0	Macrophage	LST1
0	0.520673	0.372	0.057	0	Macrophage	FMNL2
0	0.518148	0.437	0.107	0	Macrophage	BMP2K
0	0.515387	0.659	0.387	0	Macrophage	GRB2
0	0.515035	0.493	0.228	0	Macrophage	LAP3
0	0.510956	0.372	0.048	0	Macrophage	HLA-DOA
0	0.509798	0.421	0.173	0	Macrophage	ELL2
3.55538e-306	0.540067	0.558	0.319	8.36367e-302	Macrophage	KLF10
1.07008e-299	0.549711	0.279	0.082	2.51726e-295	Macrophage	OSM
3.6697e-267	0.616663	0.626	0.455	8.63261e-263	Macrophage	CHMP1B
0	0.502992	0.423	0.169	0	Macrophage	TRIB1
0	0.501456	0.746	0.42	0	Macrophage	ITGB2
0	0.499941	0.504	0.17	0	Macrophage	DRAM2
0	0.497542	0.504	0.205	0	Macrophage	RNF13
0	0.489739	0.456	0.17	0	Macrophage	SCARB2
9.32028e-257	0.616614	0.529	0.307	2.1925e-252	Macrophage	MAF
0	0.480823	0.584	0.258	0	Macrophage	CD9
0	0.480367	0.373	0.113	0	Macrophage	DNASE2
0	0.480091	0.352	0.069	0	Macrophage	NAIP
0	0.477419	0.354	0.042	0	Macrophage	TFEC
0	0.477112	0.555	0.228	0	Macrophage	ARRB2
0	0.476283	0.592	0.27	0	Macrophage	GLIPR1
0	0.476242	0.297	0.037	0	Macrophage	SDC3
0	0.472882	0.315	0.05	0	Macrophage	CEBPA
0	0.471579	0.353	0.069	0	Macrophage	AXL
4.87483e-194	0.797764	0.524	0.383	1.14675e-189	Macrophage	ZFAND2A
0	0.470252	0.48	0.164	0	Macrophage	LGALS9
0	0.468331	0.354	0.081	0	Macrophage	MCOLN1
3.75227e-250	0.608744	0.987	0.952	8.82685e-246	Macrophage	DUSP1
0	0.463163	0.33	0.092	0	Macrophage	ADAM9
2.33418e-197	0.769974	0.708	0.678	5.49093e-193	Macrophage	HSPA5
1.16301e-215	0.70214	0.116	0.017	2.73587e-211	Macrophage	CCL8
0	0.461417	0.347	0.085	0	Macrophage	TTYH3
0	0.461184	0.416	0.131	0	Macrophage	RAB31
0	0.461085	0.455	0.17	0	Macrophage	NAGK
0	0.460686	0.409	0.083	0	Macrophage	SLC7A7
0	0.458548	0.387	0.137	0	Macrophage	LPAR6
0	0.456169	0.232	0.034	0	Macrophage	P2RY13
0	0.455813	0.224	0.009	0	Macrophage	LILRB5
0	0.45508	0.391	0.1	0	Macrophage	CYFIP1
1.06481e-257	0.576002	0.621	0.411	2.50485e-253	Macrophage	GSTO1
0	0.453056	0.463	0.202	0	Macrophage	CISD2
0	0.452224	0.391	0.123	0	Macrophage	ITGAX
0	0.451426	0.395	0.135	0	Macrophage	ATP6V1B2
1.67833e-299	0.488753	0.548	0.317	3.9481e-295	Macrophage	LAMP1
0	0.449642	0.401	0.125	0	Macrophage	CEP170
2.35014e-307	0.475512	0.524	0.273	5.52847e-303	Macrophage	PLEKHO1
0	0.448836	0.358	0.11	0	Macrophage	PDE4DIP
0	0.446976	0.134	0.004	0	Macrophage	CD209
0	0.446351	0.383	0.103	0	Macrophage	SLC43A2
0	0.445572	0.339	0.074	0	Macrophage	TLR4
0	0.44517	0.467	0.216	0	Macrophage	SMS
0	0.443774	0.361	0.098	0	Macrophage	FCHO2
3.31277e-307	0.469822	0.846	0.627	7.79296e-303	Macrophage	ARPC1B
1.29503e-187	0.775981	0.921	0.877	3.04644e-183	Macrophage	HSPA1A
0	0.442356	0.317	0.062	0	Macrophage	GM2A
4.13438e-277	0.51993	0.506	0.243	9.72572e-273	Macrophage	STX11
7.56151e-282	0.509221	0.587	0.299	1.77877e-277	Macrophage	UCP2
0	0.440127	0.39	0.129	0	Macrophage	FRMD4B
2.64793e-260	0.550092	0.56	0.315	6.22898e-256	Macrophage	MAP3K8
0	0.454209	0.435	0.181	0	Macrophage	PFKFB3
0	0.435681	0.419	0.17	0	Macrophage	PDXK
0	0.433052	0.353	0.074	0	Macrophage	SIRPA
0	0.429187	0.422	0.163	0	Macrophage	SCPEP1
0	0.428454	0.409	0.124	0	Macrophage	HAVCR2
3.46722e-256	0.544733	0.585	0.358	8.15628e-252	Macrophage	LIMS1
0	0.426789	0.419	0.152	0	Macrophage	HEXB
0	0.425035	0.35	0.075	0	Macrophage	UNC93B1
0	0.420094	0.437	0.154	0	Macrophage	GRINA
0	0.418817	0.272	0.028	0	Macrophage	KCNMA1
0	0.420021	0.968	0.92	0	Macrophage	OAZ1
3.27428e-285	0.475658	0.522	0.255	7.70243e-281	Macrophage	PTPRE
0	0.415008	0.282	0.05	0	Macrophage	HLA-DRB5
0	0.414587	0.232	0.03	0	Macrophage	AL355881.1
3.39191e-306	0.439372	0.85	0.648	7.97913e-302	Macrophage	RAC1
0	0.413224	0.316	0.041	0	Macrophage	CSF2RA
0	0.413157	0.328	0.078	0	Macrophage	ADGRE2
0	0.407845	0.39	0.101	0	Macrophage	THEMIS2
0	0.407385	0.376	0.091	0	Macrophage	HOMER3
0	0.406998	0.313	0.077	0	Macrophage	CPM
0	0.404603	0.526	0.204	0	Macrophage	LYN
0	0.40106	0.268	0.029	0	Macrophage	LHFPL2
0	0.401045	0.289	0.045	0	Macrophage	CCR1
0	0.396786	0.323	0.062	0	Macrophage	DOCK4
0	0.40892	0.305	0.107	0	Macrophage	ABL2
2.16741e-297	0.432059	0.881	0.705	5.09861e-293	Macrophage	GPX4
6.00886e-221	0.584115	0.55	0.361	1.41352e-216	Macrophage	BNIP3L
3.91705e-228	0.563423	0.491	0.266	9.21446e-224	Macrophage	PTGER4
0	0.389657	0.374	0.148	0	Macrophage	TSPAN4
0	0.389305	0.317	0.076	0	Macrophage	KYNU
0	0.388882	0.309	0.062	0	Macrophage	MARCH1
0	0.386967	0.302	0.09	0	Macrophage	SPRED1
1.38911e-264	0.475387	0.594	0.332	3.26775e-260	Macrophage	H2AFY
0	0.385064	0.307	0.054	0	Macrophage	DAPK1
6.78806e-134	0.954083	0.298	0.168	1.59682e-129	Macrophage	RNASE1
1.17464e-181	0.693392	0.657	0.476	2.76322e-177	Macrophage	ZNF331
1.14118e-293	0.422676	0.879	0.754	2.68452e-289	Macrophage	CD81
9.8227e-253	0.491949	0.344	0.152	2.31069e-248	Macrophage	AC007952.4
6.73068e-226	0.551304	0.703	0.459	1.58333e-221	Macrophage	NFKBIZ
0	0.379534	0.316	0.064	0	Macrophage	SLC31A2
8.13046e-241	0.513245	0.314	0.137	1.91261e-236	Macrophage	MIR155HG
0	0.375984	0.421	0.153	0	Macrophage	ZFHX3
1.41842e-255	0.479063	0.339	0.169	3.3367e-251	Macrophage	GADD45G
0	0.372169	0.29	0.043	0	Macrophage	TLR2
0	0.371215	0.233	0.013	0	Macrophage	SLC1A3
4.05954e-173	0.702719	0.751	0.598	9.54966e-169	Macrophage	DUSP2
0	0.368485	0.277	0.032	0	Macrophage	PTAFR
0	0.363004	0.301	0.075	0	Macrophage	DMXL2
0	0.361531	0.217	0.034	0	Macrophage	BCAT1
7.11489e-297	0.395377	0.328	0.123	1.67371e-292	Macrophage	FNIP2
9.124e-277	0.424639	0.421	0.207	2.14633e-272	Macrophage	STX4
0	0.35798	0.228	0.008	0	Macrophage	GAL3ST4
0	0.357133	0.222	0.011	0	Macrophage	SIGLEC1
0	0.36463	0.285	0.07	0	Macrophage	CCRL2
0	0.356616	0.314	0.066	0	Macrophage	SYK
0	0.3541	0.214	0.006	0	Macrophage	SLC7A8
1.94752e-242	0.476748	0.618	0.402	4.58135e-238	Macrophage	AP2S1
6.76652e-218	0.531386	0.258	0.082	1.59176e-213	Macrophage	TREM1
0	0.353189	0.319	0.064	0	Macrophage	LRRC25
0	0.352688	0.326	0.091	0	Macrophage	ABHD12
1.77398e-160	0.722989	0.863	0.78	4.1731e-156	Macrophage	HSPA1B
0	0.351865	0.13	0.013	0	Macrophage	MMP19
0	0.350176	0.351	0.084	0	Macrophage	HCK
0	0.349743	0.212	0.038	0	Macrophage	AZIN1-AS1
0	0.348664	0.286	0.069	0	Macrophage	FRMD4A
2.94855e-196	0.579116	0.748	0.57	6.93618e-192	Macrophage	ID2
0	0.345758	0.307	0.075	0	Macrophage	GNPDA1
0	0.344851	0.27	0.044	0	Macrophage	SDSL
0	0.343493	0.34	0.085	0	Macrophage	FPR1
0	0.341374	0.291	0.086	0	Macrophage	C1orf54
0	0.337894	0.483	0.14	0	Macrophage	MNDA
8.41837e-234	0.47145	0.386	0.232	1.98034e-229	Macrophage	EIF4E
0	0.336259	0.336	0.094	0	Macrophage	SMCO4
3.53927e-262	0.417895	0.765	0.528	8.32579e-258	Macrophage	RTN4
2.30348e-249	0.439013	0.296	0.097	5.41871e-245	Macrophage	GK
5.29309e-288	0.378279	0.387	0.147	1.24515e-283	Macrophage	AOAH
0	0.334288	0.207	0.028	0	Macrophage	PLD4
0	0.334002	0.312	0.087	0	Macrophage	SLC8A1
0	0.332281	0.226	0.025	0	Macrophage	FCGR1B
0	0.327194	0.233	0.029	0	Macrophage	ST14
2.4051e-262	0.406894	0.402	0.193	5.65777e-258	Macrophage	RUNX1
7.30173e-253	0.421144	0.608	0.375	1.71766e-248	Macrophage	RAB7A
0	0.322698	0.245	0.03	0	Macrophage	PLA2G15
0	0.320142	0.256	0.046	0	Macrophage	ADAM28
8.41036e-278	0.372886	0.467	0.22	1.97845e-273	Macrophage	ATP6AP1
0	0.31692	0.173	0.011	0	Macrophage	OTOA
7.00285e-205	0.506	0.241	0.092	1.64735e-200	Macrophage	LUCAT1
5.61794e-248	0.416008	0.364	0.153	1.32156e-243	Macrophage	ZFYVE16
5.47e-206	0.500949	0.253	0.097	1.28676e-201	Macrophage	FBP1
5.90416e-258	0.393518	0.437	0.221	1.38889e-253	Macrophage	TGIF1
0	0.309628	0.272	0.053	0	Macrophage	SHTN1
2.26572e-211	0.47954	0.757	0.662	5.32988e-207	Macrophage	MAP1LC3B
5.67911e-306	0.32847	0.278	0.081	1.33595e-301	Macrophage	ZNF385A
0	0.323884	0.212	0.041	1.94755e-305	Macrophage	HPSE
0	0.306828	0.235	0.037	0	Macrophage	LACC1
0	0.306787	0.201	0.013	0	Macrophage	EBI3
0	0.3059	0.331	0.078	0	Macrophage	LILRB2
0	0.305085	0.329	0.097	0	Macrophage	NCF2
4.74183e-111	0.920114	0.248	0.114	1.11547e-106	Macrophage	EREG
0	0.303975	0.233	0.045	0	Macrophage	SCN1B
1.21782e-289	0.341366	0.314	0.097	2.86479e-285	Macrophage	EMILIN2
0	0.300708	0.202	0.01	0	Macrophage	ME1
2.15381e-294	0.329763	0.263	0.072	5.06661e-290	Macrophage	B3GNT5
8.5455e-263	0.369223	0.367	0.163	2.01024e-258	Macrophage	TMEM70
0	0.294567	0.191	0.022	0	Macrophage	GPR84
0	0.294193	0.251	0.046	0	Macrophage	SERPINF1
1.0577e-274	0.348462	0.414	0.19	2.48813e-270	Macrophage	NANS
3.27753e-286	0.332893	0.524	0.252	7.71006e-282	Macrophage	AP1S2
0	0.291598	0.168	0.016	0	Macrophage	OLFML3
0	0.291482	0.411	0.123	0	Macrophage	LTC4S
0	0.289635	0.182	0.003	0	Macrophage	IGSF21
1.56043e-268	0.350415	0.381	0.16	3.67075e-264	Macrophage	ARL8B
0	0.285278	0.228	0.036	0	Macrophage	TLR1
0	0.285247	0.588	0.268	0	Macrophage	ATP1B1
0	0.28868	0.354	0.138	0	Macrophage	LGALS3BP
4.85754e-159	0.584954	0.711	0.542	1.14269e-154	Macrophage	RHOB
5.67206e-302	0.303265	0.28	0.074	1.33429e-297	Macrophage	LPCAT2
0	0.280449	0.629	0.27	0	Macrophage	A2M
2.11308e-268	0.33813	0.378	0.141	4.9708e-264	Macrophage	NUP214
1.16796e-201	0.451574	0.149	0.034	2.74751e-197	Macrophage	MARCO
0	0.277056	0.187	0.012	0	Macrophage	LINC01094
1.69383e-289	0.310688	0.289	0.085	3.98457e-285	Macrophage	CREBL2
3.48424e-179	0.507059	0.289	0.139	8.19633e-175	Macrophage	AC253572.2
7.53185e-252	0.35723	0.416	0.192	1.77179e-247	Macrophage	MEF2A
7.48878e-227	0.390647	0.865	0.764	1.76166e-222	Macrophage	TMBIM6
4.40728e-283	0.310925	0.286	0.089	1.03677e-278	Macrophage	MKNK1
2.54875e-214	0.410872	0.49	0.307	5.99568e-210	Macrophage	NFKB1
0	0.272795	0.23	0.046	0	Macrophage	TSPAN33
0	0.269276	0.216	0.043	0	Macrophage	ACP2
1.14202e-225	0.382276	0.926	0.844	2.68648e-221	Macrophage	RNASEK
4.84569e-240	0.358262	0.53	0.289	1.1399e-235	Macrophage	ATP6V0D1
1.4716e-262	0.326106	0.125	0.013	3.4618e-258	Macrophage	CLEC5A
7.69556e-231	0.371328	0.401	0.181	1.8103e-226	Macrophage	SLC16A3
1.15008e-284	0.29742	0.282	0.081	2.70544e-280	Macrophage	P2RX4
1.01724e-281	0.300253	0.214	0.045	2.39296e-277	Macrophage	HS3ST1
0	0.266223	0.275	0.072	0	Macrophage	PLBD1
8.44325e-251	0.33469	0.286	0.102	1.98619e-246	Macrophage	DRAM1
0	0.256504	0.199	0.027	0	Macrophage	ST3GAL6
3.66131e-144	0.586692	0.707	0.525	8.61287e-140	Macrophage	ARL4C
0	0.254185	0.107	0.002	0	Macrophage	ADAMDEC1
6.61754e-293	0.281312	0.249	0.059	1.55671e-288	Macrophage	NAGA
0	0.265569	0.199	0.034	2.37138e-305	Macrophage	CD72
2.94721e-221	0.371826	0.437	0.22	6.93301e-217	Macrophage	IFNGR1
1.36995e-219	0.374666	0.346	0.147	3.22267e-215	Macrophage	P4HA1
0	0.250945	0.173	0.012	0	Macrophage	SLAMF8
7.9892e-238	0.342666	0.188	0.041	1.87938e-233	Macrophage	HCAR3
2.23393e-198	0.404826	0.451	0.22	5.2551e-194	Macrophage	NABP1
2.14939e-256	0.309017	0.321	0.12	5.05622e-252	Macrophage	ZSWIM6
1.61638e-222	0.355456	0.59	0.356	3.80238e-218	Macrophage	DPP7
4.92744e-204	0.388239	0.662	0.421	1.15913e-199	Macrophage	ZEB2
3.41981e-262	0.297985	0.258	0.067	8.04476e-258	Macrophage	CIITA
6.45679e-235	0.332204	0.428	0.203	1.5189e-230	Macrophage	MYO9B
7.90494e-240	0.324786	0.382	0.185	1.85956e-235	Macrophage	NRP1
4.66144e-245	0.31392	0.308	0.114	1.09656e-240	Macrophage	EPB41L2
7.06215e-188	0.410472	0.994	0.993	1.6613e-183	Macrophage	MT-ND3
1.6111e-272	0.278403	0.288	0.097	3.78995e-268	Macrophage	MFSD12
1.97613e-179	0.426303	0.332	0.158	4.64866e-175	Macrophage	ATP13A3
7.24986e-216	0.352018	0.454	0.215	1.70546e-211	Macrophage	SYNGR2
2.31919e-294	0.256398	0.214	0.046	5.45566e-290	Macrophage	ABCC5
4.4729e-226	0.332693	0.416	0.19	1.05221e-221	Macrophage	MGAT4A
1.92533e-282	0.264116	0.246	0.066	4.52915e-278	Macrophage	TMEM37
5.3757e-218	0.341414	0.326	0.136	1.26458e-213	Macrophage	ITPR2
3.14398e-257	0.288256	0.311	0.119	7.39589e-253	Macrophage	DST
4.98834e-241	0.307631	0.261	0.08	1.17346e-236	Macrophage	GPR137B
2.68606e-254	0.288296	0.221	0.057	6.31869e-250	Macrophage	ALCAM
2.43708e-250	0.292826	0.269	0.075	5.73299e-246	Macrophage	LILRB1
4.29973e-253	0.285751	0.258	0.075	1.01147e-248	Macrophage	GNA15
1.62555e-152	0.480571	0.454	0.326	3.82395e-148	Macrophage	CKS2
4.99895e-152	0.481883	0.239	0.092	1.17595e-147	Macrophage	SLC11A1
1.01516e-240	0.299296	0.287	0.093	2.38805e-236	Macrophage	ATP6V0A1
7.65444e-244	0.295275	0.127	0.02	1.80063e-239	Macrophage	IL1A
7.15173e-282	0.251834	0.202	0.04	1.68237e-277	Macrophage	NCEH1
4.17054e-276	0.256924	0.349	0.15	9.81077e-272	Macrophage	SERPING1
2.04743e-169	0.409884	0.546	0.331	4.81637e-165	Macrophage	VEGFA
4.32815e-192	0.356601	0.488	0.265	1.01815e-187	Macrophage	M6PR
1.5358e-240	0.282497	0.364	0.158	3.61282e-236	Macrophage	MGST2
3.8441e-189	0.360697	0.595	0.351	9.04286e-185	Macrophage	HCLS1
4.76728e-227	0.296748	0.293	0.099	1.12146e-222	Macrophage	PIK3AP1
9.82767e-162	0.420365	0.674	0.423	2.31186e-157	Macrophage	FYB1
6.34934e-171	0.396751	0.28	0.114	1.49362e-166	Macrophage	PDK4
3.83083e-211	0.317859	0.332	0.137	9.01165e-207	Macrophage	GNS
3.82124e-196	0.341274	0.407	0.199	8.98909e-192	Macrophage	NCOA4
3.76461e-193	0.345204	0.649	0.457	8.85586e-189	Macrophage	CLTA
9.36866e-184	0.358463	0.481	0.281	2.20388e-179	Macrophage	GNG10
1.65246e-236	0.27424	0.277	0.097	3.88724e-232	Macrophage	COLGALT1
5.91026e-185	0.350828	0.434	0.235	1.39033e-180	Macrophage	PRNP
1.34321e-141	0.462157	0.953	0.907	3.15977e-137	Macrophage	PNRC1
3.3455e-167	0.388304	0.63	0.426	7.86995e-163	Macrophage	CDKN1A
4.51992e-187	0.345546	0.371	0.167	1.06327e-182	Macrophage	SNX10
2.34561e-199	0.320902	0.489	0.261	5.51782e-195	Macrophage	SNX2
2.59999e-193	0.330857	0.431	0.229	6.11621e-189	Macrophage	PLEKHB2
1.16321e-232	0.272785	0.261	0.088	2.73633e-228	Macrophage	ATP2C1
5.42262e-234	0.269842	0.228	0.059	1.27562e-229	Macrophage	SCD
6.31317e-208	0.304147	0.383	0.164	1.48511e-203	Macrophage	NCKAP1L
9.58257e-149	0.425433	0.284	0.141	2.2542e-144	Macrophage	THBD
3.66416e-153	0.411276	0.442	0.249	8.61957e-149	Macrophage	ATP2B1-AS1
1.12863e-199	0.312869	0.328	0.138	2.65499e-195	Macrophage	SLC4A7
7.57975e-247	0.251516	0.186	0.043	1.78306e-242	Macrophage	RGL1
1.09821e-236	0.261846	0.325	0.122	2.58342e-232	Macrophage	LAT2
3.2992e-194	0.32052	0.361	0.157	7.76104e-190	Macrophage	NFKBID
2.6261e-201	0.308186	0.666	0.441	6.17763e-197	Macrophage	CD53
9.8632e-236	0.261255	0.216	0.051	2.32022e-231	Macrophage	SIGLEC10
6.6036e-205	0.300202	0.24	0.079	1.55343e-200	Macrophage	BHLHE41
7.13455e-243	0.251426	0.24	0.064	1.67833e-238	Macrophage	LILRB3
3.33501e-226	0.269874	0.256	0.083	7.84529e-222	Macrophage	NLRP3
1.88126e-146	0.419961	0.484	0.295	4.42548e-142	Macrophage	ATP2B1
3.6733e-128	0.472501	0.766	0.599	8.64106e-124	Macrophage	NR4A1
2.96947e-213	0.278532	0.229	0.065	6.98537e-209	Macrophage	GPR155
3.79009e-176	0.334601	0.398	0.211	8.9158e-172	Macrophage	ETS2
3.25797e-225	0.259181	0.205	0.057	7.66404e-221	Macrophage	IDH1
3.29629e-213	0.273643	0.273	0.094	7.75418e-209	Macrophage	GNB4
1.94213e-144	0.408063	0.86	0.754	4.56866e-140	Macrophage	MCL1
1.64412e-95	0.62349	0.108	0.033	3.86762e-91	Macrophage	CXCL10
1.71444e-221	0.255966	0.254	0.081	4.03305e-217	Macrophage	MANBA
1.55679e-145	0.390725	0.444	0.26	3.66218e-141	Macrophage	AHR
2.08097e-186	0.300447	0.315	0.133	4.89528e-182	Macrophage	NFKBIE
2.06277e-194	0.28736	0.287	0.122	4.85245e-190	Macrophage	ITGAV
5.30632e-156	0.359428	0.487	0.274	1.24826e-151	Macrophage	RNF149
7.12012e-135	0.416202	0.205	0.086	1.67494e-130	Macrophage	SDC2
1.16746e-145	0.382806	0.554	0.357	2.74632e-141	Macrophage	PPP1R15B
4.57787e-169	0.327661	0.581	0.36	1.0769e-164	Macrophage	FAM49B
8.57725e-205	0.268849	0.347	0.148	2.01771e-200	Macrophage	FEZ2
8.86617e-177	0.312711	0.359	0.182	2.08568e-172	Macrophage	ZNF267
1.38509e-207	0.261713	0.124	0.024	3.25828e-203	Macrophage	MMP9
4.07071e-175	0.311493	0.547	0.346	9.57594e-171	Macrophage	RAB5C
1.65977e-207	0.260839	0.163	0.037	3.90445e-203	Macrophage	HCAR2
5.15581e-173	0.313229	0.444	0.251	1.21285e-168	Macrophage	C6orf62
4.44913e-154	0.352101	0.625	0.425	1.04661e-149	Macrophage	CANX
3.61865e-157	0.342673	0.305	0.162	8.51252e-153	Macrophage	PHLDA2
3.36684e-184	0.2888	0.384	0.181	7.92016e-180	Macrophage	RHOQ
1.03105e-149	0.355961	0.826	0.705	2.42543e-145	Macrophage	UBE2D3
5.12184e-158	0.334241	0.911	0.832	1.20486e-153	Macrophage	ARPC3
6.40568e-208	0.25117	0.178	0.036	1.50687e-203	Macrophage	CXorf21
5.94633e-150	0.34726	0.239	0.116	1.39881e-145	Macrophage	EGR3
1.49903e-156	0.329557	0.235	0.111	3.52631e-152	Macrophage	SNAPC1
1.6701e-199	0.25673	0.337	0.157	3.92873e-195	Macrophage	LACTB
3.03814e-116	0.438375	0.948	0.885	7.14693e-112	Macrophage	ZFP36
9.6344e-172	0.291811	0.471	0.254	2.2664e-167	Macrophage	CNPY3
1.90952e-189	0.262001	0.276	0.107	4.49195e-185	Macrophage	CORO1C
2.20284e-172	0.28778	0.449	0.234	5.18196e-168	Macrophage	FERMT3
1.04922e-112	0.445973	0.782	0.667	2.46818e-108	Macrophage	DNAJB6
2.99059e-142	0.34759	1	0.982	7.03506e-138	Macrophage	TMSB4X
6.80457e-150	0.328646	0.496	0.308	1.60071e-145	Macrophage	RPN2
3.74388e-164	0.296782	0.315	0.135	8.80709e-160	Macrophage	EPSTI1
3.51725e-161	0.302256	0.446	0.267	8.27397e-157	Macrophage	ARL5A
2.34702e-184	0.260562	0.319	0.142	5.52113e-180	Macrophage	NQO2
1.1116e-107	0.448434	0.843	0.767	2.61493e-103	Macrophage	HNRNPU
1.42384e-155	0.300228	0.333	0.167	3.34944e-151	Macrophage	SCO2
1.14672e-139	0.334746	0.343	0.173	2.69755e-135	Macrophage	TENT5A
2.47375e-165	0.280689	0.308	0.144	5.81926e-161	Macrophage	NRIP1
2.52133e-169	0.271772	0.456	0.266	5.93118e-165	Macrophage	COMT
9.96213e-123	0.37871	0.624	0.452	2.34349e-118	Macrophage	CFLAR
1.04072e-169	0.26831	0.328	0.152	2.44819e-165	Macrophage	SH2B3
9.63619e-96	0.483923	0.806	0.732	2.26682e-91	Macrophage	LGALS1
8.95424e-132	0.346058	0.474	0.293	2.1064e-127	Macrophage	PDE4B
2.68697e-168	0.265629	0.505	0.305	6.32082e-164	Macrophage	TMEM14C
5.2544e-173	0.255676	0.279	0.11	1.23604e-168	Macrophage	FUOM
5.24783e-146	0.300536	0.512	0.295	1.2345e-141	Macrophage	RHOG
4.33359e-119	0.367978	0.628	0.485	1.01943e-114	Macrophage	ANXA2
1.08475e-169	0.25114	0.324	0.147	2.55176e-165	Macrophage	GUSB
8.59135e-146	0.29132	0.84	0.685	2.02103e-141	Macrophage	GNAI2
6.24354e-123	0.345895	0.811	0.709	1.46873e-118	Macrophage	CALR
5.13579e-125	0.339082	0.429	0.26	1.20814e-120	Macrophage	HES1
2.24823e-140	0.296135	0.372	0.185	5.28874e-136	Macrophage	NCF1
1.47869e-129	0.321569	0.79	0.702	3.47846e-125	Macrophage	TUBA1B
1.0743e-142	0.288504	0.453	0.248	2.52718e-138	Macrophage	IL10RA
5.42298e-107	0.387792	0.151	0.056	1.2757e-102	Macrophage	RETN
4.98662e-152	0.266829	0.388	0.2	1.17305e-147	Macrophage	SCAMP2
5.83417e-137	0.294581	0.266	0.131	1.37243e-132	Macrophage	PMP22
2.77607e-145	0.275713	0.45	0.259	6.53043e-141	Macrophage	USF2
4.17462e-124	0.321642	0.309	0.167	9.82038e-120	Macrophage	CD93
3.25893e-149	0.262952	0.375	0.186	7.66631e-145	Macrophage	CAT
7.68287e-137	0.285463	0.352	0.181	1.80732e-132	Macrophage	CPEB4
1.02589e-153	0.252345	0.142	0.05	2.4133e-149	Macrophage	CYP27A1
7.68111e-127	0.306555	0.499	0.329	1.8069e-122	Macrophage	ATOX1
4.16014e-128	0.302607	0.334	0.186	9.78632e-124	Macrophage	WDR45B
4.80044e-127	0.304459	0.758	0.612	1.12926e-122	Macrophage	GNG5
5.225e-147	0.260714	0.306	0.131	1.22913e-142	Macrophage	CYTH4
1.18682e-132	0.289959	1	1	2.79189e-128	Macrophage	TPT1
1.47554e-148	0.256985	0.418	0.216	3.47107e-144	Macrophage	CASP1
2.69939e-144	0.262304	0.693	0.494	6.35005e-140	Macrophage	SH3BGRL
4.24053e-126	0.29881	0.259	0.125	9.97541e-122	Macrophage	MID1IP1
5.045e-96	0.393203	0.99	0.986	1.18679e-91	Macrophage	MT-ND1
1.83432e-118	0.307869	0.518	0.337	4.31505e-114	Macrophage	CMTM6
5.50855e-118	0.306441	0.198	0.157	1.29583e-113	Macrophage	ERO1A
4.02221e-137	0.261802	0.419	0.231	9.46184e-133	Macrophage	SKAP2
7.93108e-100	0.344187	0.457	0.321	1.86571e-95	Macrophage	TIPARP
1.23468e-131	0.256123	0.298	0.147	2.90447e-127	Macrophage	ETV3
4.30453e-125	0.267401	0.605	0.468	1.0126e-120	Macrophage	SLC3A2
1.56675e-107	0.310807	0.482	0.306	3.68562e-103	Macrophage	TANK
8.58047e-123	0.268237	0.659	0.499	2.01847e-118	Macrophage	ARL6IP1
8.6434e-113	0.29113	0.301	0.169	2.03327e-108	Macrophage	ARL5B
2.26405e-113	0.284868	0.513	0.352	5.32594e-109	Macrophage	BCAP31
1.98601e-102	0.316299	0.697	0.533	4.67189e-98	Macrophage	WSB1
1.48439e-107	0.299635	0.727	0.606	3.49187e-103	Macrophage	SQSTM1
8.80463e-93	0.344872	0.463	0.305	2.0712e-88	Macrophage	SERPINB9
1.30029e-69	0.464863	0.965	0.956	3.0588e-65	Macrophage	FOS
1.01881e-103	0.300927	0.284	0.159	2.39664e-99	Macrophage	NUPR1
3.36473e-115	0.265251	0.324	0.169	7.9152e-111	Macrophage	FOXO3
3.44879e-102	0.298185	0.778	0.641	8.11294e-98	Macrophage	ATP6V0E1
1.2103e-103	0.291979	0.413	0.242	2.84712e-99	Macrophage	MXD1
2.24413e-108	0.275415	0.264	0.136	5.2791e-104	Macrophage	TCOF1
4.31096e-86	0.350627	0.956	0.904	1.01411e-81	Macrophage	FOSB
7.74091e-83	0.365253	0.997	0.982	1.82097e-78	Macrophage	ACTB
1.71347e-111	0.266502	0.623	0.499	4.03076e-107	Macrophage	KDM6B
2.46937e-26	1.33309	0.505	0.563	5.80896e-22	Macrophage	TIMP1
2.11244e-96	0.307908	0.547	0.393	4.9693e-92	Macrophage	CD164
1.66664e-78	0.365326	0.223	0.139	3.9206e-74	Macrophage	TFRC
1.12364e-89	0.302245	0.672	0.504	2.64325e-85	Macrophage	ACTR2
6.13264e-102	0.261692	0.344	0.226	1.44264e-97	Macrophage	SNHG12
7.05222e-68	0.401634	0.392	0.232	1.65896e-63	Macrophage	DDX3Y
1.24474e-97	0.263923	0.643	0.463	2.92813e-93	Macrophage	TMBIM4
1.74402e-88	0.28553	0.3	0.189	4.10263e-84	Macrophage	TMEM107
7.76427e-98	0.256415	0.675	0.521	1.82647e-93	Macrophage	CAPZB
7.0161e-45	0.556485	0.94	0.935	1.65047e-40	Macrophage	JUN
6.52719e-91	0.255722	0.399	0.241	1.53546e-86	Macrophage	IQGAP2
4.7202e-72	0.322271	0.996	0.997	1.11038e-67	Macrophage	UBC
1.76243e-67	0.334775	0.781	0.727	4.14594e-63	Macrophage	CCNL1
1.16185e-80	0.271375	0.694	0.53	2.73315e-76	Macrophage	ARPC5
6.27856e-45	0.508615	0.338	0.253	1.47697e-40	Macrophage	ALOX5AP
1.4088e-84	0.250284	0.599	0.463	3.31407e-80	Macrophage	NFE2L2
4.4773e-61	0.353335	0.684	0.623	1.05324e-56	Macrophage	TRA2B
6.06407e-74	0.278023	0.276	0.18	1.42651e-69	Macrophage	FNDC3B
1.75822e-80	0.251644	0.221	0.124	4.13604e-76	Macrophage	SATB1
2.51641e-61	0.333117	0.397	0.32	5.9196e-57	Macrophage	PHLDA1
2.55141e-73	0.26835	0.812	0.701	6.00194e-69	Macrophage	RHOA
2.84428e-66	0.27499	0.684	0.586	6.69088e-62	Macrophage	DBI
1.83295e-41	0.394935	0.99	0.991	4.31182e-37	Macrophage	HSP90AA1
1.25286e-52	0.257535	0.716	0.592	2.94723e-48	Macrophage	PCBP1
3.08586e-40	0.342211	0.997	0.994	7.25917e-36	Macrophage	MT-CO3
2.94398e-35	0.394261	0.972	0.973	6.92543e-31	Macrophage	HSP90AB1
4.01932e-50	0.2601	0.152	0.091	9.45504e-46	Macrophage	ANPEP
8.35705e-45	0.265325	0.416	0.286	1.96591e-40	Macrophage	TAGAP
2.04222e-43	0.250167	0.46	0.357	4.80412e-39	Macrophage	NEU1
2.35832e-28	0.382664	0.805	0.741	5.54771e-24	Macrophage	HSPD1
2.40909e-16	0.757817	0.158	0.116	5.66715e-12	Macrophage	VCAN
1.64957e-18	0.619914	0.183	0.157	3.88046e-14	Macrophage	THBS1
2.65674e-30	0.319808	0.858	0.833	6.24972e-26	Macrophage	DNAJB1
5.50894e-33	0.252854	0.328	0.249	1.29592e-28	Macrophage	IFI6
1.0776e-14	0.282037	0.997	0.996	2.53494e-10	Macrophage	MT-CO2
2.30511e-13	0.315572	0.696	0.654	5.42254e-09	Macrophage	HSPB1
4.18432e-10	0.415786	0.206	0.197	9.84318e-06	Macrophage	FN1

## Sheet: CD4+ T cell
p_val	avg_log2FC	pct.1	pct.2	p_val_adj	cluster	gene
0	2.10859	0.801	0.117	0	CD4+ T cell	IL7R
0	1.68396	0.787	0.231	0	CD4+ T cell	LTB
0	1.07849	0.887	0.621	0	CD4+ T cell	ZFP36L2
9.927e-295	1.16662	0.405	0.147	2.33523e-290	CD4+ T cell	KLRB1
0	0.966702	0.913	0.683	0	CD4+ T cell	TNFAIP3
0	0.955405	0.77	0.303	0	CD4+ T cell	CD2
0	0.93141	1	0.993	0	CD4+ T cell	RPS29
0	0.919237	0.998	0.961	0	CD4+ T cell	BTG1
0	0.912808	1	0.999	0	CD4+ T cell	RPS12
0	0.9057	0.778	0.366	0	CD4+ T cell	TRBC2
0	0.883174	0.825	0.299	0	CD4+ T cell	CD3D
0	0.85701	0.698	0.26	0	CD4+ T cell	TRAC
0	0.855048	0.883	0.503	0	CD4+ T cell	CD52
0	0.844722	1	0.997	0	CD4+ T cell	RPS3
0	0.834253	1	0.999	0	CD4+ T cell	RPS27
0	0.827915	0.614	0.189	0	CD4+ T cell	SPOCK2
0	0.817952	0.987	0.926	0	CD4+ T cell	RPSA
0	0.806673	0.853	0.578	0	CD4+ T cell	CXCR4
0	0.806632	0.772	0.279	0	CD4+ T cell	CD3E
0	0.804854	0.882	0.733	0	CD4+ T cell	SARAF
0	0.795568	0.861	0.506	0	CD4+ T cell	CD69
0	0.771784	0.999	0.99	0	CD4+ T cell	RPS21
0	0.768506	1	0.997	0	CD4+ T cell	RPS15A
0	0.762856	1	1	0	CD4+ T cell	RPL13
0	0.759178	0.668	0.369	0	CD4+ T cell	LEPROTL1
0	0.752574	0.987	0.964	0	CD4+ T cell	RPS10
0	0.751463	0.999	0.998	0	CD4+ T cell	RPL32
0	0.745002	1	0.999	0	CD4+ T cell	RPS18
0	0.743	0.712	0.326	0	CD4+ T cell	PCED1B-AS1
0	0.730797	0.827	0.6	0	CD4+ T cell	TSC22D3
0	0.724417	1	0.998	0	CD4+ T cell	RPL30
0	0.718499	0.611	0.21	0	CD4+ T cell	BCL11B
0	0.716638	0.999	0.99	0	CD4+ T cell	RPL14
0	0.714123	0.999	0.993	0	CD4+ T cell	RPS25
0	0.714111	0.98	0.93	0	CD4+ T cell	EEF1B2
0	0.707179	1	1	0	CD4+ T cell	RPLP1
0	0.706523	1	0.999	0	CD4+ T cell	RPL28
0	0.699154	1	0.998	0	CD4+ T cell	RPS27A
0	0.676254	0.713	0.366	0	CD4+ T cell	STK17A
0	0.661759	0.923	0.569	0	CD4+ T cell	IL32
0	0.656469	1	0.999	0	CD4+ T cell	RPS19
0	0.654617	0.999	0.992	0	CD4+ T cell	RPLP2
0	0.647663	0.655	0.242	0	CD4+ T cell	CD3G
0	0.647032	1	0.998	0	CD4+ T cell	RPS14
1.31121e-301	0.692403	0.836	0.62	3.08449e-297	CD4+ T cell	YPEL5
0	0.637584	0.591	0.265	0	CD4+ T cell	EML4
0	0.634491	1	0.997	0	CD4+ T cell	RPL3
0	0.63082	0.999	0.992	0	CD4+ T cell	RPL36
0	0.629173	1	1	0	CD4+ T cell	RPL10
0	0.62761	1	0.997	0	CD4+ T cell	RPL39
0	0.621757	1	0.998	0	CD4+ T cell	RPL34
0	0.615891	0.514	0.209	0	CD4+ T cell	RORA
0	0.613495	0.615	0.359	0	CD4+ T cell	PDCD4
0	0.611978	0.998	0.982	0	CD4+ T cell	RPL10A
0	0.606624	0.999	0.996	0	CD4+ T cell	RPS4X
0	0.605825	0.999	0.992	0	CD4+ T cell	RPL23A
0	0.605345	0.616	0.256	0	CD4+ T cell	ACAP1
0	0.602684	1	0.998	0	CD4+ T cell	RPL19
0	0.583269	1	0.996	0	CD4+ T cell	RPS6
0	0.579894	0.991	0.959	0	CD4+ T cell	RPL36A
0	0.570358	1	0.999	0	CD4+ T cell	RPL11
0	0.564399	0.999	0.997	0	CD4+ T cell	RPL18
0	0.557069	0.98	0.927	0	CD4+ T cell	RPLP0
1.32344e-288	0.624259	0.76	0.501	3.11327e-284	CD4+ T cell	LINC-PINT
0	0.55256	1	1	0	CD4+ T cell	TPT1
0	0.55218	1	1	0	CD4+ T cell	RPL41
0	0.548715	0.631	0.295	0	CD4+ T cell	LIME1
0	0.546912	1	0.999	0	CD4+ T cell	RPS28
0	0.545633	0.998	0.991	0	CD4+ T cell	RPL35A
0	0.543477	0.991	0.963	0	CD4+ T cell	RPL38
0	0.543304	0.995	0.979	0	CD4+ T cell	RPL27A
0	0.559713	1	0.998	0	CD4+ T cell	RPS3A
1.34036e-303	0.579774	0.826	0.518	3.15306e-299	CD4+ T cell	ARL4C
0	0.538362	1	0.995	0	CD4+ T cell	RPS2
0	0.537351	0.999	0.996	0	CD4+ T cell	RPL18A
0	0.535563	0.414	0.099	0	CD4+ T cell	RCAN3
0	0.5291	0.41	0.102	0	CD4+ T cell	TCF7
0	0.528072	0.998	0.989	0	CD4+ T cell	RPS16
2.03196e-229	0.721257	0.877	0.698	4.77998e-225	CD4+ T cell	ANXA1
0	0.502096	0.998	0.995	0	CD4+ T cell	RPL9
0	0.501567	0.999	0.996	0	CD4+ T cell	RPL37
0	0.496961	0.369	0.079	0	CD4+ T cell	FLT3LG
0	0.494947	0.999	0.998	0	CD4+ T cell	RPS15
9.563e-277	0.582528	0.716	0.488	2.2496e-272	CD4+ T cell	IDS
0	0.493953	0.998	0.983	0	CD4+ T cell	RPL35
0	0.49166	0.392	0.105	0	CD4+ T cell	CD6
0	0.49147	0.328	0.052	0	CD4+ T cell	TNFRSF25
0	0.514299	0.997	0.992	1.34804e-305	CD4+ T cell	RPL29
0	0.48851	0.262	0.044	0	CD4+ T cell	CCR7
0	0.484426	0.397	0.123	0	CD4+ T cell	TTC39C
9.14591e-240	0.657702	0.782	0.521	2.15148e-235	CD4+ T cell	RGCC
2.48256e-280	0.537809	0.99	0.977	5.83997e-276	CD4+ T cell	RPS5
1.13436e-296	0.504002	0.978	0.943	2.66847e-292	CD4+ T cell	RPL27
1.92934e-245	0.605387	0.936	0.802	4.53859e-241	CD4+ T cell	SRSF7
2.21949e-286	0.502971	1	0.998	5.22113e-282	CD4+ T cell	RPS8
7.10784e-277	0.510746	0.622	0.336	1.67205e-272	CD4+ T cell	CYTIP
1.15266e-307	0.457468	0.999	0.996	2.71152e-303	CD4+ T cell	RPL21
1.35685e-278	0.501477	0.999	0.998	3.19186e-274	CD4+ T cell	RPS23
3.92635e-294	0.466867	0.428	0.152	9.23634e-290	CD4+ T cell	CD96
0	0.421046	0.283	0.055	0	CD4+ T cell	PRKCQ-AS1
1.91465e-307	0.429482	0.35	0.109	4.50402e-303	CD4+ T cell	CDC14A
0	0.410491	0.33	0.083	0	CD4+ T cell	TC2N
5.59817e-272	0.482714	0.999	0.994	1.31691e-267	CD4+ T cell	RPS7
3.28357e-280	0.458096	0.548	0.246	7.72427e-276	CD4+ T cell	LCK
8.1885e-280	0.454901	0.426	0.171	1.92626e-275	CD4+ T cell	PIK3IP1
0	0.392544	0.973	0.956	0	CD4+ T cell	RPL13A
0	0.378563	0.266	0.031	0	CD4+ T cell	CAMK4
3.75838e-247	0.500271	0.735	0.528	8.84121e-243	CD4+ T cell	SF1
3.59044e-277	0.441195	0.999	0.994	8.44615e-273	CD4+ T cell	RPL17
0	0.365678	0.19	0.01	0	CD4+ T cell	CD40LG
2.6753e-187	0.638295	0.537	0.281	6.29337e-183	CD4+ T cell	TRBC1
1.91031e-235	0.495758	0.834	0.645	4.49381e-231	CD4+ T cell	NOP53
2.87353e-220	0.516718	0.666	0.459	6.75968e-216	CD4+ T cell	ANKRD12
7.78066e-273	0.414449	0.892	0.646	1.83032e-268	CD4+ T cell	PTPRC
7.84002e-259	0.428702	0.491	0.222	1.84429e-254	CD4+ T cell	CLEC2D
7.74095e-224	0.488775	0.674	0.402	1.82098e-219	CD4+ T cell	PPP2R5C
4.17573e-227	0.420051	0.516	0.254	9.82298e-223	CD4+ T cell	RHOH
2.81353e-214	0.445442	0.997	0.99	6.61855e-210	CD4+ T cell	RPL6
2.95517e-205	0.45503	0.599	0.346	6.95175e-201	CD4+ T cell	CDC42SE2
3.1167e-237	0.384791	0.337	0.111	7.33171e-233	CD4+ T cell	BICDL1
7.47676e-245	0.36302	0.919	0.711	1.75883e-240	CD4+ T cell	S100A4
5.61075e-234	0.379655	0.396	0.175	1.31987e-229	CD4+ T cell	ARHGAP15
6.96012e-277	0.318664	0.209	0.039	1.6373e-272	CD4+ T cell	MAL
5.49793e-218	0.404797	0.997	0.99	1.29333e-213	CD4+ T cell	RPL24
1.11119e-200	0.432413	0.376	0.16	2.61397e-196	CD4+ T cell	AL499604.1
8.9845e-197	0.436331	0.93	0.821	2.11351e-192	CD4+ T cell	PABPC1
1.12915e-236	0.357652	0.284	0.087	2.6562e-232	CD4+ T cell	AQP3
2.93809e-195	0.426313	0.903	0.799	6.91157e-191	CD4+ T cell	TOMM7
4.62385e-198	0.415664	0.781	0.592	1.08771e-193	CD4+ T cell	FXYD5
6.91851e-210	0.384522	0.426	0.202	1.62751e-205	CD4+ T cell	EMB
6.66622e-250	0.321484	0.249	0.06	1.56816e-245	CD4+ T cell	TRAT1
9.92156e-183	0.438932	0.997	0.982	2.33395e-178	CD4+ T cell	RPL5
4.97209e-210	0.380006	1	0.997	1.16964e-205	CD4+ T cell	RPL26
7.95474e-194	0.411403	0.67	0.432	1.87127e-189	CD4+ T cell	STK17B
5.4061e-179	0.426172	0.928	0.841	1.27173e-174	CD4+ T cell	RPL4
3.75521e-178	0.425766	0.56	0.326	8.83375e-174	CD4+ T cell	ITM2A
9.87752e-222	0.3394	0.754	0.5	2.32359e-217	CD4+ T cell	CD44
2.3578e-204	0.367859	0.999	0.997	5.5465e-200	CD4+ T cell	FAU
5.25419e-176	0.42651	0.999	0.993	1.236e-171	CD4+ T cell	RPS13
2.54256e-171	0.438221	0.777	0.559	5.98111e-167	CD4+ T cell	TLE5
3.75807e-180	0.414012	0.969	0.924	8.84048e-176	CD4+ T cell	EEF1D
1.53302e-161	0.459344	0.814	0.623	3.60629e-157	CD4+ T cell	DDX24
5.17981e-144	0.513123	0.76	0.59	1.2185e-139	CD4+ T cell	EZR
1.4108e-213	0.335119	0.725	0.497	3.31876e-209	CD4+ T cell	CD48
3.86289e-165	0.435122	0.949	0.892	9.08706e-161	CD4+ T cell	EEF1G
1.73538e-256	0.275953	0.225	0.05	4.0823e-252	CD4+ T cell	CD28
7.43147e-164	0.43517	0.497	0.275	1.74818e-159	CD4+ T cell	NSMCE3
9.70121e-173	0.41099	0.999	0.997	2.28211e-168	CD4+ T cell	RPL7A
4.89778e-140	0.507852	0.553	0.371	1.15215e-135	CD4+ T cell	FAM177A1
2.52045e-186	0.377164	0.662	0.432	5.92912e-182	CD4+ T cell	FYB1
9.21856e-198	0.353962	0.507	0.265	2.16857e-193	CD4+ T cell	OCIAD2
1.67022e-197	0.350836	0.272	0.087	3.92903e-193	CD4+ T cell	ICOS
3.79514e-236	0.291672	0.235	0.055	8.92768e-232	CD4+ T cell	LINC01138
3.92544e-171	0.403856	0.736	0.557	9.2342e-167	CD4+ T cell	SNHG6
2.49239e-151	0.455016	0.507	0.278	5.8631e-147	CD4+ T cell	AC044849.1
2.87112e-260	0.258442	0.492	0.234	6.75402e-256	CD4+ T cell	GZMM
2.48871e-218	0.307648	0.28	0.095	5.85444e-214	CD4+ T cell	OXNAD1
2.08248e-197	0.336031	0.339	0.128	4.89882e-193	CD4+ T cell	STAT4
1.13155e-161	0.405632	0.445	0.239	2.66185e-157	CD4+ T cell	AC058791.1
1.79346e-151	0.428741	0.999	0.994	4.21894e-147	CD4+ T cell	JUND
1.31619e-100	0.652914	0.901	0.857	3.09621e-96	CD4+ T cell	RPS26
1.83432e-153	0.419545	0.537	0.355	4.31506e-149	CD4+ T cell	G3BP2
2.23185e-194	0.326659	0.449	0.213	5.25022e-190	CD4+ T cell	LAT
4.52721e-174	0.363117	0.498	0.284	1.06498e-169	CD4+ T cell	PLP2
1.11133e-225	0.270929	0.194	0.042	2.61429e-221	CD4+ T cell	GPR171
6.17447e-189	0.324429	0.79	0.552	1.45248e-184	CD4+ T cell	CORO1A
4.17906e-182	0.334782	0.56	0.324	9.83083e-178	CD4+ T cell	IL2RG
4.19437e-158	0.38403	0.464	0.233	9.86683e-154	CD4+ T cell	CD7
2.85272e-161	0.370829	0.644	0.417	6.71073e-157	CD4+ T cell	STK4
4.90651e-164	0.347332	0.291	0.114	1.15421e-159	CD4+ T cell	GATA3
4.09704e-148	0.38357	0.988	0.938	9.63788e-144	CD4+ T cell	CALM1
4.85632e-184	0.304401	0.285	0.108	1.1424e-179	CD4+ T cell	P2RY10
5.41878e-152	0.358313	0.9	0.717	1.27471e-147	CD4+ T cell	CRIP1
1.66149e-165	0.325813	0.401	0.189	3.9085e-161	CD4+ T cell	SEPTIN1
2.1883e-139	0.386077	0.568	0.38	5.14775e-135	CD4+ T cell	FAM107B
2.90344e-163	0.325596	0.867	0.768	6.83006e-159	CD4+ T cell	RPL31
2.02223e-173	0.304538	0.279	0.115	4.7571e-169	CD4+ T cell	RAPGEF6
2.0167e-163	0.321741	0.232	0.075	4.74409e-159	CD4+ T cell	AL121944.1
1.79227e-133	0.387735	0.481	0.274	4.21613e-129	CD4+ T cell	PTGER4
8.2911e-149	0.341175	0.443	0.243	1.9504e-144	CD4+ T cell	IKZF1
6.44629e-140	0.362855	0.441	0.229	1.51643e-135	CD4+ T cell	SOCS1
4.5095e-193	0.258684	0.207	0.052	1.06082e-188	CD4+ T cell	CD5
5.56299e-142	0.352017	0.506	0.285	1.30864e-137	CD4+ T cell	ISG20
1.3561e-149	0.321798	0.37	0.185	3.19009e-145	CD4+ T cell	PBXIP1
6.89796e-137	0.347895	0.981	0.962	1.62268e-132	CD4+ T cell	RPL22
6.28703e-130	0.363447	0.611	0.39	1.47896e-125	CD4+ T cell	EVL
2.48115e-136	0.339142	0.509	0.297	5.83666e-132	CD4+ T cell	ICAM3
2.0009e-172	0.26573	0.245	0.078	4.70692e-168	CD4+ T cell	FAM102A
4.56768e-156	0.288945	0.865	0.839	1.0745e-151	CD4+ T cell	RPS20
1.90005e-111	0.402883	0.598	0.393	4.46967e-107	CD4+ T cell	TUBA4A
1.16956e-136	0.318311	1	1	2.75128e-132	CD4+ T cell	EEF1A1
2.2005e-103	0.424316	0.733	0.54	5.17646e-99	CD4+ T cell	UBE2S
3.79595e-141	0.303434	0.643	0.415	8.92959e-137	CD4+ T cell	LIMD2
8.64613e-155	0.274501	0.28	0.106	2.03391e-150	CD4+ T cell	TMEM238
5.19885e-123	0.347091	0.998	0.995	1.22298e-118	CD4+ T cell	RPS9
3.78323e-129	0.327954	0.717	0.556	8.89966e-125	CD4+ T cell	GAS5
4.37308e-118	0.357598	0.691	0.551	1.02872e-113	CD4+ T cell	CIB1
1.50852e-134	0.303409	0.439	0.229	3.54864e-130	CD4+ T cell	SLC38A1
4.74173e-138	0.290012	0.281	0.115	1.11544e-133	CD4+ T cell	AC026979.2
1.33552e-109	0.362885	0.944	0.869	3.14167e-105	CD4+ T cell	RPL36AL
8.78212e-85	0.475711	0.639	0.491	2.06591e-80	CD4+ T cell	CREM
8.6811e-127	0.311319	0.478	0.281	2.04214e-122	CD4+ T cell	SEPTIN6
1.32446e-88	0.445361	0.598	0.45	3.11566e-84	CD4+ T cell	DDIT4
5.30287e-111	0.347414	0.494	0.332	1.24745e-106	CD4+ T cell	ZC3HAV1
5.99144e-133	0.285589	0.32	0.151	1.40943e-128	CD4+ T cell	PARP8
1.00534e-94	0.397133	0.502	0.317	2.36496e-90	CD4+ T cell	SMAD7
1.80567e-86	0.427095	0.763	0.648	4.24766e-82	CD4+ T cell	BTG2
2.05094e-135	0.264695	0.332	0.162	4.82462e-131	CD4+ T cell	MCUB
2.26735e-110	0.32586	0.499	0.309	5.33371e-106	CD4+ T cell	AAK1
3.15649e-122	0.290432	0.314	0.171	7.42533e-118	CD4+ T cell	YIPF5
2.21449e-100	0.355193	0.785	0.641	5.20936e-96	CD4+ T cell	PRRC2C
4.05247e-109	0.325158	0.37	0.192	9.53302e-105	CD4+ T cell	TENT5C
1.99341e-105	0.33575	0.998	0.996	4.68931e-101	CD4+ T cell	RPL8
1.76642e-118	0.296431	0.4	0.22	4.15532e-114	CD4+ T cell	AC245297.3
6.39326e-114	0.301857	0.342	0.183	1.50395e-109	CD4+ T cell	ODF2L
1.1636e-105	0.323077	0.507	0.333	2.73725e-101	CD4+ T cell	SMCHD1
7.55831e-115	0.290458	0.525	0.305	1.77802e-110	CD4+ T cell	IFITM1
5.22642e-102	0.328004	0.459	0.271	1.22946e-97	CD4+ T cell	CNOT6L
2.47229e-109	0.304529	0.606	0.477	5.81581e-105	CD4+ T cell	GSTK1
2.84764e-112	0.294324	0.621	0.434	6.69878e-108	CD4+ T cell	GPSM3
1.41795e-118	0.277853	0.412	0.223	3.33558e-114	CD4+ T cell	TBC1D10C
4.66622e-107	0.306988	1	0.996	1.09768e-102	CD4+ T cell	RPL12
4.15198e-90	0.364987	0.611	0.424	9.76712e-86	CD4+ T cell	SYNE2
1.38228e-96	0.33522	0.55	0.395	3.25167e-92	CD4+ T cell	CHD2
6.47051e-102	0.316663	0.353	0.201	1.52212e-97	CD4+ T cell	LYAR
1.52791e-95	0.338676	0.561	0.38	3.59425e-91	CD4+ T cell	FNBP1
1.3487e-102	0.310815	0.485	0.299	3.17268e-98	CD4+ T cell	MZT2A
8.91664e-108	0.293882	0.286	0.143	2.09755e-103	CD4+ T cell	PDE4D
1.75142e-103	0.305575	0.289	0.141	4.12003e-99	CD4+ T cell	AC025164.1
1.16037e-115	0.270409	0.35	0.17	2.72965e-111	CD4+ T cell	LINC00623
1.3185e-84	0.374414	0.502	0.348	3.10163e-80	CD4+ T cell	TSPYL2
1.37131e-93	0.33193	0.827	0.691	3.22586e-89	CD4+ T cell	LINC01578
1.1318e-99	0.304153	0.894	0.784	2.66245e-95	CD4+ T cell	TMA7
1.04855e-111	0.257408	0.314	0.155	2.46662e-107	CD4+ T cell	EPB41
2.64113e-98	0.293263	0.567	0.431	6.21298e-94	CD4+ T cell	LDHB
2.95556e-94	0.28261	0.89	0.79	6.95265e-90	CD4+ T cell	HINT1
1.11891e-69	0.387757	0.942	0.905	2.63212e-65	CD4+ T cell	HSPA8
3.31624e-85	0.300355	0.41	0.269	7.80112e-81	CD4+ T cell	GSPT1
4.63039e-86	0.284957	0.468	0.292	1.08925e-81	CD4+ T cell	ARHGEF1
1.1039e-96	0.251279	0.264	0.117	2.59681e-92	CD4+ T cell	RNF125
3.48911e-85	0.285692	0.484	0.304	8.20778e-81	CD4+ T cell	FYN
1.47614e-86	0.278882	0.399	0.245	3.47247e-82	CD4+ T cell	GIMAP7
2.37624e-80	0.290825	0.419	0.268	5.58987e-76	CD4+ T cell	PLK3
8.60324e-83	0.278165	0.414	0.278	2.02383e-78	CD4+ T cell	RESF1
3.37946e-87	0.257748	0.374	0.253	7.94983e-83	CD4+ T cell	SNHG16
1.67027e-77	0.292044	1	0.997	3.92915e-73	CD4+ T cell	MALAT1
6.15925e-87	0.251138	0.351	0.205	1.4489e-82	CD4+ T cell	MGAT4A
1.38479e-71	0.309002	0.69	0.558	3.25759e-67	CD4+ T cell	SNHG8
1.98695e-76	0.285162	0.451	0.303	4.6741e-72	CD4+ T cell	HNRNPUL1
2.70608e-72	0.2958	0.651	0.511	6.36579e-68	CD4+ T cell	GPBP1
5.11915e-78	0.266782	0.445	0.296	1.20423e-73	CD4+ T cell	CYLD
2.05653e-76	0.269766	0.48	0.318	4.83777e-72	CD4+ T cell	C9orf78
2.5625e-80	0.252696	0.49	0.333	6.02803e-76	CD4+ T cell	BIRC3
1.91594e-74	0.260497	0.651	0.521	4.50706e-70	CD4+ T cell	MBNL1
1.63592e-68	0.278708	0.836	0.737	3.84833e-64	CD4+ T cell	COMMD6
6.84209e-74	0.252295	0.647	0.534	1.60953e-69	CD4+ T cell	APRT
1.34094e-53	0.356177	0.973	0.932	3.15443e-49	CD4+ T cell	JUN
1.78085e-52	0.362493	0.618	0.462	4.18926e-48	CD4+ T cell	TGFB1
8.92755e-58	0.308303	0.943	0.917	2.10012e-53	CD4+ T cell	KLF6
1.36154e-61	0.286028	0.904	0.831	3.20289e-57	CD4+ T cell	SRSF5
6.54091e-58	0.303024	0.795	0.666	1.53868e-53	CD4+ T cell	FUS
7.87791e-57	0.301294	0.451	0.318	1.8532e-52	CD4+ T cell	PIK3R1
5.73511e-55	0.285678	0.407	0.289	1.34913e-50	CD4+ T cell	INTS6
5.15548e-56	0.268447	0.702	0.585	1.21277e-51	CD4+ T cell	SRRM1
5.09603e-52	0.287717	0.734	0.6	1.19879e-47	CD4+ T cell	SRSF2
2.2319e-51	0.285124	0.586	0.443	5.25033e-47	CD4+ T cell	RNF213
1.03462e-55	0.257197	0.51	0.363	2.43383e-51	CD4+ T cell	NSD3
7.23117e-53	0.26847	0.588	0.506	1.70106e-48	CD4+ T cell	MYADM
2.80511e-54	0.259323	0.394	0.26	6.59873e-50	CD4+ T cell	TLE4
2.26806e-53	0.260229	0.507	0.362	5.33538e-49	CD4+ T cell	PAXX
5.76779e-51	0.256311	0.456	0.341	1.35682e-46	CD4+ T cell	NKTR
2.11819e-48	0.259188	0.938	0.873	4.98284e-44	CD4+ T cell	HNRNPA1
1.55346e-44	0.275718	0.524	0.411	3.65436e-40	CD4+ T cell	YME1L1
3.83393e-47	0.257141	0.626	0.506	9.01894e-43	CD4+ T cell	KMT2E
2.72309e-44	0.275782	0.686	0.564	6.40581e-40	CD4+ T cell	RSRP1
1.02463e-45	0.256266	0.881	0.807	2.41035e-41	CD4+ T cell	RBM39
3.23678e-36	0.257172	0.788	0.715	7.6142e-32	CD4+ T cell	DDX3X
5.34704e-35	0.256092	0.449	0.344	1.25784e-30	CD4+ T cell	CITED2
2.02779e-23	0.300604	0.912	0.903	4.77017e-19	CD4+ T cell	DNAJA1
2.19347e-18	0.350637	0.695	0.634	5.15993e-14	CD4+ T cell	LMNA
6.01124e-19	0.263825	0.846	0.836	1.41409e-14	CD4+ T cell	DNAJB1

## Sheet: NK_NKT cell
p_val	avg_log2FC	pct.1	pct.2	p_val_adj	cluster	gene
0	3.88514	0.858	0.184	0	NK cell	GNLY
0	2.85917	0.989	0.39	0	NK cell	NKG7
0	2.39207	0.847	0.088	0	NK cell	GZMB
0	2.18904	0.755	0.054	0	NK cell	FGFBP2
0	2.14288	0.809	0.136	0	NK cell	GZMH
0	1.90223	0.958	0.476	0	NK cell	CCL5
0	1.79707	0.77	0.06	0	NK cell	KLRD1
0	1.77878	0.965	0.322	0	NK cell	CST7
0	1.54355	0.912	0.296	0	NK cell	GZMA
0	1.48551	0.832	0.212	0	NK cell	CTSW
0	1.45409	0.669	0.092	0	NK cell	PRF1
0	1.40274	0.749	0.17	0	NK cell	CD247
0	1.39843	0.438	0.095	0	NK cell	XCL2
0	1.30462	0.565	0.102	0	NK cell	KLRB1
0	1.28193	0.781	0.165	0	NK cell	GZMM
0	1.22841	0.94	0.506	0	NK cell	HCST
0	1.16692	0.459	0.025	0	NK cell	TRDC
0	1.16511	0.658	0.129	0	NK cell	HOPX
0	1.11092	0.65	0.185	0	NK cell	CD7
0	1.05731	0.763	0.426	0	NK cell	TGFB1
0	1.03248	0.485	0.06	0	NK cell	CLIC3
0	1.02488	0.843	0.437	0	NK cell	EFHD2
0	1.02405	0.356	0.016	0	NK cell	KLRC2
0	1.02201	0.71	0.426	0	NK cell	METRNL
0	1.01518	0.455	0.018	0	NK cell	KLRF1
0	1.00518	0.566	0.24	0	NK cell	CMC1
0	0.999697	0.499	0.158	0	NK cell	IFNG
0	0.985757	0.749	0.353	0	NK cell	TUBA4A
0	0.954859	0.454	0.087	0	NK cell	SPON2
0	0.948218	0.849	0.494	0	NK cell	ARL4C
0	0.930821	0.288	0.024	0	NK cell	MYOM2
0	0.929053	0.759	0.354	0	NK cell	ABHD17A
0	0.901063	0.759	0.37	0	NK cell	PPP2R5C
0	0.899537	0.731	0.293	0	NK cell	RUNX3
0	0.886205	0.402	0.033	0	NK cell	KLRC3
0	0.861201	0.643	0.194	0	NK cell	C12orf75
0	0.860409	0.555	0.086	0	NK cell	MATK
0	0.839961	0.717	0.271	0	NK cell	APOBEC3G
0	0.835468	0.821	0.544	0	NK cell	CLEC2B
0	0.82528	0.691	0.237	0	NK cell	TRBC1
0	0.813801	0.685	0.262	0	NK cell	IFITM1
0	0.798712	0.557	0.142	0	NK cell	PLAC8
0	0.792846	0.864	0.577	0	NK cell	CCL4
0	0.786086	0.995	0.934	0	NK cell	CALM1
0	0.78268	0.611	0.216	0	NK cell	GNG2
0	0.744691	0.991	0.931	0	NK cell	PFN1
0	0.737633	0.492	0.115	0	NK cell	KLRK1
0	0.710288	0.92	0.625	0	NK cell	PTPRC
0	0.709719	0.449	0.101	0	NK cell	IL2RB
0	0.707986	0.741	0.406	0	NK cell	PLAAT4
0	0.694493	0.645	0.307	0	NK cell	DOK2
0	0.691908	0.884	0.626	0	NK cell	IFITM2
0	0.690415	0.58	0.222	0	NK cell	MBP
0	0.688922	0.697	0.36	0	NK cell	EVL
0	0.674561	0.844	0.528	0	NK cell	CORO1A
0	0.663963	0.497	0.11	0	NK cell	SAMD3
0	0.646291	0.925	0.822	0	NK cell	MYL12A
0	0.641773	0.801	0.541	0	NK cell	TLE5
0	0.630156	0.538	0.294	0	NK cell	PIK3R1
0	0.61289	0.642	0.328	0	NK cell	PAXX
0	0.610645	0.321	0.106	0	NK cell	TRGC2
0	0.604043	0.752	0.411	0	NK cell	RAC2
0	0.594796	0.598	0.272	0	NK cell	FYN
0	0.59178	0.643	0.294	0	NK cell	IL2RG
0	0.588989	0.668	0.31	0	NK cell	PCED1B-AS1
0	0.587947	0.584	0.275	0	NK cell	ARPC5L
0	0.585678	0.79	0.57	0	NK cell	IL32
0	0.585474	0.713	0.404	0	NK cell	ZEB2
0	0.584544	0.429	0.109	0	NK cell	PYHIN1
0	0.584116	0.628	0.332	0	NK cell	ADGRE5
0	0.582925	0.437	0.115	0	NK cell	SYTL3
0	0.582745	1	0.995	0	NK cell	HLA-C
0	0.580034	0.426	0.084	0	NK cell	C1orf21
0	0.577438	0.677	0.351	0	NK cell	STK17A
0	0.574791	0.501	0.191	0	NK cell	AKNA
0	0.573699	0.583	0.22	0	NK cell	LCK
0	0.573641	0.503	0.192	0	NK cell	RORA
0	0.59685	0.804	0.602	1.26836e-307	NK cell	IRF1
0	0.571015	0.503	0.186	0	NK cell	BIN2
0	0.569221	0.943	0.801	0	NK cell	ARPC2
0	0.557687	0.694	0.393	0	NK cell	STK4
0	0.554241	0.579	0.292	0	NK cell	SMAD7
0	0.549616	1	0.997	0	NK cell	RPS3
0	0.549548	0.342	0.019	0	NK cell	S1PR5
0	0.548432	0.728	0.525	0	NK cell	RAP1B
0	0.547881	0.759	0.565	0	NK cell	JAK1
0	0.539117	0.463	0.169	0	NK cell	ARHGAP9
0	0.538029	1	0.999	0	NK cell	RPS27
2.84013e-304	0.57162	0.484	0.239	6.68113e-300	NK cell	CEMIP2
0	0.534315	0.82	0.522	0	NK cell	LCP1
9.93437e-267	0.652695	0.839	0.693	2.33696e-262	NK cell	ANXA1
0	0.532204	0.489	0.197	0	NK cell	PTPN7
0	0.53186	0.985	0.858	0	NK cell	CYBA
0	0.528262	0.332	0.058	0	NK cell	LINC01871
0	0.526044	0.487	0.214	0	NK cell	SYNE1
0	0.52371	0.447	0.175	0	NK cell	LYAR
0	0.517738	0.772	0.548	0	NK cell	CD99
0	0.517466	0.468	0.198	0	NK cell	APMAP
0	0.517369	0.52	0.233	0	NK cell	SUN2
0	0.513121	0.98	0.878	0	NK cell	SH3BGRL3
0	0.510818	1	0.997	0	NK cell	HLA-B
0	0.510606	0.681	0.393	0	NK cell	LIMD2
0	0.505391	0.236	0.035	0	NK cell	LAIR2
5.82374e-287	0.570728	0.998	0.993	1.36998e-282	NK cell	JUND
0	0.500802	0.438	0.169	0	NK cell	RBM38
0	0.49715	0.339	0.078	0	NK cell	TRG-AS1
0	0.495	0.684	0.43	0	NK cell	CD53
0	0.485279	0.604	0.375	0	NK cell	CDC42SE1
0	0.473399	0.385	0.116	0	NK cell	SH2D2A
0	0.473153	0.31	0.025	0	NK cell	FCRL6
0	0.472456	0.45	0.17	0	NK cell	ITGAL
0	0.464309	0.719	0.508	0	NK cell	CD52
0	0.462103	0.82	0.49	0	NK cell	CD69
0	0.458825	0.359	0.104	0	NK cell	ADGRG1
0	0.45786	0.42	0.155	0	NK cell	PTPN22
0	0.45758	0.378	0.108	0	NK cell	STAT4
0	0.457306	0.987	0.937	0	NK cell	CFL1
0	0.456085	0.428	0.155	0	NK cell	SPN
5.7181e-287	0.515717	0.717	0.443	1.34513e-282	NK cell	FLNA
0	0.453603	0.295	0.068	0	NK cell	SYNGR1
0	0.45258	0.928	0.7	0	NK cell	CRIP1
0	0.449437	0.125	0.011	0	NK cell	KLRC1
1.1286e-286	0.509373	0.338	0.119	2.65491e-282	NK cell	OASL
0	0.447361	0.599	0.35	0	NK cell	FAM49B
0	0.446192	0.574	0.239	0	NK cell	FCGR3A
8.24281e-292	0.497747	0.714	0.493	1.93904e-287	NK cell	LINC-PINT
0	0.443986	0.47	0.201	0	NK cell	TBC1D10C
0	0.440009	0.357	0.087	0	NK cell	ZAP70
0	0.455721	0.469	0.21	0	NK cell	SLC38A1
0	0.429794	0.464	0.221	0	NK cell	SLC9A3R1
0	0.440102	0.996	0.96	0	NK cell	HLA-E
0	0.42549	0.455	0.177	0	NK cell	SKAP1
0	0.424902	0.434	0.196	0	NK cell	CDKN2D
4.35367e-307	0.448046	0.914	0.785	1.02416e-302	NK cell	SUB1
0	0.422071	0.401	0.164	0	NK cell	C5orf56
0	0.419644	0.292	0.051	0	NK cell	MYBL1
0	0.418531	0.406	0.148	0	NK cell	LINC00623
0	0.417765	0.417	0.184	0	NK cell	RASSF1
0	0.414166	0.617	0.353	0	NK cell	LSP1
1.68839e-297	0.449425	0.932	0.822	3.97178e-293	NK cell	SRSF5
0	0.40824	0.664	0.418	0	NK cell	STK17B
0	0.405299	0.302	0.099	0	NK cell	GTF3C1
0	0.403152	0.414	0.199	0	NK cell	CCND3
0	0.401763	1	0.993	0	NK cell	RPS29
3.57218e-245	0.531873	0.505	0.264	8.40319e-241	NK cell	AC044849.1
0	0.398958	0.584	0.382	0	NK cell	OSTF1
1.27327e-301	0.428192	0.904	0.776	2.99524e-297	NK cell	TMA7
5.07464e-288	0.448583	0.994	0.959	1.19376e-283	NK cell	BTG1
2.2263e-291	0.442381	0.528	0.286	5.23715e-287	NK cell	FMNL1
0	0.395735	0.275	0.042	0	NK cell	TBX21
0	0.394854	0.331	0.096	0	NK cell	PTPN4
0	0.394763	0.306	0.1	0	NK cell	AC092821.3
0	0.394463	0.406	0.172	0	NK cell	RHOF
0	0.387435	0.273	0.047	0	NK cell	TTC38
0	0.385054	0.349	0.145	0	NK cell	AC004687.1
1.87818e-291	0.429836	0.546	0.289	4.41823e-287	NK cell	LIME1
1.26101e-296	0.421143	0.467	0.252	2.96641e-292	NK cell	RAB8B
0	0.384992	1	0.994	0	NK cell	HLA-A
0	0.375911	0.333	0.119	0	NK cell	TIGIT
2.40168e-272	0.44301	0.808	0.583	5.64972e-268	NK cell	DUSP2
6.73675e-300	0.401371	0.441	0.211	1.58475e-295	NK cell	RNF166
0	0.366246	0.327	0.102	0	NK cell	SYTL1
0	0.365981	1	0.998	0	NK cell	RPS27A
1.42642e-299	0.391168	0.515	0.251	3.35551e-295	NK cell	ACAP1
0	0.357793	0.214	0.023	0	NK cell	TRGC1
0	0.356179	0.231	0.036	0	NK cell	NCR3
3.52189e-222	0.523715	0.658	0.439	8.2849e-218	NK cell	REL
0	0.356897	0.384	0.164	0	NK cell	IKZF3
0	0.353708	1	1	0	NK cell	B2M
2.5777e-252	0.457121	0.888	0.759	6.06377e-248	NK cell	HNRNPDL
3.2706e-238	0.481633	0.745	0.59	7.69375e-234	NK cell	SRSF2
0	0.347176	0.723	0.483	0	NK cell	CD48
1.47095e-251	0.448262	0.647	0.422	3.46027e-247	NK cell	RNF213
0	0.343065	0.7	0.354	0	NK cell	TRBC2
6.7199e-257	0.430511	0.513	0.269	1.58079e-252	NK cell	ISG20
3.47434e-256	0.42783	0.574	0.334	8.17303e-252	NK cell	CDC42SE2
3.11188e-212	0.514838	0.765	0.522	7.32038e-208	NK cell	UBE2S
1.02818e-296	0.365641	0.988	0.922	2.41868e-292	NK cell	RPSA
7.64064e-299	0.362717	0.309	0.1	1.79738e-294	NK cell	RNF125
5.14667e-297	0.364774	0.815	0.618	1.2107e-292	NK cell	EMP3
0	0.331494	0.22	0.025	0	NK cell	PTGDR
8.53046e-255	0.417296	0.502	0.275	2.00671e-250	NK cell	ARHGEF1
6.80359e-235	0.453277	0.557	0.338	1.60048e-230	NK cell	IDI1
1.9592e-247	0.425414	0.903	0.798	4.60882e-243	NK cell	RBM39
0	0.321831	0.227	0.053	0	NK cell	CEP78
7.96514e-271	0.38336	0.637	0.43	1.87372e-266	NK cell	ITGB2
0	0.318238	0.242	0.057	0	NK cell	LINC00861
2.69064e-303	0.339572	0.999	0.991	6.32947e-299	NK cell	RPL23A
2.2507e-270	0.380856	0.337	0.136	5.29454e-266	NK cell	CHST12
1.39167e-237	0.432117	0.477	0.256	3.27376e-233	NK cell	CNOT6L
9.44719e-300	0.338718	0.341	0.136	2.22236e-295	NK cell	CCDC88C
6.22976e-277	0.358496	0.416	0.2	1.46549e-272	NK cell	GPR65
8.4665e-291	0.340422	0.359	0.167	1.99166e-286	NK cell	TPST2
1.01466e-257	0.379843	0.431	0.238	2.38689e-253	NK cell	APOL6
1.0499e-183	0.533604	0.539	0.361	2.46979e-179	NK cell	FAM177A1
0	0.296447	0.217	0.045	0	NK cell	PLEKHF1
4.68324e-237	0.407415	0.853	0.673	1.10168e-232	NK cell	SEPTIN7
7.12215e-255	0.375152	0.568	0.348	1.67541e-250	NK cell	WIPF1
0	0.292537	0.137	0.007	0	NK cell	CD160
6.62273e-240	0.397413	0.638	0.448	1.55793e-235	NK cell	ARF6
4.86131e-292	0.320988	0.307	0.127	1.14357e-287	NK cell	RAB29
1.0488e-212	0.443182	0.829	0.71	2.4672e-208	NK cell	NCL
1.70644e-233	0.400318	0.654	0.464	4.01424e-229	NK cell	VAMP2
1.82911e-272	0.338098	1	0.989	4.3028e-268	NK cell	RPL14
2.08678e-206	0.445912	0.996	0.989	4.90893e-202	NK cell	HSP90AA1
1.06139e-236	0.38718	0.889	0.73	2.49681e-232	NK cell	ARHGDIB
2.44456e-230	0.397618	0.853	0.85	5.75059e-226	NK cell	HSPE1
2.49914e-280	0.32325	0.341	0.146	5.87897e-276	NK cell	EBP
0	0.276501	0.152	0.006	0	NK cell	SH2D1B
0	0.276018	0.165	0.018	0	NK cell	TXK
2.2431e-282	0.314161	0.768	0.523	5.27666e-278	NK cell	LITAF
6.95992e-261	0.340003	0.409	0.221	1.63725e-256	NK cell	PIP4K2A
0	0.2645	0.576	0.308	0	NK cell	CD2
2.11312e-275	0.310203	0.373	0.179	4.97091e-271	NK cell	RIPOR2
3.26602e-223	0.384354	0.508	0.296	7.68299e-219	NK cell	AAK1
2.27054e-289	0.290711	0.296	0.101	5.34122e-285	NK cell	TSEN54
1.2871e-258	0.324991	0.369	0.146	3.02777e-254	NK cell	FKBP11
9.74695e-241	0.348997	0.552	0.33	2.29287e-236	NK cell	CYTIP
6.55826e-216	0.384367	0.994	0.968	1.54277e-211	NK cell	UBB
0	0.250328	0.918	0.698	0	NK cell	S100A4
6.34213e-265	0.3057	0.14	0.027	1.49192e-260	NK cell	LINC02446
6.55583e-195	0.415826	0.788	0.614	1.54219e-190	NK cell	YPEL5
9.73449e-231	0.343632	0.413	0.206	2.28994e-226	NK cell	AC245297.3
0	0.253023	0.194	0.048	1.74646e-304	NK cell	DTHD1
1.57693e-161	0.491277	0.659	0.478	3.70958e-157	NK cell	CREM
7.78106e-308	0.252435	0.179	0.033	1.83042e-303	NK cell	FASLG
1.1641e-243	0.318961	0.378	0.189	2.73843e-239	NK cell	MYO1F
1.12026e-239	0.317578	1	0.997	2.63531e-235	NK cell	RPS15A
1.70867e-143	0.536233	0.139	0.06	4.01947e-139	NK cell	XCL1
6.93764e-205	0.370984	0.667	0.552	1.63201e-200	NK cell	EIF3G
1.9116e-268	0.281171	0.237	0.087	4.49684e-264	NK cell	KLRG1
1.33662e-184	0.410787	0.727	0.604	3.14426e-180	NK cell	TSC22D3
4.26144e-229	0.327126	0.359	0.158	1.00246e-224	NK cell	PRKCH
1.67097e-247	0.297886	0.376	0.192	3.9308e-243	NK cell	TRAF3IP3
1.64015e-252	0.288597	1	0.981	3.85829e-248	NK cell	TMSB4X
5.42766e-231	0.312501	0.321	0.158	1.2768e-226	NK cell	GNPTAB
7.91979e-266	0.270528	0.103	0.007	1.86305e-261	NK cell	KRT86
1.27543e-275	0.257662	0.198	0.053	3.00033e-271	NK cell	CX3CR1
1.60539e-247	0.284759	0.24	0.083	3.77653e-243	NK cell	SLC15A4
1.14485e-203	0.347171	0.501	0.285	2.69314e-199	NK cell	ICAM3
3.19573e-171	0.404461	0.509	0.283	7.51762e-167	NK cell	CCND2
2.37244e-221	0.307292	0.343	0.149	5.58093e-217	NK cell	CD96
1.31671e-181	0.374652	0.474	0.264	3.09742e-177	NK cell	NSMCE3
8.54299e-238	0.283867	0.269	0.091	2.00965e-233	NK cell	TGFBR3
6.07133e-192	0.352426	1	0.999	1.42822e-187	NK cell	RPS19
4.02121e-183	0.369271	0.487	0.299	9.45949e-179	NK cell	CD3E
3.11951e-241	0.277308	0.291	0.128	7.33833e-237	NK cell	C16orf54
7.17321e-248	0.267484	0.198	0.049	1.68743e-243	NK cell	SLA2
1.09228e-237	0.277439	0.205	0.062	2.56947e-233	NK cell	TNFSF14
1.11573e-222	0.289807	0.299	0.129	2.62464e-218	NK cell	TFDP2
4.02322e-176	0.365777	0.621	0.41	9.46421e-172	NK cell	SYNE2
6.9241e-187	0.343317	0.445	0.247	1.62882e-182	NK cell	SIGIRR
1.16538e-179	0.350944	0.7	0.54	2.74145e-175	NK cell	CIB1
1.61322e-242	0.256607	0.234	0.076	3.79493e-238	NK cell	PRR5
6.45204e-190	0.329409	1	0.997	1.51778e-185	NK cell	RPL3
1.58706e-234	0.262956	0.268	0.103	3.73339e-230	NK cell	ITGB7
2.30236e-199	0.308274	0.403	0.221	5.41607e-195	NK cell	CLEC2D
1.04861e-173	0.355089	0.538	0.392	2.46674e-169	NK cell	RAB5IF
5.1456e-173	0.354401	0.886	0.802	1.21045e-168	NK cell	CDC42
7.01735e-166	0.369597	0.943	0.902	1.65076e-161	NK cell	HSPA8
2.47053e-178	0.342224	0.803	0.737	5.81167e-174	NK cell	KLF2
8.90619e-190	0.31537	0.383	0.228	2.09509e-185	NK cell	MAPRE2
6.26198e-178	0.331999	0.754	0.653	1.47307e-173	NK cell	PSME1
4.24921e-184	0.320359	0.368	0.198	9.99583e-180	NK cell	SLA
1.6897e-163	0.361704	0.775	0.664	3.97485e-159	NK cell	DNAJB6
5.86233e-195	0.301689	0.349	0.174	1.37905e-190	NK cell	CD300A
8.05723e-173	0.340562	0.49	0.305	1.89538e-168	NK cell	C9orf78
1.16418e-218	0.264335	0.245	0.088	2.73861e-214	NK cell	RASA3
5.27824e-199	0.289691	0.313	0.137	1.24165e-194	NK cell	TRAPPC10
3.26721e-207	0.276257	0.866	0.677	7.68578e-203	NK cell	TNFAIP3
1.62439e-183	0.308531	0.834	0.738	3.82121e-179	NK cell	YWHAZ
3.48918e-181	0.311463	0.277	0.122	8.20794e-177	NK cell	UAP1
2.04793e-179	0.310254	0.369	0.181	4.81756e-175	NK cell	TENT5C
1.51309e-185	0.296819	0.467	0.301	3.5594e-181	NK cell	CELF2
2.7801e-187	0.291672	0.322	0.151	6.5399e-183	NK cell	AOAH
2.70533e-187	0.291575	0.376	0.207	6.36402e-183	NK cell	STK10
1.63031e-180	0.301892	0.359	0.217	3.83513e-176	NK cell	ATM
9.03729e-194	0.279785	0.321	0.151	2.12593e-189	NK cell	CASP8
1.7096e-173	0.311397	0.357	0.201	4.02166e-169	NK cell	OTULIN
1.88162e-158	0.338521	0.624	0.489	4.42632e-154	NK cell	TCF25
3.47603e-163	0.327951	0.558	0.466	8.17701e-159	NK cell	CACYBP
5.7391e-187	0.283406	0.275	0.109	1.35007e-182	NK cell	ANXA2R
1.76128e-184	0.28424	0.41	0.234	4.14325e-180	NK cell	IQGAP2
7.31996e-204	0.253487	0.4	0.207	1.72195e-199	NK cell	LAT
1.29483e-202	0.254306	0.252	0.094	3.04595e-198	NK cell	ADAM8
3.63798e-165	0.31153	0.665	0.517	8.55799e-161	NK cell	PSMB9
2.0926e-151	0.333117	0.539	0.385	4.92263e-147	NK cell	PMAIP1
5.56022e-163	0.308175	0.619	0.482	1.30799e-158	NK cell	HLA-F
5.75498e-145	0.345135	0.754	0.637	1.3538e-140	NK cell	PRRC2C
2.62681e-160	0.309811	0.38	0.203	6.17931e-156	NK cell	ORAI1
1.16314e-151	0.327366	0.37	0.199	2.73618e-147	NK cell	VPS37B
9.69621e-151	0.326976	0.38	0.21	2.28094e-146	NK cell	ZBTB1
4.19964e-144	0.341878	0.948	0.863	9.87923e-140	NK cell	RPL36AL
2.35012e-174	0.274812	0.433	0.264	5.52843e-170	NK cell	APBB1IP
6.89097e-173	0.274541	0.235	0.107	1.62103e-168	NK cell	BPGM
3.25675e-187	0.252846	0.222	0.079	7.66117e-183	NK cell	AC243960.1
8.65955e-135	0.353979	0.761	0.62	2.03707e-130	NK cell	DDX24
1.00905e-179	0.262713	0.333	0.165	2.37368e-175	NK cell	RASAL3
4.58841e-141	0.336048	0.635	0.491	1.07938e-136	NK cell	SNRPB
1.31341e-154	0.30165	0.571	0.413	3.08966e-150	NK cell	TAF7
4.15521e-158	0.293872	0.995	0.961	9.77471e-154	NK cell	RPS10
2.64549e-181	0.252794	0.342	0.187	6.22325e-177	NK cell	ARHGAP30
2.03168e-156	0.293094	0.462	0.317	4.77932e-152	NK cell	CD47
2.84311e-156	0.281452	0.6	0.426	6.68814e-152	NK cell	GPSM3
1.56802e-127	0.346077	0.645	0.495	3.6886e-123	NK cell	KMT2E
1.17149e-133	0.323819	0.654	0.502	2.75582e-129	NK cell	GPBP1
1.53409e-162	0.260995	0.58	0.402	3.60879e-158	NK cell	HMGB2
2.67013e-131	0.323409	0.423	0.247	6.28121e-127	NK cell	TLE4
3.29655e-163	0.254386	0.216	0.079	7.7548e-159	NK cell	AUTS2
3.23957e-133	0.313689	0.431	0.278	7.62076e-129	NK cell	JMJD6
1.55825e-149	0.277136	0.333	0.188	3.66563e-145	NK cell	CD8A
2.04289e-132	0.313895	0.383	0.26	4.8057e-128	NK cell	CNOT2
5.31628e-130	0.3144	0.42	0.244	1.2506e-125	NK cell	KLF13
1.08122e-130	0.311116	0.783	0.623	2.54347e-126	NK cell	ZFP36L2
2.68713e-127	0.31911	0.419	0.269	6.3212e-123	NK cell	MAZ
1.60018e-130	0.304934	0.497	0.349	3.76427e-126	NK cell	MAGOH
1.15007e-124	0.308492	0.691	0.568	2.70542e-120	NK cell	AC020916.1
5.00647e-124	0.304576	0.763	0.658	1.17772e-119	NK cell	TRIR
1.56031e-138	0.271088	0.35	0.194	3.67047e-134	NK cell	MLLT6
4.05358e-117	0.313365	0.714	0.577	9.53563e-113	NK cell	RBM8A
5.23807e-116	0.313768	0.708	0.576	1.2322e-111	NK cell	SRRM1
1.75962e-141	0.254342	0.366	0.221	4.13933e-137	NK cell	DIAPH1
2.42982e-140	0.252557	0.316	0.163	5.71592e-136	NK cell	RNF126
9.33499e-120	0.294865	0.653	0.484	2.19596e-115	NK cell	IDS
2.42598e-137	0.255594	0.998	0.99	5.70686e-133	NK cell	RPS21
9.17089e-117	0.30263	0.56	0.421	2.15736e-112	NK cell	PRPF38B
1.8566e-135	0.256649	0.413	0.274	4.36747e-131	NK cell	PPP1R18
1.71882e-99	0.338115	0.914	0.852	4.04336e-95	NK cell	RPS26
1.1945e-129	0.255881	0.39	0.25	2.80995e-125	NK cell	SSBP4
3.7878e-128	0.258468	0.432	0.286	8.91042e-124	NK cell	ORMDL1
1.53124e-106	0.313245	0.538	0.373	3.60209e-102	NK cell	LEPROTL1
9.47657e-122	0.268367	0.635	0.516	2.22927e-117	NK cell	MBNL1
1.33344e-106	0.305863	0.71	0.572	3.13678e-102	NK cell	ID2
7.4563e-103	0.311518	0.368	0.267	1.75402e-98	NK cell	CD3G
6.95753e-108	0.295341	0.824	0.742	1.63669e-103	NK cell	SRSF3
3.78746e-107	0.296265	0.984	0.953	8.90961e-103	NK cell	ACTG1
9.21575e-114	0.261798	0.42	0.287	2.16791e-109	NK cell	CCNH
1.05195e-107	0.262967	0.434	0.279	2.47461e-103	NK cell	MED10
8.05179e-100	0.284845	0.531	0.387	1.8941e-95	NK cell	EPC1
1.12001e-107	0.258084	0.341	0.223	2.6347e-103	NK cell	KLF3
9.95173e-98	0.282301	0.795	0.673	2.34104e-93	NK cell	SELENOK
2.18863e-105	0.255723	0.369	0.241	5.14852e-101	NK cell	GIMAP7
1.88413e-91	0.280233	0.803	0.734	4.43223e-87	NK cell	SRRM2
3.60948e-94	0.265287	0.977	0.92	8.49094e-90	NK cell	EEF1D
2.64455e-97	0.251059	0.716	0.629	6.22105e-93	NK cell	SSR2
9.13436e-65	0.374021	0.776	0.667	2.14877e-60	NK cell	H2AFZ
1.18338e-77	0.30273	0.467	0.34	2.78377e-73	NK cell	MXD4
1.10171e-84	0.270962	0.694	0.59	2.59166e-80	NK cell	CXCR4
1.93676e-82	0.275337	0.521	0.375	4.55603e-78	NK cell	FNBP1
1.61799e-55	0.416003	0.825	0.744	3.80617e-51	NK cell	LDHA
1.12467e-81	0.269633	0.502	0.355	2.64567e-77	NK cell	NSD3
7.76128e-86	0.25296	0.428	0.303	1.82576e-81	NK cell	DHX36
2.36192e-83	0.252796	0.683	0.563	5.55618e-79	NK cell	MSN
7.01223e-81	0.254175	0.551	0.442	1.64956e-76	NK cell	PNN
2.3472e-73	0.255454	0.385	0.256	5.52154e-69	NK cell	ISCA1
1.04039e-62	0.288779	0.776	0.661	2.44742e-58	NK cell	FUS
2.1076e-68	0.258275	0.542	0.427	4.95792e-64	NK cell	AMD1
1.89112e-65	0.263111	0.939	0.869	4.44868e-61	NK cell	HNRNPA1
1.12463e-52	0.2951	0.652	0.513	2.64557e-48	NK cell	BRD2
7.57297e-55	0.274825	0.673	0.559	1.78147e-50	NK cell	RSRP1
2.28141e-54	0.275966	0.276	0.16	5.36678e-50	NK cell	SLC7A5
1.30813e-55	0.265307	0.579	0.458	3.07724e-51	NK cell	ARID4B
4.84175e-56	0.262463	0.574	0.445	1.13897e-51	NK cell	DDIT4
3.83529e-54	0.256789	0.421	0.338	9.02213e-50	NK cell	CD3D
1.86542e-50	0.267318	0.78	0.684	4.38821e-46	NK cell	SAP18
7.02305e-23	0.612274	0.529	0.463	1.6521e-18	NK cell	ATP1B3
5.53537e-27	0.256079	0.353	0.435	1.30214e-22	NK cell	HSPA6
7.12641e-20	0.25871	0.582	0.477	1.67642e-15	NK cell	SERTAD1

## Sheet: Endothelium (VCAM1-)
p_val	avg_log2FC	pct.1	pct.2	p_val_adj	cluster	gene
0	3.0078	0.925	0.123	0	Endothelium (VCAM1-)	PLVAP
0	2.76603	0.883	0.102	0	Endothelium (VCAM1-)	FLT1
0	2.73766	0.761	0.07	0	Endothelium (VCAM1-)	ESM1
0	2.66551	0.968	0.239	0	Endothelium (VCAM1-)	SPARC
0	2.65795	0.854	0.129	0	Endothelium (VCAM1-)	HSPG2
0	2.6052	0.907	0.13	0	Endothelium (VCAM1-)	INSR
0	2.54378	0.779	0.08	0	Endothelium (VCAM1-)	VWA1
0	2.47598	0.837	0.109	0	Endothelium (VCAM1-)	PLPP3
0	2.44404	0.796	0.102	0	Endothelium (VCAM1-)	SLC9A3R2
0	2.34895	0.92	0.215	0	Endothelium (VCAM1-)	SPARCL1
0	2.34579	0.794	0.122	0	Endothelium (VCAM1-)	PLPP1
0	2.30251	0.81	0.154	0	Endothelium (VCAM1-)	COL4A1
0	2.24214	0.808	0.127	0	Endothelium (VCAM1-)	EGFL7
0	2.21862	0.464	0.126	0	Endothelium (VCAM1-)	IGFBP5
0	2.14047	0.811	0.167	0	Endothelium (VCAM1-)	TIMP3
0	2.11437	0.889	0.263	0	Endothelium (VCAM1-)	A2M
0	2.11415	0.733	0.069	0	Endothelium (VCAM1-)	RAMP2
0	2.07967	0.846	0.174	0	Endothelium (VCAM1-)	GNG11
0	2.06638	0.875	0.151	0	Endothelium (VCAM1-)	VWF
0	1.99708	0.754	0.045	0	Endothelium (VCAM1-)	KDR
0	1.9802	0.891	0.294	0	Endothelium (VCAM1-)	GSN
0	1.97774	0.859	0.22	0	Endothelium (VCAM1-)	IFI27
0	1.90793	0.788	0.174	0	Endothelium (VCAM1-)	ENG
0	1.90288	0.848	0.22	0	Endothelium (VCAM1-)	APP
0	1.8865	0.69	0.054	0	Endothelium (VCAM1-)	PODXL
0	1.88463	0.998	0.478	0	Endothelium (VCAM1-)	IGFBP7
0	1.82917	0.776	0.113	0	Endothelium (VCAM1-)	ARHGAP29
0	1.82575	0.753	0.15	0	Endothelium (VCAM1-)	COL4A2
0	1.81917	0.752	0.059	0	Endothelium (VCAM1-)	SOX18
0	1.86028	0.404	0.124	0	Endothelium (VCAM1-)	IGFBP3
0	1.77775	0.67	0.053	0	Endothelium (VCAM1-)	EFNB2
0	1.77743	0.695	0.097	0	Endothelium (VCAM1-)	RBP7
0	1.72478	0.805	0.196	0	Endothelium (VCAM1-)	TCF4
0	1.69994	0.683	0.061	0	Endothelium (VCAM1-)	RAMP3
0	1.6803	0.726	0.241	0	Endothelium (VCAM1-)	HES1
0	1.64507	0.643	0.058	0	Endothelium (VCAM1-)	FAM167B
0	1.63871	0.617	0.08	0	Endothelium (VCAM1-)	AQP1
0	1.62702	0.627	0.103	0	Endothelium (VCAM1-)	SPRY1
0	1.6148	0.689	0.049	0	Endothelium (VCAM1-)	CLEC14A
0	1.61023	0.774	0.202	0	Endothelium (VCAM1-)	PECAM1
0	1.60157	0.651	0.109	0	Endothelium (VCAM1-)	TM4SF1
0	1.58591	0.683	0.053	0	Endothelium (VCAM1-)	CD34
0	1.57724	0.78	0.189	0	Endothelium (VCAM1-)	EPAS1
0	1.57458	0.642	0.041	0	Endothelium (VCAM1-)	GJA1
0	1.56062	0.491	0.059	0	Endothelium (VCAM1-)	STC1
0	1.53484	0.602	0.088	0	Endothelium (VCAM1-)	EMP1
0	1.51719	0.668	0.063	0	Endothelium (VCAM1-)	TM4SF18
0	1.5131	0.298	0.055	0	Endothelium (VCAM1-)	ENPP2
0	1.4938	0.705	0.198	0	Endothelium (VCAM1-)	ID1
0	1.45039	0.765	0.241	0	Endothelium (VCAM1-)	SPTBN1
0	1.44617	0.775	0.131	0	Endothelium (VCAM1-)	RNASE1
0	1.42627	0.807	0.303	0	Endothelium (VCAM1-)	TSC22D1
0	1.42371	0.701	0.05	0	Endothelium (VCAM1-)	ADGRL4
0	1.41547	0.53	0.029	0	Endothelium (VCAM1-)	CLDN5
0	1.4102	0.664	0.099	0	Endothelium (VCAM1-)	ESAM
0	1.39139	0.763	0.204	0	Endothelium (VCAM1-)	IGFBP4
0	1.39074	0.739	0.238	0	Endothelium (VCAM1-)	TGFBR2
0	1.36957	0.841	0.471	0	Endothelium (VCAM1-)	SOCS3
0	1.3648	0.59	0.081	0	Endothelium (VCAM1-)	EDNRB
0	1.36164	0.65	0.065	0	Endothelium (VCAM1-)	CALCRL
0	1.34967	0.537	0.027	0	Endothelium (VCAM1-)	COL15A1
0	1.34956	0.62	0.098	0	Endothelium (VCAM1-)	NPDC1
0	1.34823	0.631	0.06	0	Endothelium (VCAM1-)	EMCN
0	1.3479	0.532	0.071	0	Endothelium (VCAM1-)	APOLD1
0	1.34754	0.589	0.095	0	Endothelium (VCAM1-)	CA2
0	1.33929	0.357	0.009	0	Endothelium (VCAM1-)	FCN3
0	1.32933	0.896	0.515	0	Endothelium (VCAM1-)	RGCC
0	1.29758	0.638	0.122	0	Endothelium (VCAM1-)	HTRA1
0	1.28507	0.94	0.496	0	Endothelium (VCAM1-)	IFITM3
0	1.27915	0.552	0.046	0	Endothelium (VCAM1-)	PCDH17
0	1.26848	0.492	0.069	0	Endothelium (VCAM1-)	ANGPT2
0	1.25093	0.588	0.041	0	Endothelium (VCAM1-)	CDH5
0	1.24935	0.595	0.046	0	Endothelium (VCAM1-)	NOTCH4
0	1.249	0.585	0.041	0	Endothelium (VCAM1-)	GRB10
0	1.23925	0.565	0.043	0	Endothelium (VCAM1-)	PTPRB
0	1.22117	0.601	0.078	0	Endothelium (VCAM1-)	ITGA6
0	1.21926	0.641	0.144	0	Endothelium (VCAM1-)	CD93
0	1.20234	0.814	0.218	0	Endothelium (VCAM1-)	MGP
0	1.19176	0.693	0.232	0	Endothelium (VCAM1-)	SEC14L1
0	1.18263	0.79	0.464	0	Endothelium (VCAM1-)	FKBP1A
0	1.17761	0.618	0.09	0	Endothelium (VCAM1-)	WWTR1
0	1.16077	0.683	0.167	0	Endothelium (VCAM1-)	NRP1
0	1.14835	0.598	0.052	0	Endothelium (VCAM1-)	LDB2
0	1.1471	0.524	0.058	0	Endothelium (VCAM1-)	CCL14
0	1.14644	0.673	0.167	0	Endothelium (VCAM1-)	CRIP2
0	1.14213	0.51	0.044	0	Endothelium (VCAM1-)	SLCO2A1
0	1.13292	0.615	0.135	0	Endothelium (VCAM1-)	LMO2
0	1.12144	0.574	0.058	0	Endothelium (VCAM1-)	EFNA1
0	1.0912	0.588	0.098	0	Endothelium (VCAM1-)	BCAM
0	1.0883	0.646	0.207	0	Endothelium (VCAM1-)	RAB13
0	1.08222	0.601	0.08	0	Endothelium (VCAM1-)	TMEM204
0	1.08001	0.542	0.039	0	Endothelium (VCAM1-)	PDGFD
0	1.07958	0.662	0.114	0	Endothelium (VCAM1-)	NFIB
0	1.07949	0.789	0.337	0	Endothelium (VCAM1-)	CD59
0	1.07689	0.581	0.087	0	Endothelium (VCAM1-)	RFLNB
0	1.07106	0.741	0.433	0	Endothelium (VCAM1-)	CCDC85B
0	1.06203	0.55	0.075	0	Endothelium (VCAM1-)	LAMA4
0	1.06194	0.622	0.118	0	Endothelium (VCAM1-)	UACA
0	1.05463	0.578	0.078	0	Endothelium (VCAM1-)	ADGRF5
0	1.04503	0.589	0.042	0	Endothelium (VCAM1-)	ECSCR
0	1.04487	0.529	0.074	0	Endothelium (VCAM1-)	FSCN1
0	1.04128	0.511	0.07	0	Endothelium (VCAM1-)	HYAL2
0	1.0318	0.484	0.021	0	Endothelium (VCAM1-)	BTNL9
0	1.01311	0.481	0.13	0	Endothelium (VCAM1-)	THBD
0	1.00816	0.741	0.372	0	Endothelium (VCAM1-)	VAMP5
0	1.00786	0.564	0.097	0	Endothelium (VCAM1-)	GASK1B
0	1.00324	0.52	0.061	0	Endothelium (VCAM1-)	TP53I11
0	0.997361	0.695	0.331	0	Endothelium (VCAM1-)	IVNS1ABP
0	0.988864	0.513	0.191	0	Endothelium (VCAM1-)	SOX4
0	0.984296	0.486	0.018	0	Endothelium (VCAM1-)	DLL4
0	0.968908	0.58	0.16	0	Endothelium (VCAM1-)	EVA1B
0	0.967126	0.857	0.557	0	Endothelium (VCAM1-)	ITGB1
0	0.961991	0.574	0.133	0	Endothelium (VCAM1-)	PLXND1
0	0.961234	0.565	0.138	0	Endothelium (VCAM1-)	PLK2
0	0.959774	0.809	0.376	0	Endothelium (VCAM1-)	CTNNB1
0	0.959579	0.548	0.042	0	Endothelium (VCAM1-)	MMRN2
0	0.956612	0.521	0.031	0	Endothelium (VCAM1-)	ROBO4
0	0.949678	0.671	0.313	0	Endothelium (VCAM1-)	MARCKSL1
0	0.944517	0.529	0.035	0	Endothelium (VCAM1-)	CYYR1
0	0.942939	0.638	0.142	0	Endothelium (VCAM1-)	CAVIN1
0	0.94121	0.388	0.015	0	Endothelium (VCAM1-)	INHBB
0	0.931467	0.493	0.151	0	Endothelium (VCAM1-)	GAS6
0	0.92982	0.392	0.069	0	Endothelium (VCAM1-)	KCNE3
0	0.929448	0.539	0.085	0	Endothelium (VCAM1-)	S100A16
0	0.912713	0.482	0.097	0	Endothelium (VCAM1-)	HEG1
0	0.909573	0.686	0.245	0	Endothelium (VCAM1-)	MEF2C
0	0.909541	0.472	0.016	0	Endothelium (VCAM1-)	EXOC3L2
0	0.90843	0.504	0.07	0	Endothelium (VCAM1-)	PIK3R3
0	0.895693	0.475	0.023	0	Endothelium (VCAM1-)	CDH13
0	0.89568	0.575	0.213	0	Endothelium (VCAM1-)	SH3BP5
0	0.890211	0.626	0.277	0	Endothelium (VCAM1-)	STOM
0	0.887739	0.497	0.057	0	Endothelium (VCAM1-)	PTPRG
0	0.88657	0.486	0.119	0	Endothelium (VCAM1-)	NRP2
0	0.883838	0.606	0.186	0	Endothelium (VCAM1-)	RDX
0	0.876883	0.549	0.13	0	Endothelium (VCAM1-)	ELK3
0	0.86792	0.533	0.121	0	Endothelium (VCAM1-)	BMPR2
0	0.862562	0.483	0.045	0	Endothelium (VCAM1-)	JUP
0	0.860749	0.481	0.055	0	Endothelium (VCAM1-)	TMEM88
0	0.859019	0.431	0.022	0	Endothelium (VCAM1-)	JCAD
0	0.858233	0.473	0.043	0	Endothelium (VCAM1-)	LIMCH1
0	0.856866	0.933	0.858	0	Endothelium (VCAM1-)	GNAS
0	0.856616	0.665	0.313	0	Endothelium (VCAM1-)	ARRDC3
0	0.85509	0.577	0.161	0	Endothelium (VCAM1-)	PALM2-AKAP2
0	0.850867	0.408	0.06	0	Endothelium (VCAM1-)	CAVIN2
2.36656e-308	0.889186	0.682	0.261	5.5671e-304	Endothelium (VCAM1-)	CCND1
0	0.842729	0.454	0.029	0	Endothelium (VCAM1-)	SEMA3F
0	0.83344	0.409	0.056	0	Endothelium (VCAM1-)	TCIM
0	0.831416	0.443	0.038	0	Endothelium (VCAM1-)	SPRY4
0	0.830354	0.463	0.082	0	Endothelium (VCAM1-)	RGS3
0	0.819335	0.459	0.141	0	Endothelium (VCAM1-)	PRSS23
0	0.809694	0.5	0.037	0	Endothelium (VCAM1-)	DIPK2B
0	0.809654	0.537	0.138	0	Endothelium (VCAM1-)	F2R
0	0.798263	0.457	0.029	0	Endothelium (VCAM1-)	SHANK3
0	0.798053	0.417	0.081	0	Endothelium (VCAM1-)	LRRC32
0	0.795249	0.534	0.121	0	Endothelium (VCAM1-)	ITGA1
0	0.77202	0.53	0.209	0	Endothelium (VCAM1-)	GBP4
0	0.763472	0.622	0.172	0	Endothelium (VCAM1-)	CNN3
0	0.757865	0.494	0.085	0	Endothelium (VCAM1-)	EMP2
0	0.755676	0.45	0.033	0	Endothelium (VCAM1-)	PCAT19
0	0.750344	0.586	0.218	0	Endothelium (VCAM1-)	IL6ST
0	0.748144	0.507	0.13	0	Endothelium (VCAM1-)	ITGA5
0	0.743011	0.58	0.178	0	Endothelium (VCAM1-)	SERPINH1
0	0.740547	0.444	0.033	0	Endothelium (VCAM1-)	PALMD
0	0.738741	0.46	0.045	0	Endothelium (VCAM1-)	ACVRL1
0	0.734732	0.418	0.015	0	Endothelium (VCAM1-)	HECW2
0	0.731525	0.64	0.333	0	Endothelium (VCAM1-)	ETS1
0	0.730931	0.577	0.15	0	Endothelium (VCAM1-)	CAV1
0	0.728405	0.434	0.029	0	Endothelium (VCAM1-)	TMEM150C
0	0.724633	0.35	0.023	0	Endothelium (VCAM1-)	APLNR
0	0.723815	0.428	0.04	0	Endothelium (VCAM1-)	RAPGEF5
0	0.721449	0.417	0.037	0	Endothelium (VCAM1-)	LAMB1
0	0.720233	0.675	0.364	0	Endothelium (VCAM1-)	RHOC
0	0.719427	0.503	0.096	0	Endothelium (VCAM1-)	PPFIBP1
0	0.716384	0.438	0.026	0	Endothelium (VCAM1-)	RASIP1
0	0.714281	0.507	0.155	0	Endothelium (VCAM1-)	CDK2AP1
0	0.708167	0.422	0.03	0	Endothelium (VCAM1-)	DYSF
0	0.707205	0.34	0.037	0	Endothelium (VCAM1-)	C2CD4B
0	0.702194	0.453	0.105	0	Endothelium (VCAM1-)	DLC1
0	0.699344	0.896	0.759	0	Endothelium (VCAM1-)	CD81
0	0.69797	0.371	0.041	0	Endothelium (VCAM1-)	UNC5B
0	0.6965	0.389	0.03	0	Endothelium (VCAM1-)	KANK3
0	0.693636	0.522	0.17	0	Endothelium (VCAM1-)	EHD4
0	0.691814	0.548	0.214	0	Endothelium (VCAM1-)	DUSP6
0	0.691766	0.474	0.07	0	Endothelium (VCAM1-)	TJP1
0	0.691375	0.848	0.537	0	Endothelium (VCAM1-)	RHOB
0	0.689788	0.466	0.1	0	Endothelium (VCAM1-)	PINK1
0	0.68271	0.52	0.204	0	Endothelium (VCAM1-)	LUZP1
0	0.682127	0.323	0.091	0	Endothelium (VCAM1-)	SNAI1
0	0.679788	0.384	0.015	0	Endothelium (VCAM1-)	KCNN3
0	0.679264	0.489	0.112	0	Endothelium (VCAM1-)	ARHGEF12
0	0.679098	0.479	0.122	0	Endothelium (VCAM1-)	ZEB1
0	0.67609	0.549	0.234	0	Endothelium (VCAM1-)	GIMAP7
0	0.674754	0.42	0.065	0	Endothelium (VCAM1-)	SYNPO
0	0.668285	0.536	0.207	0	Endothelium (VCAM1-)	ETS2
0	0.665516	0.383	0.025	0	Endothelium (VCAM1-)	JAG2
0	0.662819	0.396	0.026	0	Endothelium (VCAM1-)	CASKIN2
0	0.66099	0.4	0.023	0	Endothelium (VCAM1-)	PLXNA2
0	0.65654	0.391	0.016	0	Endothelium (VCAM1-)	AFAP1L1
0	0.655943	0.469	0.117	0	Endothelium (VCAM1-)	SLC44A2
0	0.653457	0.49	0.134	0	Endothelium (VCAM1-)	CRIM1
0	0.64776	0.509	0.154	0	Endothelium (VCAM1-)	MGST2
0	0.646323	0.299	0.031	0	Endothelium (VCAM1-)	MMP2
0	0.645419	0.402	0.068	0	Endothelium (VCAM1-)	TMEM47
0	0.645084	0.409	0.04	0	Endothelium (VCAM1-)	DOCK6
0	0.644052	0.338	0.012	0	Endothelium (VCAM1-)	SOX17
0	0.632656	0.541	0.173	0	Endothelium (VCAM1-)	NFIA
0	0.628555	0.496	0.154	0	Endothelium (VCAM1-)	ICAM2
0	0.626173	0.529	0.226	0	Endothelium (VCAM1-)	MAP4K4
0	0.624822	0.387	0.023	0	Endothelium (VCAM1-)	PCDH12
0	0.622133	0.477	0.184	0	Endothelium (VCAM1-)	MIR4435-2HG
0	0.616965	0.383	0.012	0	Endothelium (VCAM1-)	FLT4
0	0.616807	0.404	0.069	0	Endothelium (VCAM1-)	PLCB1
0	0.616297	0.491	0.185	0	Endothelium (VCAM1-)	SNRK
0	0.613676	0.341	0.032	0	Endothelium (VCAM1-)	CX3CL1
0	0.612385	0.483	0.154	0	Endothelium (VCAM1-)	SWAP70
0	0.61181	0.377	0.033	0	Endothelium (VCAM1-)	TSPAN7
0	0.610485	0.42	0.072	0	Endothelium (VCAM1-)	MYO6
0	0.608954	0.494	0.146	0	Endothelium (VCAM1-)	CLIC4
0	0.606762	0.407	0.054	0	Endothelium (VCAM1-)	NOSTRIN
0	0.606445	0.404	0.085	0	Endothelium (VCAM1-)	PDGFB
0	0.605863	0.466	0.123	0	Endothelium (VCAM1-)	CAVIN3
0	0.605113	0.442	0.139	0	Endothelium (VCAM1-)	ITPRIP
0	0.604376	0.781	0.279	0	Endothelium (VCAM1-)	ID3
0	0.601296	0.621	0.327	0	Endothelium (VCAM1-)	YWHAH
0	0.59927	0.306	0.022	0	Endothelium (VCAM1-)	MSX1
0	0.597595	0.432	0.111	0	Endothelium (VCAM1-)	NOTCH1
0	0.593975	0.624	0.377	0	Endothelium (VCAM1-)	MACF1
0	0.593185	0.419	0.094	0	Endothelium (VCAM1-)	FSTL1
0	0.592001	0.305	0.019	0	Endothelium (VCAM1-)	FAM110D
0	0.599155	0.5	0.149	0	Endothelium (VCAM1-)	S100A13
0	0.589196	0.575	0.269	0	Endothelium (VCAM1-)	LEPROT
0	0.585951	0.524	0.165	0	Endothelium (VCAM1-)	NRARP
0	0.58497	0.377	0.055	0	Endothelium (VCAM1-)	NID1
0	0.580515	0.415	0.066	0	Endothelium (VCAM1-)	AFDN
0	0.580333	0.996	0.963	0	Endothelium (VCAM1-)	HLA-E
0	0.579177	0.326	0.03	0	Endothelium (VCAM1-)	PXDN
0	0.578585	0.305	0.019	0	Endothelium (VCAM1-)	SOX7
0	0.576701	0.349	0.087	0	Endothelium (VCAM1-)	TNFRSF4
0	0.576022	0.498	0.183	0	Endothelium (VCAM1-)	PEA15
0	0.574008	0.401	0.051	0	Endothelium (VCAM1-)	TMEM255B
0	0.568854	0.374	0.022	0	Endothelium (VCAM1-)	MYCT1
0	0.567004	0.494	0.183	0	Endothelium (VCAM1-)	PHACTR2
0	0.565323	0.479	0.195	0	Endothelium (VCAM1-)	ASAP1
0	0.561463	0.409	0.065	0	Endothelium (VCAM1-)	TNS2
0	0.5573	0.486	0.19	0	Endothelium (VCAM1-)	DPYSL2
0	0.556855	0.703	0.488	0	Endothelium (VCAM1-)	KTN1
0	0.556698	0.373	0.05	0	Endothelium (VCAM1-)	PTPRM
0	0.550431	0.433	0.121	0	Endothelium (VCAM1-)	HDAC7
0	0.550002	0.39	0.065	0	Endothelium (VCAM1-)	RASGRP3
0	0.546389	0.436	0.138	0	Endothelium (VCAM1-)	VGLL4
0	0.542835	0.859	0.694	0	Endothelium (VCAM1-)	HSP90B1
0	0.542786	0.371	0.066	0	Endothelium (VCAM1-)	LAMC1
0	0.541027	0.335	0.034	0	Endothelium (VCAM1-)	IL3RA
0	0.540869	0.449	0.102	0	Endothelium (VCAM1-)	TGM2
0	0.540075	0.434	0.131	0	Endothelium (VCAM1-)	NECTIN2
0	0.540054	0.29	0.033	0	Endothelium (VCAM1-)	HEY1
0	0.537984	0.256	0.005	0	Endothelium (VCAM1-)	FOLH1
0	0.535276	0.349	0.028	0	Endothelium (VCAM1-)	TIE1
0	0.533603	0.44	0.149	0	Endothelium (VCAM1-)	TRIOBP
0	0.533161	0.484	0.226	0	Endothelium (VCAM1-)	OAZ2
0	0.52982	0.362	0.1	0	Endothelium (VCAM1-)	OSBPL1A
0	0.523162	0.355	0.027	0	Endothelium (VCAM1-)	FGD5
0	0.52155	0.347	0.041	0	Endothelium (VCAM1-)	LIMS2
0	0.521145	0.489	0.226	0	Endothelium (VCAM1-)	ARHGAP18
0	0.520658	0.354	0.033	0	Endothelium (VCAM1-)	MYO10
0	0.51907	0.345	0.033	0	Endothelium (VCAM1-)	FZD4
0	0.517669	0.381	0.076	0	Endothelium (VCAM1-)	S1PR1
0	0.515601	0.706	0.426	0	Endothelium (VCAM1-)	APLP2
0	0.51549	0.366	0.041	0	Endothelium (VCAM1-)	SCARF1
0	0.514101	0.689	0.502	0	Endothelium (VCAM1-)	SEC62
0	0.511777	0.421	0.131	0	Endothelium (VCAM1-)	TAX1BP3
3.08444e-289	0.575235	0.277	0.061	7.25583e-285	Endothelium (VCAM1-)	ACKR3
0	0.510221	0.392	0.086	0	Endothelium (VCAM1-)	KIAA0355
0	0.509813	0.461	0.12	0	Endothelium (VCAM1-)	MCAM
0	0.507278	0.334	0.056	0	Endothelium (VCAM1-)	FILIP1
0	0.507216	0.503	0.12	0	Endothelium (VCAM1-)	THY1
0	0.501983	0.374	0.064	0	Endothelium (VCAM1-)	CPNE2
0	0.501475	0.46	0.178	0	Endothelium (VCAM1-)	BCAP29
0	0.501281	0.396	0.097	0	Endothelium (VCAM1-)	FERMT2
0	0.498955	0.629	0.419	0	Endothelium (VCAM1-)	CDC37
0	0.498014	0.326	0.023	0	Endothelium (VCAM1-)	MAGI1
0	0.496783	0.357	0.06	0	Endothelium (VCAM1-)	AGRN
0	0.495294	0.344	0.045	0	Endothelium (VCAM1-)	DOCK9
0	0.491911	0.253	0.027	0	Endothelium (VCAM1-)	F8
0	0.491275	0.27	0.041	0	Endothelium (VCAM1-)	RND1
0	0.487668	0.703	0.571	0	Endothelium (VCAM1-)	MSN
0	0.487486	0.806	0.695	0	Endothelium (VCAM1-)	GNAI2
3.78492e-307	0.516306	0.454	0.213	8.90365e-303	Endothelium (VCAM1-)	GRASP
0	0.486698	0.276	0.022	0	Endothelium (VCAM1-)	PIEZO2
0	0.484404	0.302	0.018	0	Endothelium (VCAM1-)	MCF2L
0	0.483975	0.33	0.051	0	Endothelium (VCAM1-)	SMTN
0	0.482298	0.327	0.036	0	Endothelium (VCAM1-)	GPR4
0	0.481632	0.994	0.936	0	Endothelium (VCAM1-)	ITM2B
0	0.481496	0.204	0.017	0	Endothelium (VCAM1-)	ADAMTS5
0	0.481091	0.476	0.208	0	Endothelium (VCAM1-)	PTPN12
0	0.481058	0.33	0.024	0	Endothelium (VCAM1-)	ERG
0	0.479791	0.324	0.033	0	Endothelium (VCAM1-)	TSPAN18
0	0.478839	0.338	0.053	0	Endothelium (VCAM1-)	TNFAIP8L1
0	0.478634	0.407	0.115	0	Endothelium (VCAM1-)	CTNND1
0	0.477819	0.334	0.033	0	Endothelium (VCAM1-)	IPO11
0	0.477502	0.321	0.06	0	Endothelium (VCAM1-)	SIPA1L2
0	0.476575	0.338	0.059	0	Endothelium (VCAM1-)	TMEM184B
0	0.475981	0.356	0.065	0	Endothelium (VCAM1-)	RASAL2
0	0.474488	0.387	0.107	0	Endothelium (VCAM1-)	RAPGEF2
0	0.47388	0.363	0.086	0	Endothelium (VCAM1-)	YES1
0	0.472771	0.294	0.038	0	Endothelium (VCAM1-)	STC2
0	0.471598	0.529	0.285	0	Endothelium (VCAM1-)	GNG10
1.01371e-307	0.497791	0.385	0.112	2.38466e-303	Endothelium (VCAM1-)	PDK4
0	0.470806	0.358	0.076	0	Endothelium (VCAM1-)	MTUS1
0	0.470782	0.447	0.2	0	Endothelium (VCAM1-)	MEF2A
0	0.470239	0.399	0.122	0	Endothelium (VCAM1-)	ECE1
0	0.469291	0.38	0.12	0	Endothelium (VCAM1-)	SOS1
0	0.467872	0.348	0.053	0	Endothelium (VCAM1-)	FKBP9
0	0.484914	0.568	0.333	0	Endothelium (VCAM1-)	SERPINB6
0	0.467326	0.331	0.071	0	Endothelium (VCAM1-)	PGM2L1
0	0.466421	0.227	0.006	0	Endothelium (VCAM1-)	F2RL3
4.20756e-245	0.621468	0.367	0.117	9.89785e-241	Endothelium (VCAM1-)	ADAMTS1
0	0.465312	0.291	0.012	0	Endothelium (VCAM1-)	RAPGEF4
0	0.469998	0.755	0.416	0	Endothelium (VCAM1-)	MARCKS
0	0.464136	0.25	0.012	0	Endothelium (VCAM1-)	GABRD
0	0.464053	0.308	0.035	0	Endothelium (VCAM1-)	ADCY4
0	0.462841	0.272	0.062	0	Endothelium (VCAM1-)	ADAMTS4
1.29906e-271	0.555506	0.624	0.48	3.05591e-267	Endothelium (VCAM1-)	BHLHE40
0	0.461499	0.421	0.145	0	Endothelium (VCAM1-)	ROCK2
0	0.45945	0.772	0.665	0	Endothelium (VCAM1-)	RAC1
0	0.458508	0.347	0.083	0	Endothelium (VCAM1-)	FAM43A
0	0.458076	0.308	0.03	0	Endothelium (VCAM1-)	PLEKHG1
1.15997e-299	0.496792	0.383	0.108	2.7287e-295	Endothelium (VCAM1-)	JAG1
0	0.456244	0.234	0.023	0	Endothelium (VCAM1-)	KCNJ2
0	0.455963	0.309	0.017	0	Endothelium (VCAM1-)	ARHGEF15
0	0.454173	0.303	0.035	0	Endothelium (VCAM1-)	CD200
0	0.454154	0.312	0.076	0	Endothelium (VCAM1-)	ZNF503
0	0.452058	0.385	0.123	0	Endothelium (VCAM1-)	PIK3C2A
0	0.451739	0.279	0.015	0	Endothelium (VCAM1-)	TMEM233
0	0.451046	0.279	0.027	0	Endothelium (VCAM1-)	DLL1
0	0.449053	0.321	0.039	0	Endothelium (VCAM1-)	JAM3
0	0.447807	0.331	0.054	0	Endothelium (VCAM1-)	GNAI1
0	0.445946	0.327	0.053	0	Endothelium (VCAM1-)	TNFAIP1
0	0.445654	0.299	0.042	0	Endothelium (VCAM1-)	HLX
0	0.443027	0.474	0.203	0	Endothelium (VCAM1-)	CTNNA1
0	0.441842	0.281	0.028	0	Endothelium (VCAM1-)	PREX2
0	0.441194	0.348	0.068	0	Endothelium (VCAM1-)	NCKAP1
0	0.437129	0.343	0.078	0	Endothelium (VCAM1-)	SVIL
0	0.456756	0.342	0.1	8.03948e-307	Endothelium (VCAM1-)	PXDC1
0	0.434951	0.312	0.038	0	Endothelium (VCAM1-)	CDC42EP5
0	0.433919	0.32	0.043	0	Endothelium (VCAM1-)	MPZL2
0	0.450415	0.405	0.147	0	Endothelium (VCAM1-)	LPAR6
7.6509e-285	0.496039	0.419	0.152	1.7998e-280	Endothelium (VCAM1-)	LIMA1
0	0.43236	0.299	0.047	0	Endothelium (VCAM1-)	GIMAP8
0	0.447314	0.456	0.203	0	Endothelium (VCAM1-)	CCPG1
0	0.432085	0.382	0.106	0	Endothelium (VCAM1-)	LAMB2
7.11448e-262	0.537638	0.772	0.559	1.67361e-257	Endothelium (VCAM1-)	SELENOW
0	0.429439	0.277	0.021	0	Endothelium (VCAM1-)	TEK
0	0.431044	0.273	0.053	0	Endothelium (VCAM1-)	NES
0	0.424519	0.211	0.014	0	Endothelium (VCAM1-)	ANGPTL2
1.29794e-231	0.594504	0.511	0.173	3.05326e-227	Endothelium (VCAM1-)	CCN1
0	0.417709	0.281	0.022	0	Endothelium (VCAM1-)	SHE
0	0.416639	0.304	0.031	0	Endothelium (VCAM1-)	TSPAN13
0	0.416637	0.261	0.017	0	Endothelium (VCAM1-)	COL21A1
1.59132e-268	0.504321	0.58	0.354	3.74341e-264	Endothelium (VCAM1-)	UTRN
0	0.416342	0.352	0.081	0	Endothelium (VCAM1-)	CTTN
1.47713e-271	0.497017	0.487	0.174	3.47479e-267	Endothelium (VCAM1-)	BEX3
0	0.413738	0.231	0.019	0	Endothelium (VCAM1-)	MECOM
0	0.413201	0.34	0.076	0	Endothelium (VCAM1-)	GIMAP6
0	0.411556	0.374	0.118	0	Endothelium (VCAM1-)	CRK
0	0.413918	0.54	0.261	0	Endothelium (VCAM1-)	TIMP2
0	0.40915	0.317	0.076	0	Endothelium (VCAM1-)	SOCS2
0	0.408921	0.275	0.013	0	Endothelium (VCAM1-)	NOVA2
0	0.408193	0.315	0.061	0	Endothelium (VCAM1-)	SEMA6B
4.26163e-260	0.509888	0.616	0.288	1.00251e-255	Endothelium (VCAM1-)	TNFSF10
0	0.404656	0.198	0.013	0	Endothelium (VCAM1-)	ACE
0	0.404458	0.258	0.012	0	Endothelium (VCAM1-)	BCL6B
0	0.403643	0.315	0.071	0	Endothelium (VCAM1-)	PPM1F
0	0.403483	0.532	0.173	0	Endothelium (VCAM1-)	COL18A1
0	0.403471	0.312	0.076	0	Endothelium (VCAM1-)	PTP4A3
0	0.400689	0.346	0.094	0	Endothelium (VCAM1-)	ITPRIPL2
0	0.400534	0.265	0.025	0	Endothelium (VCAM1-)	RPS6KA2
0	0.398167	0.285	0.064	0	Endothelium (VCAM1-)	VASH1
0	0.397482	0.313	0.062	0	Endothelium (VCAM1-)	CDC42BPA
0	0.397425	0.287	0.035	0	Endothelium (VCAM1-)	ARHGEF10
0	0.396301	0.272	0.02	0	Endothelium (VCAM1-)	DCHS1
0	0.395374	0.352	0.093	0	Endothelium (VCAM1-)	RGL2
0	0.394215	0.272	0.024	0	Endothelium (VCAM1-)	EPHB4
0	0.393878	0.313	0.074	0	Endothelium (VCAM1-)	CTTNBP2NL
2.32628e-270	0.473096	0.45	0.176	5.47233e-266	Endothelium (VCAM1-)	NCOA7
0	0.391635	0.323	0.074	0	Endothelium (VCAM1-)	RIN2
0	0.388969	0.285	0.048	0	Endothelium (VCAM1-)	PKP4
0	0.388818	0.267	0.035	0	Endothelium (VCAM1-)	HOXD8
1.10694e-271	0.464358	0.339	0.137	2.60397e-267	Endothelium (VCAM1-)	CFAP20
0	0.386569	0.249	0.033	0	Endothelium (VCAM1-)	ARL15
0	0.384455	0.275	0.063	0	Endothelium (VCAM1-)	ADAM15
0	0.383662	0.265	0.028	0	Endothelium (VCAM1-)	TSPAN15
0	0.38294	0.876	0.844	0	Endothelium (VCAM1-)	MYL12B
0	0.381702	0.278	0.034	0	Endothelium (VCAM1-)	PTPN14
6.3834e-298	0.416605	0.357	0.107	1.50163e-293	Endothelium (VCAM1-)	MYO1C
0	0.380103	0.299	0.056	0	Endothelium (VCAM1-)	GNA11
0	0.379768	0.326	0.07	0	Endothelium (VCAM1-)	PLS3
0	0.379036	0.376	0.093	0	Endothelium (VCAM1-)	MAP1B
2.22678e-300	0.409546	0.356	0.125	5.23829e-296	Endothelium (VCAM1-)	MRPL17
0	0.377427	0.278	0.047	0	Endothelium (VCAM1-)	SYNM
0	0.377269	0.288	0.044	0	Endothelium (VCAM1-)	NAV1
0	0.376861	0.3	0.057	0	Endothelium (VCAM1-)	CDC42EP1
0	0.37604	0.23	0.015	0	Endothelium (VCAM1-)	CLEC3B
0	0.37429	0.289	0.053	0	Endothelium (VCAM1-)	RBMS3
0	0.374023	0.261	0.031	0	Endothelium (VCAM1-)	RAI14
0	0.373759	0.302	0.067	0	Endothelium (VCAM1-)	ITGB5
0	0.37325	0.291	0.047	0	Endothelium (VCAM1-)	ASAP2
0	0.373013	0.25	0.022	0	Endothelium (VCAM1-)	CMTM8
0	0.37288	0.322	0.072	0	Endothelium (VCAM1-)	CDC42BPB
1.47405e-249	0.487481	0.541	0.271	3.46756e-245	Endothelium (VCAM1-)	PTTG1IP
0	0.38922	0.41	0.172	1.85109e-306	Endothelium (VCAM1-)	GNAQ
1.04427e-281	0.427938	0.361	0.099	2.45654e-277	Endothelium (VCAM1-)	DGKH
0	0.368074	0.254	0.016	0	Endothelium (VCAM1-)	SHROOM4
0	0.368016	0.255	0.023	0	Endothelium (VCAM1-)	GPRC5B
2.971e-303	0.394069	0.342	0.104	6.98899e-299	Endothelium (VCAM1-)	PKIG
0	0.366656	0.332	0.101	0	Endothelium (VCAM1-)	SULF2
0	0.366571	0.294	0.058	0	Endothelium (VCAM1-)	KIFC3
0	0.366483	0.258	0.013	0	Endothelium (VCAM1-)	EXOC3L1
0	0.366215	0.316	0.083	0	Endothelium (VCAM1-)	SASH1
1.70816e-268	0.443104	0.251	0.073	4.01828e-264	Endothelium (VCAM1-)	MEIS2
3.9867e-307	0.386229	0.326	0.081	9.37832e-303	Endothelium (VCAM1-)	LRRC8A
0	0.361561	0.244	0.02	0	Endothelium (VCAM1-)	PDE2A
0	0.360702	0.283	0.049	0	Endothelium (VCAM1-)	RBMS2
0	0.359288	0.262	0.026	0	Endothelium (VCAM1-)	KIAA1217
0	0.355463	0.226	0.027	0	Endothelium (VCAM1-)	ITGA2
0	0.355043	0.212	0.01	0	Endothelium (VCAM1-)	ADAMTSL2
2.41784e-283	0.40642	0.42	0.173	5.68774e-279	Endothelium (VCAM1-)	CALU
0	0.352629	0.252	0.029	0	Endothelium (VCAM1-)	RHOJ
0	0.351022	0.236	0.024	0	Endothelium (VCAM1-)	LOXL2
3.56027e-280	0.407903	0.429	0.24	8.37518e-276	Endothelium (VCAM1-)	PREX1
2.18515e-249	0.459113	0.12	0.008	5.14036e-245	Endothelium (VCAM1-)	H19
4.05206e-291	0.390113	0.486	0.26	9.53207e-287	Endothelium (VCAM1-)	SERINC3
0	0.347835	0.298	0.077	0	Endothelium (VCAM1-)	DOCK4
1.13126e-295	0.382965	0.413	0.172	2.66117e-291	Endothelium (VCAM1-)	FNDC3B
0	0.347727	0.24	0.016	0	Endothelium (VCAM1-)	NPR1
4.09778e-257	0.440866	0.935	0.923	9.63963e-253	Endothelium (VCAM1-)	SRP14
0	0.343712	0.297	0.06	0	Endothelium (VCAM1-)	OLFML2A
0	0.343694	0.178	0.014	0	Endothelium (VCAM1-)	CEACAM1
0	0.34343	0.269	0.039	0	Endothelium (VCAM1-)	PCGF2
0	0.342356	0.242	0.032	0	Endothelium (VCAM1-)	SMAD1
0	0.342158	0.296	0.076	0	Endothelium (VCAM1-)	NIBAN2
1.071e-275	0.402529	0.338	0.092	2.51942e-271	Endothelium (VCAM1-)	CCN2
0	0.340005	0.254	0.031	0	Endothelium (VCAM1-)	MPDZ
0	0.337724	0.247	0.033	0	Endothelium (VCAM1-)	JAM2
0	0.337638	0.725	0.236	0	Endothelium (VCAM1-)	C11orf96
0	0.337395	0.416	0.181	0	Endothelium (VCAM1-)	HBEGF
1.91256e-299	0.365824	0.354	0.117	4.4991e-295	Endothelium (VCAM1-)	CD40
0	0.334692	0.233	0.016	0	Endothelium (VCAM1-)	EML1
0	0.333869	0.285	0.068	0	Endothelium (VCAM1-)	MPZL1
0	0.333172	0.247	0.035	0	Endothelium (VCAM1-)	NQO1
0	0.331834	0.226	0.019	0	Endothelium (VCAM1-)	GALNT18
3.926e-273	0.395732	0.407	0.172	9.23552e-269	Endothelium (VCAM1-)	CCDC50
0	0.328204	0.24	0.02	0	Endothelium (VCAM1-)	ARHGAP23
0	0.328129	0.273	0.065	0	Endothelium (VCAM1-)	KLHL5
6.58736e-278	0.383728	0.419	0.208	1.54961e-273	Endothelium (VCAM1-)	UBE2J1
6.62843e-285	0.371962	0.327	0.097	1.55927e-280	Endothelium (VCAM1-)	SNTB2
0	0.324397	0.187	0.004	0	Endothelium (VCAM1-)	CHRM3
0	0.323229	0.244	0.034	0	Endothelium (VCAM1-)	AMOTL1
0	0.321129	0.232	0.032	0	Endothelium (VCAM1-)	BTBD3
0	0.320455	0.217	0.013	0	Endothelium (VCAM1-)	BOC
1.71496e-216	0.483769	0.423	0.237	4.03426e-212	Endothelium (VCAM1-)	PNP
0	0.319415	0.237	0.039	0	Endothelium (VCAM1-)	TMOD2
0	0.319338	0.198	0.019	0	Endothelium (VCAM1-)	DPYSL3
2.51751e-261	0.398098	0.444	0.227	5.92219e-257	Endothelium (VCAM1-)	FDPS
0	0.324129	0.723	0.529	0	Endothelium (VCAM1-)	SLC2A3
4.03388e-227	0.457638	0.62	0.519	9.48929e-223	Endothelium (VCAM1-)	MIDN
1.07893e-269	0.381916	0.409	0.126	2.53806e-265	Endothelium (VCAM1-)	CAV2
0	0.321526	0.229	0.034	0	Endothelium (VCAM1-)	ADGRL2
7.73497e-285	0.356067	0.204	0.025	1.81957e-280	Endothelium (VCAM1-)	THSD7A
9.23008e-308	0.327812	0.282	0.065	2.17128e-303	Endothelium (VCAM1-)	HDGFL3
1.84603e-244	0.41159	0.582	0.279	4.3426e-240	Endothelium (VCAM1-)	CD151
0	0.307611	0.194	0.018	0	Endothelium (VCAM1-)	NID2
7.00308e-285	0.349915	0.272	0.084	1.6474e-280	Endothelium (VCAM1-)	JDP2
7.62947e-284	0.349904	0.341	0.112	1.79476e-279	Endothelium (VCAM1-)	PXN
1.34418e-247	0.401483	0.412	0.158	3.16206e-243	Endothelium (VCAM1-)	GOLIM4
0	0.305941	0.247	0.041	0	Endothelium (VCAM1-)	TANC1
1.66842e-267	0.369874	0.357	0.128	3.92479e-263	Endothelium (VCAM1-)	CLSTN1
1.09793e-182	0.545811	0.434	0.176	2.58277e-178	Endothelium (VCAM1-)	FN1
0	0.302274	0.222	0.022	0	Endothelium (VCAM1-)	ARAP3
0	0.301828	0.195	0.011	0	Endothelium (VCAM1-)	TRIL
5.43533e-295	0.33085	0.324	0.109	1.27861e-290	Endothelium (VCAM1-)	MAPK3
0	0.299241	0.225	0.037	0	Endothelium (VCAM1-)	PIK3C2B
6.12467e-245	0.399066	0.497	0.276	1.44077e-240	Endothelium (VCAM1-)	RAB11A
2.59821e-277	0.351114	0.354	0.142	6.11203e-273	Endothelium (VCAM1-)	MAP3K11
1.22549e-251	0.387447	0.994	0.964	2.88285e-247	Endothelium (VCAM1-)	JUNB
0	0.298425	0.211	0.018	0	Endothelium (VCAM1-)	SNED1
1.18827e-228	0.426655	0.422	0.15	2.79528e-224	Endothelium (VCAM1-)	TCEAL9
7.24524e-223	0.435445	0.508	0.248	1.70437e-218	Endothelium (VCAM1-)	CYB5R3
0	0.296333	0.207	0.014	0	Endothelium (VCAM1-)	RAPGEF3
3.41694e-298	0.323364	0.253	0.043	8.03802e-294	Endothelium (VCAM1-)	NUAK1
0	0.294166	0.223	0.026	0	Endothelium (VCAM1-)	TCF7L1
1.50207e-248	0.386115	0.693	0.619	3.53346e-244	Endothelium (VCAM1-)	EIF4G2
0	0.293721	0.206	0.013	0	Endothelium (VCAM1-)	RASGRF2
0	0.293314	0.179	0.011	0	Endothelium (VCAM1-)	ITGA8
6.72784e-299	0.317998	0.192	0.019	1.58266e-294	Endothelium (VCAM1-)	ABCG2
0	0.291437	0.232	0.037	0	Endothelium (VCAM1-)	GAS2L1
0	0.303191	0.233	0.039	5.04163e-308	Endothelium (VCAM1-)	CSGALNACT1
0	0.291108	0.2	0.022	0	Endothelium (VCAM1-)	CPNE5
4.58411e-290	0.326781	0.187	0.016	1.07837e-285	Endothelium (VCAM1-)	KCNK5
5.90906e-261	0.363409	0.218	0.029	1.39005e-256	Endothelium (VCAM1-)	LIFR
0	0.289251	0.204	0.014	0	Endothelium (VCAM1-)	NDST1
2.22369e-284	0.330116	0.29	0.089	5.23102e-280	Endothelium (VCAM1-)	RIPOR1
2.51243e-304	0.306677	0.262	0.052	5.91023e-300	Endothelium (VCAM1-)	APBB2
2.8049e-234	0.399906	0.405	0.134	6.59825e-230	Endothelium (VCAM1-)	COX7A1
1.25043e-241	0.38614	0.395	0.155	2.9415e-237	Endothelium (VCAM1-)	MBNL2
4.31993e-226	0.412669	0.412	0.215	1.01622e-221	Endothelium (VCAM1-)	XAF1
4.99559e-272	0.341111	0.351	0.137	1.17516e-267	Endothelium (VCAM1-)	REEP3
0	0.298309	0.244	0.041	6.07954e-305	Endothelium (VCAM1-)	DOCK1
8.4147e-256	0.359228	0.554	0.378	1.97947e-251	Endothelium (VCAM1-)	GNB1
0	0.28089	0.202	0.017	0	Endothelium (VCAM1-)	CPLX1
7.35139e-260	0.35183	0.307	0.087	1.72934e-255	Endothelium (VCAM1-)	FXYD6
2.64682e-277	0.328932	0.25	0.055	6.22637e-273	Endothelium (VCAM1-)	LXN
5.99344e-277	0.328931	0.308	0.099	1.4099e-272	Endothelium (VCAM1-)	PDCL
1.87643e-292	0.310527	0.266	0.061	4.41412e-288	Endothelium (VCAM1-)	PROS1
0	0.290548	0.233	0.04	7.72916e-308	Endothelium (VCAM1-)	GFOD2
2.24409e-308	0.292729	0.236	0.044	5.279e-304	Endothelium (VCAM1-)	ARHGAP31
0	0.276673	0.177	0.013	0	Endothelium (VCAM1-)	SMAD6
5.9746e-308	0.288907	0.219	0.032	1.40547e-303	Endothelium (VCAM1-)	TTC28
8.44024e-294	0.300463	0.249	0.052	1.98548e-289	Endothelium (VCAM1-)	TAOK2
5.06257e-249	0.352574	0.391	0.185	1.19092e-244	Endothelium (VCAM1-)	TSPAN14
8.06549e-220	0.397031	0.982	0.94	1.89733e-215	Endothelium (VCAM1-)	CALM1
2.87792e-168	0.517295	0.528	0.308	6.77003e-164	Endothelium (VCAM1-)	LBH
1.0094e-286	0.299544	0.25	0.056	2.37452e-282	Endothelium (VCAM1-)	CAMSAP2
6.4787e-253	0.340085	0.171	0.02	1.52405e-248	Endothelium (VCAM1-)	VEGFC
0	0.263289	0.177	0.015	0	Endothelium (VCAM1-)	DIPK1B
2.26115e-286	0.298056	0.347	0.158	5.31912e-282	Endothelium (VCAM1-)	SH2B3
1.69223e-189	0.4528	0.44	0.187	3.9808e-185	Endothelium (VCAM1-)	PDLIM1
8.01912e-307	0.27669	0.217	0.031	1.88642e-302	Endothelium (VCAM1-)	LAYN
2.6096e-285	0.297357	0.261	0.067	6.13882e-281	Endothelium (VCAM1-)	SELENON
3.49348e-231	0.368222	0.505	0.328	8.21806e-227	Endothelium (VCAM1-)	NAA38
0	0.25788	0.179	0.011	0	Endothelium (VCAM1-)	HSPA12B
1.25448e-288	0.290592	0.254	0.066	2.95105e-284	Endothelium (VCAM1-)	HHEX
1.6978e-280	0.297147	0.229	0.051	3.9939e-276	Endothelium (VCAM1-)	TMCC3
2.3453e-214	0.39098	0.225	0.06	5.51707e-210	Endothelium (VCAM1-)	TNFRSF10D
1.6965e-213	0.391512	0.527	0.329	3.99085e-209	Endothelium (VCAM1-)	CD46
0	0.254748	0.183	0.009	0	Endothelium (VCAM1-)	MMP15
2.42428e-193	0.432641	0.319	0.178	5.70288e-189	Endothelium (VCAM1-)	PRCP
3.32914e-207	0.402883	0.668	0.47	7.83147e-203	Endothelium (VCAM1-)	YWHAE
1.49258e-281	0.293782	0.24	0.045	3.51114e-277	Endothelium (VCAM1-)	THEM6
2.9453e-265	0.311991	0.272	0.064	6.92853e-261	Endothelium (VCAM1-)	SEPTIN10
0	0.251293	0.18	0.012	0	Endothelium (VCAM1-)	CCM2L
3.75625e-255	0.317135	0.276	0.057	8.8362e-251	Endothelium (VCAM1-)	SNCG
9.34527e-239	0.335805	0.518	0.328	2.19838e-234	Endothelium (VCAM1-)	SEPTIN2
2.37098e-231	0.346491	0.172	0.027	5.57749e-227	Endothelium (VCAM1-)	ARC
1.57188e-205	0.390445	0.834	0.772	3.69768e-201	Endothelium (VCAM1-)	DYNLL1
2.88495e-227	0.350785	0.298	0.065	6.78655e-223	Endothelium (VCAM1-)	TSPAN12
5.68569e-230	0.343434	0.284	0.088	1.3375e-225	Endothelium (VCAM1-)	MAST4
8.89359e-238	0.330708	0.315	0.097	2.09213e-233	Endothelium (VCAM1-)	PON2
8.80469e-253	0.31024	0.207	0.037	2.07122e-248	Endothelium (VCAM1-)	ADAMTS9
1.37948e-196	0.399134	0.521	0.32	3.24508e-192	Endothelium (VCAM1-)	NORAD
9.07506e-247	0.31573	0.347	0.158	2.13482e-242	Endothelium (VCAM1-)	FEZ2
5.34328e-273	0.283562	0.254	0.066	1.25695e-268	Endothelium (VCAM1-)	PDE8A
5.14666e-217	0.35604	0.153	0.019	1.2107e-212	Endothelium (VCAM1-)	APLN
1.77985e-296	0.25743	0.189	0.018	4.18691e-292	Endothelium (VCAM1-)	ALPK3
4.47438e-293	0.259311	0.194	0.031	1.05255e-288	Endothelium (VCAM1-)	SMOX
1.06853e-189	0.401733	0.201	0.051	2.51362e-185	Endothelium (VCAM1-)	SERPINE1
3.12604e-256	0.294061	0.198	0.038	7.35369e-252	Endothelium (VCAM1-)	NETO2
3.6242e-244	0.307146	0.28	0.088	8.52558e-240	Endothelium (VCAM1-)	TUBB6
3.00838e-175	0.42907	0.452	0.257	7.07691e-171	Endothelium (VCAM1-)	CARHSP1
2.34071e-219	0.339494	0.366	0.181	5.50629e-215	Endothelium (VCAM1-)	RAPGEF1
6.33576e-240	0.308799	0.317	0.114	1.49042e-235	Endothelium (VCAM1-)	FCHO2
1.89299e-224	0.330576	0.354	0.18	4.45306e-220	Endothelium (VCAM1-)	EFCAB14
2.46394e-282	0.260476	0.202	0.037	5.79618e-278	Endothelium (VCAM1-)	SEMA4C
3.11384e-221	0.332877	0.387	0.19	7.32499e-217	Endothelium (VCAM1-)	TMEM173
1.88576e-255	0.285304	0.316	0.094	4.43605e-251	Endothelium (VCAM1-)	PTK2
1.81403e-226	0.32093	0.445	0.27	4.26731e-222	Endothelium (VCAM1-)	RBMS1
5.43559e-253	0.28615	0.214	0.038	1.27867e-248	Endothelium (VCAM1-)	FJX1
9.72763e-207	0.350361	0.448	0.245	2.28833e-202	Endothelium (VCAM1-)	GIMAP4
4.43997e-219	0.329858	0.545	0.342	1.04446e-214	Endothelium (VCAM1-)	QKI
1.38562e-201	0.358968	0.327	0.121	3.25953e-197	Endothelium (VCAM1-)	DHRS3
2.72079e-258	0.278312	0.212	0.047	6.40039e-254	Endothelium (VCAM1-)	DENND11
1.47946e-163	0.443849	0.308	0.113	3.48029e-159	Endothelium (VCAM1-)	CITED4
3.14447e-249	0.287739	0.287	0.101	7.39706e-245	Endothelium (VCAM1-)	SPRED1
3.2999e-212	0.338483	0.232	0.06	7.7627e-208	Endothelium (VCAM1-)	SCARB1
5.30438e-206	0.344543	0.39	0.19	1.2478e-201	Endothelium (VCAM1-)	TMEM30A
7.12628e-195	0.364463	0.365	0.116	1.67639e-190	Endothelium (VCAM1-)	RBPMS
1.26959e-211	0.334862	0.297	0.124	2.98659e-207	Endothelium (VCAM1-)	IRF2BPL
1.14737e-232	0.303044	0.25	0.051	2.69907e-228	Endothelium (VCAM1-)	A4GALT
3.91991e-260	0.268426	0.158	0.016	9.22119e-256	Endothelium (VCAM1-)	HOXD9
1.72787e-228	0.305678	0.997	0.96	4.06464e-224	Endothelium (VCAM1-)	VIM
1.81259e-194	0.360585	0.299	0.117	4.26394e-190	Endothelium (VCAM1-)	ABL2
4.65941e-251	0.274267	0.202	0.031	1.09608e-246	Endothelium (VCAM1-)	GPX8
2.86853e-239	0.286855	0.278	0.09	6.74792e-235	Endothelium (VCAM1-)	FMNL3
1.67738e-217	0.315624	0.283	0.077	3.94588e-213	Endothelium (VCAM1-)	FGFR1
1.24975e-194	0.353505	0.554	0.405	2.93991e-190	Endothelium (VCAM1-)	WASF2
1.56369e-236	0.289064	0.233	0.055	3.67842e-232	Endothelium (VCAM1-)	DGKE
5.73216e-250	0.271575	0.238	0.06	1.34843e-245	Endothelium (VCAM1-)	CEP68
6.53331e-249	0.272668	0.235	0.053	1.5369e-244	Endothelium (VCAM1-)	PHLDB1
1.46339e-177	0.385199	0.411	0.193	3.44248e-173	Endothelium (VCAM1-)	SLFN5
2.15741e-177	0.385372	0.918	0.636	5.0751e-173	Endothelium (VCAM1-)	HSPB1
2.54643e-218	0.310369	0.316	0.119	5.99023e-214	Endothelium (VCAM1-)	SHC1
3.86781e-218	0.308743	0.307	0.105	9.09864e-214	Endothelium (VCAM1-)	VAT1
1.01483e-259	0.257541	0.185	0.022	2.38729e-255	Endothelium (VCAM1-)	MID1
2.53858e-183	0.367905	0.696	0.485	5.97177e-179	Endothelium (VCAM1-)	ANXA2
1.44449e-157	0.429523	0.488	0.273	3.39802e-153	Endothelium (VCAM1-)	MLEC
5.3459e-192	0.345042	0.206	0.041	1.25757e-187	Endothelium (VCAM1-)	NTN4
5.43901e-189	0.350183	0.4	0.19	1.27947e-184	Endothelium (VCAM1-)	NFIC
4.4467e-241	0.271172	0.217	0.04	1.04604e-236	Endothelium (VCAM1-)	PPP1R13B
2.54423e-191	0.339664	0.379	0.179	5.98504e-187	Endothelium (VCAM1-)	SLK
5.17249e-205	0.315363	0.386	0.191	1.21678e-200	Endothelium (VCAM1-)	TMEM109
7.96187e-240	0.26856	0.234	0.058	1.87295e-235	Endothelium (VCAM1-)	ADARB1
2.24351e-178	0.359139	0.38	0.141	5.27763e-174	Endothelium (VCAM1-)	PLEKHA1
1.2563e-189	0.334988	0.621	0.474	2.95533e-185	Endothelium (VCAM1-)	CSNK1A1
2.96546e-205	0.307542	0.528	0.233	6.97594e-201	Endothelium (VCAM1-)	DAB2
2.68645e-241	0.257344	0.193	0.034	6.31961e-237	Endothelium (VCAM1-)	EFNB1
2.27803e-197	0.3144	0.345	0.139	5.35884e-193	Endothelium (VCAM1-)	C5orf24
1.93838e-245	0.251478	0.208	0.047	4.55985e-241	Endothelium (VCAM1-)	CRYBG3
1.63326e-198	0.307399	0.332	0.155	3.84208e-194	Endothelium (VCAM1-)	WARS
6.59055e-176	0.34752	0.438	0.243	1.55036e-171	Endothelium (VCAM1-)	IFI6
1.051e-207	0.292944	0.352	0.168	2.47236e-203	Endothelium (VCAM1-)	BAZ2B
3.9696e-238	0.252627	0.202	0.033	9.33809e-234	Endothelium (VCAM1-)	ZNF704
1.06624e-142	0.426115	0.518	0.334	2.50823e-138	Endothelium (VCAM1-)	KLF10
3.47775e-176	0.341338	0.399	0.21	8.18106e-172	Endothelium (VCAM1-)	NEDD9
4.71545e-229	0.260316	0.202	0.034	1.10926e-224	Endothelium (VCAM1-)	MALL
2.24974e-230	0.258621	0.256	0.067	5.2923e-226	Endothelium (VCAM1-)	MYO1B
3.76105e-209	0.284918	0.367	0.194	8.84749e-205	Endothelium (VCAM1-)	ADAM10
6.08736e-162	0.368199	0.624	0.417	1.43199e-157	Endothelium (VCAM1-)	ACTN4
1.50686e-179	0.331028	0.473	0.288	3.54474e-175	Endothelium (VCAM1-)	GTF2I
1.32966e-214	0.2753	0.248	0.057	3.12788e-210	Endothelium (VCAM1-)	TSPAN9
2.78168e-219	0.268998	0.255	0.074	6.54363e-215	Endothelium (VCAM1-)	NOL4L
1.02855e-206	0.285642	0.353	0.166	2.41956e-202	Endothelium (VCAM1-)	PHC2
7.41334e-226	0.260231	0.241	0.068	1.74391e-221	Endothelium (VCAM1-)	SH2D3C
9.67675e-190	0.306025	0.327	0.159	2.27636e-185	Endothelium (VCAM1-)	SPG7
2.26538e-175	0.328564	0.242	0.072	5.32907e-171	Endothelium (VCAM1-)	GJA4
2.31016e-200	0.285361	0.496	0.332	5.43441e-196	Endothelium (VCAM1-)	PRKAR1A
5.31184e-159	0.361909	0.661	0.527	1.24956e-154	Endothelium (VCAM1-)	EID1
9.73854e-185	0.309577	0.462	0.25	2.29089e-180	Endothelium (VCAM1-)	PRDM1
3.7776e-185	0.308786	0.424	0.251	8.88643e-181	Endothelium (VCAM1-)	PARP14
5.22078e-202	0.282328	0.249	0.062	1.22814e-197	Endothelium (VCAM1-)	PTPRK
2.53077e-181	0.313083	0.388	0.185	5.95338e-177	Endothelium (VCAM1-)	CSNK1E
2.52114e-179	0.315203	0.355	0.124	5.93073e-175	Endothelium (VCAM1-)	ADGRG1
1.52002e-197	0.28482	0.299	0.116	3.57571e-193	Endothelium (VCAM1-)	HACD3
6.60714e-172	0.328094	0.187	0.036	1.55426e-167	Endothelium (VCAM1-)	DNASE1L3
3.85312e-159	0.354196	0.852	0.71	9.06407e-155	Endothelium (VCAM1-)	CALR
2.76824e-206	0.270697	0.24	0.056	6.51201e-202	Endothelium (VCAM1-)	BCAR1
7.19525e-191	0.291979	0.675	0.548	1.69261e-186	Endothelium (VCAM1-)	DAD1
1.19775e-137	0.40859	0.166	0.05	2.8176e-133	Endothelium (VCAM1-)	CXCL12
5.2281e-200	0.275681	0.287	0.108	1.22986e-195	Endothelium (VCAM1-)	PIEZO1
2.04702e-150	0.368547	0.376	0.165	4.81541e-146	Endothelium (VCAM1-)	HIPK2
3.96782e-155	0.355267	0.582	0.293	9.3339e-151	Endothelium (VCAM1-)	NDRG1
3.17586e-178	0.303817	0.224	0.064	7.4709e-174	Endothelium (VCAM1-)	PBX1
1.66715e-197	0.273121	0.268	0.101	3.9218e-193	Endothelium (VCAM1-)	DGKD
1.89021e-194	0.277385	0.304	0.128	4.44653e-190	Endothelium (VCAM1-)	ENTPD1
3.67922e-167	0.323743	0.261	0.093	8.655e-163	Endothelium (VCAM1-)	CPM
6.00318e-189	0.285283	0.382	0.193	1.41219e-184	Endothelium (VCAM1-)	ARL2
2.23611e-190	0.277679	0.317	0.144	5.26023e-186	Endothelium (VCAM1-)	HEBP1
7.82353e-146	0.362426	0.586	0.458	1.84041e-141	Endothelium (VCAM1-)	JMJD1C
1.08667e-190	0.274806	0.163	0.02	2.55629e-186	Endothelium (VCAM1-)	ITIH5
1.31309e-197	0.263385	0.785	0.721	3.0889e-193	Endothelium (VCAM1-)	YWHAB
5.78024e-175	0.295268	0.294	0.102	1.35974e-170	Endothelium (VCAM1-)	TGFBR3
1.11131e-106	0.491197	0.805	0.625	2.61425e-102	Endothelium (VCAM1-)	LMNA
2.44853e-178	0.286484	0.268	0.082	5.75991e-174	Endothelium (VCAM1-)	PAM
1.28688e-157	0.324305	0.464	0.265	3.02725e-153	Endothelium (VCAM1-)	RRBP1
1.55929e-165	0.306729	0.511	0.359	3.66807e-161	Endothelium (VCAM1-)	SH3GLB1
4.49014e-187	0.26892	0.762	0.739	1.05626e-182	Endothelium (VCAM1-)	GUK1
6.18852e-194	0.258262	0.224	0.056	1.45579e-189	Endothelium (VCAM1-)	LAMA5
4.33868e-175	0.283855	0.211	0.048	1.02063e-170	Endothelium (VCAM1-)	LMCD1
4.53583e-154	0.323526	0.325	0.135	1.06701e-149	Endothelium (VCAM1-)	YPEL2
4.78668e-189	0.260894	0.199	0.046	1.12602e-184	Endothelium (VCAM1-)	TMTC1
1.87757e-172	0.285416	0.368	0.185	4.41679e-168	Endothelium (VCAM1-)	GIMAP1
8.29252e-171	0.287559	0.432	0.223	1.95073e-166	Endothelium (VCAM1-)	LPP
8.69355e-184	0.263068	0.235	0.054	2.04507e-179	Endothelium (VCAM1-)	FNBP1L
1.38066e-187	0.254249	0.317	0.142	3.24786e-183	Endothelium (VCAM1-)	MTSS1
6.81264e-171	0.278935	0.287	0.107	1.60261e-166	Endothelium (VCAM1-)	FAM241A
2.15127e-186	0.25284	0.289	0.131	5.06064e-182	Endothelium (VCAM1-)	GRAMD1A
3.35496e-183	0.25604	0.353	0.197	7.8922e-179	Endothelium (VCAM1-)	TM9SF2
5.04767e-134	0.352973	0.699	0.437	1.18741e-129	Endothelium (VCAM1-)	PTMS
2.68294e-137	0.344175	0.367	0.154	6.31134e-133	Endothelium (VCAM1-)	MGLL
3.02975e-169	0.275718	0.251	0.078	7.12717e-165	Endothelium (VCAM1-)	SLC12A2
9.2091e-171	0.270661	0.3	0.111	2.16635e-166	Endothelium (VCAM1-)	RCN1
8.91639e-163	0.284063	0.434	0.265	2.09749e-158	Endothelium (VCAM1-)	CHMP3
6.87955e-182	0.252079	0.15	0.041	1.61835e-177	Endothelium (VCAM1-)	SLC45A4
6.49678e-168	0.273541	0.232	0.093	1.5283e-163	Endothelium (VCAM1-)	RFK
2.16206e-179	0.251996	0.26	0.09	5.08603e-175	Endothelium (VCAM1-)	PRKD2
8.76788e-169	0.267585	0.279	0.111	2.06256e-164	Endothelium (VCAM1-)	GIMAP5
1.00726e-170	0.262935	0.342	0.166	2.36948e-166	Endothelium (VCAM1-)	EIF4G3
1.03584e-174	0.256213	0.268	0.097	2.43671e-170	Endothelium (VCAM1-)	AKT3
3.25963e-177	0.251557	0.245	0.069	7.66795e-173	Endothelium (VCAM1-)	LAPTM4B
1.72395e-165	0.269523	0.388	0.236	4.05542e-161	Endothelium (VCAM1-)	PKN1
4.42324e-165	0.268183	0.318	0.15	1.04052e-160	Endothelium (VCAM1-)	KBTBD2
4.30413e-169	0.25855	0.221	0.053	1.0125e-164	Endothelium (VCAM1-)	SORBS2
8.64245e-144	0.30301	0.481	0.332	2.03305e-139	Endothelium (VCAM1-)	RILPL2
1.87857e-152	0.284637	0.365	0.187	4.41915e-148	Endothelium (VCAM1-)	PRRC2B
2.47779e-148	0.29119	0.41	0.254	5.82875e-144	Endothelium (VCAM1-)	PCMTD1
2.92395e-149	0.288897	0.371	0.189	6.8783e-145	Endothelium (VCAM1-)	DYNC1LI2
1.25979e-157	0.270681	0.432	0.272	2.96352e-153	Endothelium (VCAM1-)	TMOD3
3.24979e-161	0.259314	0.246	0.095	7.64481e-157	Endothelium (VCAM1-)	TBCD
1.07223e-161	0.254833	0.303	0.146	2.52231e-157	Endothelium (VCAM1-)	PITPNC1
5.55976e-143	0.285598	0.379	0.187	1.30788e-138	Endothelium (VCAM1-)	KLF9
1.28642e-132	0.308272	0.684	0.546	3.02616e-128	Endothelium (VCAM1-)	RTN4
2.50258e-155	0.260985	0.327	0.15	5.88708e-151	Endothelium (VCAM1-)	MPRIP
6.91634e-152	0.266516	0.336	0.164	1.627e-147	Endothelium (VCAM1-)	STIM2
2.91707e-133	0.303969	0.409	0.226	6.86212e-129	Endothelium (VCAM1-)	MAP4
9.38154e-136	0.296579	0.531	0.334	2.20691e-131	Endothelium (VCAM1-)	ATOX1
2.74532e-108	0.368281	0.692	0.569	6.45809e-104	Endothelium (VCAM1-)	ARGLU1
2.95592e-128	0.307581	0.43	0.229	6.95351e-124	Endothelium (VCAM1-)	ZBTB20
6.00439e-141	0.278806	0.512	0.363	1.41247e-136	Endothelium (VCAM1-)	TACC1
2.99297e-145	0.269565	0.3	0.136	7.04067e-141	Endothelium (VCAM1-)	ARHGAP5
4.63302e-144	0.271191	0.31	0.129	1.08987e-139	Endothelium (VCAM1-)	WASL
3.08943e-151	0.253508	0.291	0.117	7.26759e-147	Endothelium (VCAM1-)	ATN1
2.75651e-135	0.28364	0.615	0.436	6.48442e-131	Endothelium (VCAM1-)	CANX
1.23556e-100	0.381218	0.405	0.186	2.90653e-96	Endothelium (VCAM1-)	ADM
2.04574e-136	0.274478	0.362	0.195	4.8124e-132	Endothelium (VCAM1-)	PSMB5
9.52914e-125	0.296311	0.577	0.418	2.24163e-120	Endothelium (VCAM1-)	ATRX
3.61938e-140	0.251814	0.351	0.185	8.51423e-136	Endothelium (VCAM1-)	GINM1
4.97408e-102	0.348383	0.657	0.464	1.1701e-97	Endothelium (VCAM1-)	MGST3
7.96488e-118	0.288261	0.148	0.048	1.87366e-113	Endothelium (VCAM1-)	BEX5
1.82263e-107	0.315272	0.352	0.162	4.28755e-103	Endothelium (VCAM1-)	CDKN1C
1.91688e-131	0.250943	0.203	0.063	4.50927e-127	Endothelium (VCAM1-)	SERPINI1
9.71078e-121	0.270251	0.376	0.219	2.28436e-116	Endothelium (VCAM1-)	PLEC
4.87624e-128	0.254202	0.479	0.341	1.14709e-123	Endothelium (VCAM1-)	SERINC1
2.9611e-120	0.267945	0.399	0.224	6.96569e-116	Endothelium (VCAM1-)	HPCAL1
3.71491e-109	0.292265	0.381	0.237	8.73895e-105	Endothelium (VCAM1-)	DUSP5
4.42492e-108	0.290124	0.137	0.034	1.04092e-103	Endothelium (VCAM1-)	SULF1
2.77678e-114	0.266789	0.555	0.399	6.53209e-110	Endothelium (VCAM1-)	PDIA6
6.39397e-53	0.600346	0.532	0.271	1.50412e-48	Endothelium (VCAM1-)	XIST
2.02331e-74	0.362949	0.518	0.34	4.75963e-70	Endothelium (VCAM1-)	IER5L
5.49234e-99	0.259906	0.401	0.224	1.29202e-94	Endothelium (VCAM1-)	TCEAL4
5.10878e-78	0.280693	0.419	0.256	1.20179e-73	Endothelium (VCAM1-)	MYLIP
3.47586e-59	0.353852	0.297	0.163	8.1766e-55	Endothelium (VCAM1-)	KCNQ1OT1
3.23037e-66	0.264395	0.484	0.437	7.59911e-62	Endothelium (VCAM1-)	SLC38A2
1.1422e-60	0.284746	0.614	0.427	2.68691e-56	Endothelium (VCAM1-)	SYNE2
3.1069e-40	0.360948	0.246	0.105	7.30866e-36	Endothelium (VCAM1-)	DEPP1
2.17341e-30	0.273808	0.266	0.184	5.11273e-26	Endothelium (VCAM1-)	GADD45G

## Sheet: CD8+ T cell
p_val	avg_log2FC	pct.1	pct.2	p_val_adj	cluster	gene
0	2.55438	0.908	0.18	0	CD8+ T cell	GZMK
0	1.88472	0.992	0.496	0	CD8+ T cell	CCL5
0	1.43783	0.924	0.325	0	CD8+ T cell	GZMA
0	1.4243	0.683	0.195	0	CD8+ T cell	DUSP4
0	1.42321	0.926	0.281	0	CD8+ T cell	CD3D
0	1.40879	0.785	0.14	0	CD8+ T cell	CD8A
0	1.40667	0.869	0.351	0	CD8+ T cell	TRBC2
0	1.37063	0.982	0.795	0	CD8+ T cell	SRSF7
0	1.36463	0.945	0.357	0	CD8+ T cell	CST7
0	1.3449	0.726	0.1	0	CD8+ T cell	CD8B
0	1.26235	0.661	0.12	0	CD8+ T cell	CD27
0	1.21618	0.846	0.289	0	CD8+ T cell	CD2
0	1.15605	0.847	0.486	0	CD8+ T cell	RGS1
0	1.15323	0.798	0.244	0	CD8+ T cell	TRAC
0	1.14863	0.527	0.171	0	CD8+ T cell	IFNG
0	1.13719	0.746	0.301	0	CD8+ T cell	ITM2A
0	1.08614	0.761	0.371	0	CD8+ T cell	TUBA4A
0	1.08088	0.846	0.265	0	CD8+ T cell	CD3E
0	1.07303	0.585	0.272	0	CD8+ T cell	TRBC1
0	1.03657	0.783	0.285	0	CD8+ T cell	APOBEC3G
0	1.01628	0.778	0.223	0	CD8+ T cell	CD3G
0	1.006	0.579	0.255	0	CD8+ T cell	CMC1
0	0.994387	0.939	0.426	0	CD8+ T cell	NKG7
0	0.982196	0.889	0.584	0	CD8+ T cell	DUSP2
0	0.952134	0.944	0.562	0	CD8+ T cell	IL32
0	0.9373	0.412	0.091	0	CD8+ T cell	CRTAM
0	0.909557	0.45	0.078	0	CD8+ T cell	TNFRSF9
0	0.896507	0.632	0.381	0	CD8+ T cell	PMAIP1
0	0.891426	0.868	0.574	0	CD8+ T cell	CXCR4
0	0.830333	0.479	0.157	0	CD8+ T cell	TNFSF9
0	0.811491	0.645	0.201	0	CD8+ T cell	BCL11B
0	0.810975	0.424	0.091	0	CD8+ T cell	TTN
0	0.783008	0.685	0.285	0	CD8+ T cell	LIME1
0	0.780723	0.612	0.278	0	CD8+ T cell	RNF19A
0	0.769431	0.598	0.235	0	CD8+ T cell	LYST
0	0.764195	0.728	0.32	0	CD8+ T cell	PCED1B-AS1
0	0.753643	0.766	0.42	0	CD8+ T cell	PLAAT4
0	0.752038	0.946	0.637	0	CD8+ T cell	PTPRC
0	0.743214	0.838	0.617	0	CD8+ T cell	YPEL5
0	0.734239	0.877	0.539	0	CD8+ T cell	CORO1A
0	0.728908	0.887	0.534	0	CD8+ T cell	HCST
0	0.711668	0.439	0.089	0	CD8+ T cell	LAG3
1.13011e-269	0.856562	0.932	0.853	2.65847e-265	CD8+ T cell	RPS26
0	0.665989	0.647	0.231	0	CD8+ T cell	LCK
0	0.649452	0.713	0.362	0	CD8+ T cell	STK17A
0	0.644045	0.707	0.376	0	CD8+ T cell	EVL
0	0.64177	0.767	0.534	0	CD8+ T cell	UBE2S
0	0.639603	0.675	0.262	0	CD8+ T cell	CTSW
0	0.6388	0.435	0.097	0	CD8+ T cell	BICDL1
0	0.633741	0.664	0.309	0	CD8+ T cell	IL2RG
0	0.624861	0.609	0.253	0	CD8+ T cell	ACAP1
0	0.611335	0.568	0.245	0	CD8+ T cell	RHOH
0	0.60429	0.717	0.424	0	CD8+ T cell	STK17B
0	0.598849	0.462	0.131	0	CD8+ T cell	RASGRP1
0	0.59631	0.534	0.214	0	CD8+ T cell	CLEC2D
0	0.586717	0.631	0.327	0	CD8+ T cell	RUNX3
2.45817e-289	0.656275	0.586	0.337	5.78259e-285	CD8+ T cell	TSPYL2
0	0.582115	0.999	0.994	0	CD8+ T cell	JUND
0	0.577578	0.456	0.138	0	CD8+ T cell	KLRK1
0	0.590222	0.72	0.422	0	CD8+ T cell	FYB1
0	0.571642	0.713	0.404	0	CD8+ T cell	LIMD2
0	0.562714	0.47	0.164	0	CD8+ T cell	IKZF3
0	0.546896	1	0.994	0	CD8+ T cell	HLA-A
0	0.573654	0.614	0.381	8.99619e-305	CD8+ T cell	PPP1R2
0	0.539309	0.911	0.792	0	CD8+ T cell	SUB1
0	0.538549	0.397	0.079	0	CD8+ T cell	SIT1
3.13249e-257	0.678264	0.944	0.899	7.36886e-253	CD8+ T cell	DNAJA1
0	0.555267	0.746	0.514	8.44309e-308	CD8+ T cell	PSMB9
0	0.531496	0.386	0.094	0	CD8+ T cell	SH2D1A
0	0.530607	0.43	0.118	0	CD8+ T cell	TIGIT
0	0.526845	0.32	0.031	0	CD8+ T cell	PDCD1
0	0.521712	0.348	0.053	0	CD8+ T cell	TOX
0	0.529618	0.996	0.961	0	CD8+ T cell	BTG1
0	0.51156	0.371	0.111	0	CD8+ T cell	TRGC2
0	0.508081	0.511	0.203	0	CD8+ T cell	LAT
0	0.500368	0.832	0.505	0	CD8+ T cell	CD69
0	0.493153	0.737	0.43	0	CD8+ T cell	RAC2
0	0.475907	0.438	0.17	0	CD8+ T cell	RAB27A
0	0.466638	0.442	0.147	0	CD8+ T cell	CD96
0	0.456453	0.431	0.152	0	CD8+ T cell	PSTPIP1
2.57212e-267	0.55381	0.813	0.621	6.05064e-263	CD8+ T cell	DDX24
0	0.451027	0.347	0.087	0	CD8+ T cell	GPR174
3.1511e-308	0.468978	0.5	0.211	7.41266e-304	CD8+ T cell	TBC1D10C
0	0.444103	0.318	0.08	0	CD8+ T cell	ICOS
7.73392e-305	0.466081	0.454	0.21	1.81933e-300	CD8+ T cell	APOBEC3C
4.08999e-238	0.594801	0.878	0.685	9.62129e-234	CD8+ T cell	TNFAIP3
0	0.423157	0.271	0.041	0	CD8+ T cell	CCDC141
0	0.41798	1	0.993	0	CD8+ T cell	RPS29
0	0.414058	0.289	0.051	0	CD8+ T cell	EOMES
0	0.413912	0.289	0.053	0	CD8+ T cell	TRAT1
1.64684e-285	0.465211	0.487	0.212	3.87403e-281	CD8+ T cell	PTPN7
0	0.404975	0.31	0.08	0	CD8+ T cell	HNRNPLL
1.71172e-280	0.46849	0.603	0.355	4.02666e-276	CD8+ T cell	WIPF1
0	0.403195	1	0.999	0	CD8+ T cell	RPS27
4.47582e-221	0.597243	0.767	0.564	1.05289e-216	CD8+ T cell	CLEC2B
1.67018e-174	0.736195	0.908	0.828	3.92894e-170	CD8+ T cell	DNAJB1
2.59257e-222	0.571893	0.637	0.461	6.09875e-218	CD8+ T cell	CACYBP
0	0.382933	1	0.999	0	CD8+ T cell	RPL28
3.67092e-253	0.488531	0.642	0.404	8.63548e-249	CD8+ T cell	HMGB2
0	0.370419	1	0.997	0	CD8+ T cell	RPS15A
2.38578e-264	0.453872	0.489	0.221	5.61231e-260	CD8+ T cell	SLC38A1
0	0.361473	0.273	0.055	0	CD8+ T cell	THEMIS
1.65961e-258	0.455736	0.387	0.15	3.90406e-254	CD8+ T cell	BATF
3.52147e-294	0.395848	1	0.995	8.2839e-290	CD8+ T cell	H3F3B
1.41318e-239	0.482583	0.5	0.266	3.32437e-235	CD8+ T cell	RESF1
1.1441e-276	0.411146	0.39	0.13	2.69139e-272	CD8+ T cell	PYHIN1
2.23165e-295	0.375161	0.279	0.069	5.24973e-291	CD8+ T cell	SLF1
0	0.337366	0.237	0.031	0	CD8+ T cell	SIRPG
5.67166e-179	0.618603	0.115	0.019	1.3342e-174	CD8+ T cell	CXCL13
1.0943e-236	0.462375	0.82	0.69	2.57423e-232	CD8+ T cell	LINC01578
8.94747e-249	0.435989	0.594	0.344	2.1048e-244	CD8+ T cell	CDC42SE2
1.51863e-255	0.421023	0.361	0.127	3.57242e-251	CD8+ T cell	OASL
4.42165e-217	0.495004	0.508	0.276	1.04015e-212	CD8+ T cell	AC044849.1
6.10381e-203	0.523835	0.663	0.432	1.43586e-198	CD8+ T cell	RNF213
4.52125e-237	0.424762	0.412	0.236	1.06358e-232	CD8+ T cell	CLDND1
1.28104e-181	0.555701	0.851	0.593	3.01352e-177	CD8+ T cell	CCL4
2.56823e-223	0.441817	0.593	0.379	6.0415e-219	CD8+ T cell	TERF2IP
2.34393e-209	0.467247	0.587	0.352	5.51387e-205	CD8+ T cell	ADGRE5
1.3933e-249	0.389564	0.446	0.192	3.27761e-245	CD8+ T cell	SKAP1
2.09502e-192	0.505219	0.372	0.168	4.92832e-188	CD8+ T cell	VCAM1
1.49735e-233	0.409877	0.459	0.204	3.52237e-229	CD8+ T cell	SPOCK2
3.76928e-200	0.478728	0.57	0.378	8.86685e-196	CD8+ T cell	LEPROTL1
7.9108e-212	0.445582	0.596	0.373	1.86094e-207	CD8+ T cell	FNBP1
5.25212e-238	0.392812	0.395	0.159	1.23551e-233	CD8+ T cell	ARAP2
3.7497e-232	0.396683	0.619	0.366	8.82079e-228	CD8+ T cell	LSP1
2.30198e-235	0.389076	0.278	0.096	5.41517e-231	CD8+ T cell	ENC1
3.78109e-259	0.34964	0.789	0.541	8.89464e-255	CD8+ T cell	LCP1
2.05352e-255	0.344149	0.342	0.141	4.83069e-251	CD8+ T cell	CD82
2.40418e-209	0.421714	0.644	0.414	5.65559e-205	CD8+ T cell	STK4
2.80209e-216	0.404307	0.695	0.583	6.59165e-212	CD8+ T cell	PARK7
1.25332e-227	0.381914	0.415	0.185	2.94831e-223	CD8+ T cell	SEPTIN1
1.13366e-191	0.453687	0.563	0.336	2.66683e-187	CD8+ T cell	KMT2A
4.63729e-241	0.356594	0.903	0.782	1.09088e-236	CD8+ T cell	TMA7
5.57199e-191	0.442126	0.645	0.456	1.31075e-186	CD8+ T cell	ARID4B
1.79791e-185	0.452509	0.679	0.477	4.22941e-181	CD8+ T cell	ZNF331
3.32164e-198	0.422415	0.904	0.803	7.81383e-194	CD8+ T cell	RBM39
3.59569e-216	0.384619	0.445	0.214	8.45849e-212	CD8+ T cell	AKNA
4.6322e-190	0.438872	0.539	0.291	1.08968e-185	CD8+ T cell	CCND2
5.96005e-218	0.372741	0.481	0.229	1.40204e-213	CD8+ T cell	CD7
2.22143e-248	0.319924	0.263	0.068	5.2257e-244	CD8+ T cell	CXCR3
1.86449e-208	0.38255	0.431	0.211	4.38602e-204	CD8+ T cell	DGKZ
2.79441e-177	0.443872	0.999	0.997	6.57356e-173	CD8+ T cell	UBC
2.68736e-189	0.410424	0.633	0.405	6.32174e-185	CD8+ T cell	PPP2R5C
2.12413e-186	0.407993	0.476	0.266	4.99679e-182	CD8+ T cell	DEDD2
7.40427e-283	0.265842	0.983	0.882	1.74178e-278	CD8+ T cell	SH3BGRL3
8.11732e-203	0.363433	0.497	0.312	1.90952e-198	CD8+ T cell	WNK1
4.81202e-121	0.611849	0.651	0.393	1.13198e-116	CD8+ T cell	CCL4L2
2.02698e-246	0.290874	0.754	0.515	4.76827e-242	CD8+ T cell	CD52
1.19594e-253	0.282293	0.229	0.064	2.81333e-249	CD8+ T cell	SNAP47
2.67944e-213	0.336357	0.289	0.109	6.30311e-209	CD8+ T cell	TRAF5
6.32779e-215	0.331955	1	0.982	1.48855e-210	CD8+ T cell	TMSB4X
4.37167e-173	0.414561	0.665	0.491	1.02839e-168	CD8+ T cell	IDS
4.67274e-182	0.391404	0.802	0.685	1.09921e-177	CD8+ T cell	CYCS
8.70308e-170	0.416897	0.782	0.64	2.04731e-165	CD8+ T cell	PRRC2C
1.13788e-262	0.264061	0.186	0.031	2.67674e-258	CD8+ T cell	LINC01934
1.52463e-204	0.340868	0.28	0.086	3.58654e-200	CD8+ T cell	TC2N
4.28597e-172	0.398174	0.436	0.257	1.00823e-167	CD8+ T cell	CEMIP2
7.30798e-191	0.356636	0.367	0.145	1.71913e-186	CD8+ T cell	SAMD3
4.16618e-201	0.331508	0.34	0.135	9.80052e-197	CD8+ T cell	SH2D2A
1.79447e-176	0.378575	0.401	0.194	4.22131e-172	CD8+ T cell	ITM2C
4.52763e-187	0.354035	0.466	0.263	1.06508e-182	CD8+ T cell	BUB3
4.1912e-171	0.388023	0.664	0.472	9.85937e-167	CD8+ T cell	VAMP2
1.5483e-212	0.310444	0.281	0.098	3.64221e-208	CD8+ T cell	GALM
3.45393e-166	0.398213	0.665	0.483	8.12504e-162	CD8+ T cell	HLA-F
5.53434e-134	0.481711	0.722	0.526	1.3019e-129	CD8+ T cell	RGCC
1.08224e-170	0.374106	0.414	0.202	2.54587e-166	CD8+ T cell	OTULIN
3.31915e-182	0.349311	0.943	0.868	7.80798e-178	CD8+ T cell	RPL36AL
5.41531e-138	0.458487	0.286	0.131	1.2739e-133	CD8+ T cell	XCL2
2.53753e-191	0.326424	0.302	0.113	5.96929e-187	CD8+ T cell	CD6
8.82957e-164	0.382757	0.788	0.69	2.07707e-159	CD8+ T cell	SOD1
2.13687e-152	0.411468	0.628	0.491	5.02677e-148	CD8+ T cell	CREM
8.438e-241	0.253379	0.201	0.043	1.98495e-236	CD8+ T cell	CTLA4
3.0552e-175	0.347952	0.3	0.111	7.18705e-171	CD8+ T cell	GATA3
7.98185e-155	0.395038	0.677	0.507	1.87765e-150	CD8+ T cell	GPBP1
7.83021e-195	0.310909	0.317	0.121	1.84198e-190	CD8+ T cell	PTTG1
2.65847e-183	0.330168	0.378	0.174	6.2538e-179	CD8+ T cell	PTPN22
2.56455e-172	0.34878	0.491	0.295	6.03285e-168	CD8+ T cell	SH3KBP1
3.28577e-203	0.29369	0.23	0.074	7.72945e-199	CD8+ T cell	WHRN
1.98107e-192	0.307288	0.303	0.109	4.66026e-188	CD8+ T cell	RCAN3
9.83429e-158	0.373496	0.183	0.058	2.31342e-153	CD8+ T cell	XCL1
3.51024e-180	0.323545	0.368	0.169	8.25749e-176	CD8+ T cell	RASAL3
2.02021e-158	0.363361	0.449	0.27	4.75234e-154	CD8+ T cell	BTG3
5.09044e-161	0.35542	0.384	0.193	1.19748e-156	CD8+ T cell	N4BP1
1.50598e-200	0.281882	0.212	0.053	3.54267e-196	CD8+ T cell	DTHD1
1.9156e-146	0.387688	0.54	0.358	4.50626e-142	CD8+ T cell	NSD3
1.1917e-153	0.363307	0.506	0.315	2.80335e-149	CD8+ T cell	ITGA4
1.84398e-169	0.325045	0.395	0.199	4.33778e-165	CD8+ T cell	TRAF3IP3
7.46539e-139	0.398965	0.991	0.97	1.75616e-134	CD8+ T cell	UBB
5.71222e-148	0.364659	0.531	0.302	1.34374e-143	CD8+ T cell	LBH
8.0412e-138	0.391051	0.662	0.511	1.89161e-133	CD8+ T cell	RSRC2
2.56333e-169	0.314165	0.983	0.935	6.02997e-165	CD8+ T cell	PFN1
1.22179e-158	0.323969	0.397	0.191	2.87414e-154	CD8+ T cell	ITGAL
4.49823e-148	0.344602	0.756	0.699	1.05816e-143	CD8+ T cell	PTGES3
7.02159e-168	0.301868	0.307	0.13	1.65176e-163	CD8+ T cell	CCDC167
1.65508e-141	0.359143	0.708	0.583	3.8934e-137	CD8+ T cell	SRRM1
5.92097e-121	0.420851	0.538	0.37	1.39285e-116	CD8+ T cell	CHORDC1
7.85844e-167	0.298537	0.31	0.146	1.84862e-162	CD8+ T cell	MSI2
1.3496e-141	0.34928	0.46	0.269	3.17479e-137	CD8+ T cell	CNOT6L
3.39896e-151	0.325272	0.403	0.227	7.99572e-147	CD8+ T cell	NOP58
4.85673e-155	0.316883	0.397	0.203	1.1425e-150	CD8+ T cell	EMB
1.73249e-176	0.275848	0.276	0.107	4.0755e-172	CD8+ T cell	P2RY10
5.66947e-152	0.321262	0.244	0.098	1.33369e-147	CD8+ T cell	CD70
9.7701e-140	0.34723	0.978	0.939	2.29832e-135	CD8+ T cell	CALM1
2.97245e-166	0.288095	0.278	0.112	6.9924e-162	CD8+ T cell	DENND2D
6.33134e-189	0.250373	0.978	0.946	1.48938e-184	CD8+ T cell	ATP5F1E
1.65239e-132	0.361131	0.911	0.83	3.88709e-128	CD8+ T cell	SRSF5
1.22234e-114	0.417608	0.898	0.845	2.87543e-110	CD8+ T cell	HSPE1
5.49352e-168	0.275707	0.905	0.714	1.2923e-163	CD8+ T cell	CRIP1
2.36117e-137	0.333419	0.642	0.486	5.55442e-133	CD8+ T cell	ELF1
5.75616e-126	0.353271	0.533	0.338	1.35408e-121	CD8+ T cell	DOK2
6.12073e-145	0.304929	0.618	0.432	1.43984e-140	CD8+ T cell	GPSM3
2.23746e-154	0.285508	0.345	0.186	5.2634e-150	CD8+ T cell	ATXN1
6.71598e-69	0.663371	0.835	0.785	1.57987e-64	CD8+ T cell	HSPA1B
6.70143e-108	0.407279	0.476	0.314	1.57644e-103	CD8+ T cell	PIK3R1
2.13342e-103	0.425009	0.609	0.477	5.01865e-99	CD8+ T cell	H1FX
2.00508e-126	0.344324	0.713	0.612	4.71675e-122	CD8+ T cell	TSC22D3
6.60635e-128	0.333698	0.497	0.315	1.55408e-123	CD8+ T cell	SPTAN1
7.87769e-137	0.309945	0.366	0.207	1.85315e-132	CD8+ T cell	SLA
1.07093e-126	0.335065	0.459	0.277	2.51925e-122	CD8+ T cell	NSMCE3
1.63978e-140	0.300702	0.401	0.22	3.85742e-136	CD8+ T cell	APMAP
3.03674e-146	0.28809	0.26	0.101	7.14362e-142	CD8+ T cell	TRG-AS1
4.52853e-139	0.301979	0.705	0.581	1.06529e-134	CD8+ T cell	HMGN1
5.93711e-158	0.263236	0.255	0.097	1.39664e-153	CD8+ T cell	OXNAD1
1.63162e-140	0.296016	0.382	0.194	3.83823e-136	CD8+ T cell	ARHGAP9
4.96812e-141	0.294367	0.462	0.294	1.1687e-136	CD8+ T cell	CMC2
1.8917e-82	0.512001	0.998	0.99	4.45003e-78	CD8+ T cell	HSP90AA1
2.74881e-160	0.255195	1	0.997	6.4663e-156	CD8+ T cell	HLA-B
1.26868e-118	0.34406	0.365	0.191	2.98443e-114	CD8+ T cell	TENT5C
6.30606e-116	0.349942	0.58	0.42	1.48344e-111	CD8+ T cell	TAF7
3.28799e-108	0.366823	0.747	0.59	7.73466e-104	CD8+ T cell	EZR
1.12987e-119	0.32629	0.576	0.485	2.6579e-115	CD8+ T cell	BAX
8.33971e-142	0.270282	0.489	0.298	1.96183e-137	CD8+ T cell	ICAM3
1.6712e-123	0.307776	0.47	0.29	3.93134e-119	CD8+ T cell	ARHGEF1
1.29312e-138	0.270215	0.304	0.16	3.04194e-134	CD8+ T cell	GGA2
4.91203e-106	0.349861	0.585	0.425	1.15551e-101	CD8+ T cell	PRPF38B
1.94526e-126	0.29013	0.384	0.214	4.57604e-122	CD8+ T cell	CCSER2
1.15281e-120	0.304296	0.835	0.743	2.71188e-116	CD8+ T cell	YWHAZ
1.26968e-134	0.270092	0.246	0.113	2.9868e-130	CD8+ T cell	NAB1
1.21901e-114	0.311655	0.543	0.356	2.86761e-110	CD8+ T cell	PAXX
8.37332e-125	0.284412	0.409	0.257	1.96974e-120	CD8+ T cell	CNN2
2.33915e-111	0.316295	0.536	0.337	5.50263e-107	CD8+ T cell	ETS1
1.80129e-113	0.308178	0.491	0.302	4.23735e-109	CD8+ T cell	ARPC5L
4.52983e-126	0.273491	0.374	0.234	1.0656e-121	CD8+ T cell	MOB4
6.23714e-113	0.304876	0.392	0.232	1.46723e-108	CD8+ T cell	SOCS1
1.83258e-115	0.296389	0.4	0.268	4.31097e-111	CD8+ T cell	GSPT1
2.96698e-118	0.288372	0.379	0.222	6.97953e-114	CD8+ T cell	GZMH
3.81218e-135	0.250615	0.261	0.117	8.96778e-131	CD8+ T cell	CBLB
2.45279e-107	0.317913	0.788	0.665	5.76994e-103	CD8+ T cell	FUS
5.63204e-123	0.275049	0.337	0.17	1.32488e-118	CD8+ T cell	TBCC
2.47882e-101	0.336541	0.658	0.511	5.83118e-97	CD8+ T cell	LINC-PINT
7.74442e-116	0.290272	0.429	0.255	1.8218e-111	CD8+ T cell	IL10RA
1.38018e-99	0.337469	0.672	0.543	3.24674e-95	CD8+ T cell	PNISR
6.92082e-123	0.267966	0.348	0.179	1.62805e-118	CD8+ T cell	SPN
3.37095e-126	0.257799	0.34	0.17	7.92983e-122	CD8+ T cell	PRKCH
9.13384e-96	0.342303	0.495	0.344	2.14865e-91	CD8+ T cell	GCC2
1.25895e-112	0.287543	0.667	0.555	2.96155e-108	CD8+ T cell	SF3B1
3.31711e-115	0.274741	0.599	0.496	7.80318e-111	CD8+ T cell	SF3B5
2.48802e-104	0.304805	0.307	0.141	5.85283e-100	CD8+ T cell	MIR155HG
6.04422e-114	0.276329	0.649	0.526	1.42184e-109	CD8+ T cell	DRAP1
1.97891e-116	0.26815	0.512	0.346	4.65518e-112	CD8+ T cell	CYTIP
3.90417e-114	0.27284	0.83	0.685	9.18416e-110	CD8+ T cell	SEPTIN7
1.01405e-98	0.317732	0.549	0.392	2.38545e-94	CD8+ T cell	EPC1
1.44893e-93	0.31133	0.446	0.279	3.40847e-89	CD8+ T cell	EML4
2.36843e-95	0.304824	0.674	0.534	5.57149e-91	CD8+ T cell	SF1
5.86201e-110	0.261325	0.318	0.16	1.37898e-105	CD8+ T cell	CD84
1.41484e-96	0.298398	0.309	0.155	3.32827e-92	CD8+ T cell	GBP5
1.64347e-105	0.270728	0.368	0.213	3.8661e-101	CD8+ T cell	ORAI1
1.07371e-91	0.312843	0.631	0.504	2.5258e-87	CD8+ T cell	RBM25
7.70343e-107	0.264415	0.323	0.196	1.81215e-102	CD8+ T cell	KPNA2
2.51043e-105	0.265606	0.352	0.185	5.90554e-101	CD8+ T cell	CHD3
2.25969e-100	0.27856	0.419	0.271	5.3157e-96	CD8+ T cell	KDM2A
5.44787e-84	0.327927	0.705	0.564	1.28156e-79	CD8+ T cell	ARGLU1
1.02756e-87	0.311569	0.753	0.644	2.41723e-83	CD8+ T cell	TUBA1A
4.51286e-99	0.270235	0.376	0.232	1.0616e-94	CD8+ T cell	TRIM22
1.04736e-104	0.254268	0.701	0.617	2.4638e-100	CD8+ T cell	TRMT112
1.19127e-43	0.648974	0.447	0.419	2.80234e-39	CD8+ T cell	HSPA6
2.27493e-101	0.257756	0.432	0.338	5.35154e-97	CD8+ T cell	C17orf49
3.73145e-86	0.297989	0.558	0.395	8.77786e-82	CD8+ T cell	CYTOR
9.70335e-98	0.259102	0.403	0.259	2.28262e-93	CD8+ T cell	CDKN1B
1.32032e-97	0.255823	0.343	0.207	3.10593e-93	CD8+ T cell	HERPUD2
5.82966e-91	0.275397	0.761	0.689	1.37137e-86	CD8+ T cell	EIF4A2
4.1139e-91	0.274227	0.34	0.183	9.67755e-87	CD8+ T cell	C5orf56
1.5348e-91	0.27049	0.449	0.293	3.61045e-87	CD8+ T cell	CYLD
6.5774e-89	0.275992	0.459	0.287	1.54727e-84	CD8+ T cell	OPTN
9.89124e-95	0.25798	0.667	0.552	2.32682e-90	CD8+ T cell	CIB1
9.6156e-79	0.304659	0.556	0.427	2.26197e-74	CD8+ T cell	BCAS2
2.18257e-88	0.259392	0.744	0.659	5.13428e-84	CD8+ T cell	PSME1
1.87556e-72	0.309083	0.809	0.718	4.41206e-68	CD8+ T cell	NCL
5.0408e-76	0.281197	0.704	0.56	1.1858e-71	CD8+ T cell	C12orf57
2.78453e-76	0.277605	0.402	0.243	6.55032e-72	CD8+ T cell	GIMAP7
1.0162e-81	0.257434	0.617	0.502	2.39052e-77	CD8+ T cell	PSMB8
5.47269e-75	0.28117	0.548	0.431	1.2874e-70	CD8+ T cell	BCLAF1
1.12054e-71	0.294329	0.53	0.396	2.63596e-67	CD8+ T cell	CHD2
5.25496e-74	0.282853	0.704	0.603	1.23618e-69	CD8+ T cell	SRSF2
5.53579e-80	0.260261	0.755	0.67	1.30224e-75	CD8+ T cell	SON
2.17645e-69	0.301004	0.954	0.903	5.11987e-65	CD8+ T cell	HSPA8
5.64367e-66	0.317665	0.39	0.244	1.32762e-61	CD8+ T cell	GZMM
1.30913e-79	0.258363	0.438	0.306	3.0796e-75	CD8+ T cell	ODC1
3.42231e-64	0.324736	0.459	0.359	8.05063e-60	CD8+ T cell	NEU1
1.60705e-77	0.263043	0.443	0.321	3.78044e-73	CD8+ T cell	AHSA1
1.85235e-74	0.270737	0.446	0.31	4.35746e-70	CD8+ T cell	MYCBP2
7.80797e-75	0.268935	0.43	0.286	1.83675e-70	CD8+ T cell	TAGAP
5.55453e-68	0.296785	0.474	0.338	1.30665e-63	CD8+ T cell	NKTR
8.45319e-70	0.279206	0.464	0.334	1.98853e-65	CD8+ T cell	BIRC3
1.13392e-65	0.291251	0.378	0.248	2.66743e-61	CD8+ T cell	GIMAP4
4.36987e-68	0.271028	0.447	0.314	1.02797e-63	CD8+ T cell	TANK
2.30192e-62	0.297322	0.721	0.619	5.41503e-58	CD8+ T cell	TRA2B
3.4509e-72	0.251319	0.48	0.36	8.1179e-68	CD8+ T cell	G3BP2
3.35223e-69	0.252149	0.445	0.32	7.88578e-65	CD8+ T cell	C9orf78
2.15637e-58	0.286343	0.418	0.284	5.07265e-54	CD8+ T cell	HIST1H1C
6.02945e-66	0.250281	0.533	0.385	1.41837e-61	CD8+ T cell	GYPC
2.21023e-57	0.283739	0.556	0.447	5.19935e-53	CD8+ T cell	PNN
2.16847e-46	0.33702	0.777	0.745	5.1011e-42	CD8+ T cell	HSPD1
1.38792e-53	0.275621	0.471	0.379	3.26493e-49	CD8+ T cell	FAM177A1
6.38051e-48	0.29371	0.45	0.343	1.50095e-43	CD8+ T cell	IER5L
8.21139e-51	0.274568	0.448	0.343	1.93165e-46	CD8+ T cell	CITED2
8.8606e-54	0.253609	0.637	0.521	2.08437e-49	CD8+ T cell	BRD2
2.7445e-49	0.258357	0.645	0.562	6.45615e-45	CD8+ T cell	SNHG8
4.89145e-48	0.264292	0.537	0.438	1.15066e-43	CD8+ T cell	IFRD1
5.31769e-30	0.394484	0.985	0.971	1.25093e-25	CD8+ T cell	HSP90AB1

## Sheet: Mesangial cell
p_val	avg_log2FC	pct.1	pct.2	p_val_adj	cluster	gene
0	4.96506	0.939	0.167	0	Mesangial cell	RGS5
0	4.30556	0.859	0.078	0	Mesangial cell	TAGLN
0	3.69763	0.999	0.482	0	Mesangial cell	IGFBP7
0	3.60258	0.942	0.223	0	Mesangial cell	C11orf96
0	3.53678	0.8	0.075	0	Mesangial cell	ACTA2
0	3.52737	0.942	0.213	0	Mesangial cell	MGP
0	3.50176	0.9	0.06	0	Mesangial cell	TPM2
0	3.4751	0.959	0.214	0	Mesangial cell	CALD1
0	3.34672	0.905	0.076	0	Mesangial cell	MYL9
0	3.24757	0.933	0.271	0	Mesangial cell	ID3
0	3.19742	0.9	0.084	0	Mesangial cell	BGN
0	2.8546	0.92	0.214	0	Mesangial cell	ADIRF
0	2.75011	0.777	0.101	0	Mesangial cell	THY1
0	2.7414	0.772	0.035	0	Mesangial cell	COL1A2
0	2.66769	0.587	0.033	0	Mesangial cell	COL1A1
0	2.48863	0.827	0.093	0	Mesangial cell	MCAM
0	2.4064	0.841	0.041	0	Mesangial cell	PLAC9
0	2.36172	0.842	0.089	0	Mesangial cell	COL6A2
0	2.35749	0.879	0.201	0	Mesangial cell	TPM1
0	2.29501	0.769	0.061	0	Mesangial cell	CPE
0	2.29216	0.815	0.153	0	Mesangial cell	COL18A1
0	2.18854	0.811	0.07	0	Mesangial cell	LHFPL6
0	2.1779	0.852	0.095	0	Mesangial cell	NR2F2
0	2.11852	0.792	0.052	0	Mesangial cell	MFGE8
0	2.09226	0.646	0.037	0	Mesangial cell	COL3A1
0	2.03239	0.815	0.084	0	Mesangial cell	TINAGL1
0	2.02537	0.789	0.027	0	Mesangial cell	NOTCH3
0	2.02066	0.725	0.018	0	Mesangial cell	SOD3
0	2.01109	0.655	0.123	0	Mesangial cell	RGS16
0	1.98988	0.783	0.033	0	Mesangial cell	PDGFRB
0	1.95846	0.871	0.388	0	Mesangial cell	DSTN
0	1.95108	0.84	0.149	0	Mesangial cell	COL4A2
0	1.94681	0.88	0.224	0	Mesangial cell	SPARCL1
0	1.9309	0.542	0.019	0	Mesangial cell	MYH11
0	1.88894	0.924	0.249	0	Mesangial cell	SPARC
0	1.85606	0.71	0.047	0	Mesangial cell	ID4
0	1.83241	0.904	0.266	0	Mesangial cell	NDUFA4L2
0	1.81867	0.734	0.016	0	Mesangial cell	FRZB
0	1.73184	0.699	0.042	0	Mesangial cell	MYLK
0	1.72925	0.766	0.064	0	Mesangial cell	MAP1B
0	1.72781	0.742	0.199	0	Mesangial cell	ID1
0	1.71519	0.683	0.038	0	Mesangial cell	GJA4
0	1.70423	0.701	0.025	0	Mesangial cell	TBX2
0	1.70287	0.642	0.114	0	Mesangial cell	IGFBP5
0	1.70071	0.591	0.069	0	Mesangial cell	RASD1
0	1.69696	0.785	0.2	0	Mesangial cell	PMEPA1
0	1.69444	0.957	0.499	0	Mesangial cell	IFITM3
0	1.67741	0.704	0.052	0	Mesangial cell	PDGFA
0	1.67673	0.667	0.027	0	Mesangial cell	PPP1R14A
0	1.66374	0.538	0.098	0	Mesangial cell	CD36
0	1.66106	0.734	0.068	0	Mesangial cell	PGF
0	1.64613	0.67	0.095	0	Mesangial cell	ADAMTS1
0	1.6428	0.737	0.154	0	Mesangial cell	FN1
0	1.61631	0.717	0.153	0	Mesangial cell	NRARP
0	1.61044	0.584	0.018	0	Mesangial cell	CYGB
0	1.60577	0.767	0.138	0	Mesangial cell	CAV1
0	1.58056	0.701	0.127	0	Mesangial cell	CAMK2N1
0	1.57757	0.651	0.031	0	Mesangial cell	TPPP3
0	1.55711	0.827	0.19	0	Mesangial cell	EPAS1
0	1.55532	0.771	0.163	0	Mesangial cell	COL4A1
0	1.51072	0.453	0.085	0	Mesangial cell	CCN2
0	1.5084	0.692	0.041	0	Mesangial cell	COL6A1
0	1.50455	0.709	0.115	0	Mesangial cell	UACA
0	1.49926	0.966	0.723	0	Mesangial cell	LGALS1
0	1.49782	0.37	0.041	0	Mesangial cell	IGFBP2
0	1.49404	0.906	0.556	0	Mesangial cell	ITGB1
0	1.48893	0.641	0.136	0	Mesangial cell	CSRP1
0	1.44759	0.656	0.059	0	Mesangial cell	CSRP2
0	1.43555	0.912	0.527	0	Mesangial cell	TIMP1
0	1.43156	0.534	0.008	0	Mesangial cell	HIGD1B
0	1.42409	0.741	0.125	0	Mesangial cell	EPS8
0	1.41373	0.566	0.013	0	Mesangial cell	COX4I2
0	1.40886	0.956	0.717	0	Mesangial cell	CRIP1
0	1.40696	0.608	0.022	0	Mesangial cell	CRISPLD2
0	1.38746	0.888	0.299	0	Mesangial cell	GSN
0	1.37447	0.719	0.176	0	Mesangial cell	ITM2C
0	1.37277	0.757	0.137	0	Mesangial cell	CAVIN1
0	1.36839	0.562	0.052	0	Mesangial cell	FILIP1L
0	1.36717	0.659	0.023	0	Mesangial cell	SEPTIN4
0	1.34975	0.648	0.01	0	Mesangial cell	SLIT3
0	1.34641	0.676	0.035	0	Mesangial cell	GUCY1A1
0	1.33354	0.667	0.088	0	Mesangial cell	JAG1
0	1.33141	0.849	0.441	0	Mesangial cell	MT2A
0	1.33125	0.712	0.111	0	Mesangial cell	ITGA1
0	1.32987	0.892	0.424	0	Mesangial cell	PTMS
0	1.32754	0.677	0.041	0	Mesangial cell	TGFB1I1
0	1.32635	0.668	0.045	0	Mesangial cell	DKK3
0	1.30922	0.729	0.119	0	Mesangial cell	LGALS3BP
0	1.29036	0.784	0.266	0	Mesangial cell	SELENOM
0	1.28576	0.565	0.087	0	Mesangial cell	GEM
0	1.27486	0.678	0.109	0	Mesangial cell	CAVIN3
0	1.24955	0.801	0.264	0	Mesangial cell	CD151
0	1.24374	0.697	0.133	0	Mesangial cell	SERPING1
0	1.19502	0.609	0.132	0	Mesangial cell	PRSS23
0	1.19028	0.755	0.296	0	Mesangial cell	PHLDA1
0	1.18122	0.507	0.038	0	Mesangial cell	NR2F1
0	1.17289	0.562	0.172	0	Mesangial cell	CCN1
0	1.16724	0.92	0.683	0	Mesangial cell	SEPTIN7
0	1.15656	0.764	0.322	0	Mesangial cell	IER5L
0	1.15257	0.745	0.244	0	Mesangial cell	MEF2C
0	1.15219	0.58	0.047	0	Mesangial cell	PLXDC1
0	1.14496	0.85	0.272	0	Mesangial cell	A2M
0	1.13998	0.637	0.026	0	Mesangial cell	ARHGEF17
0	1.1333	0.618	0.044	0	Mesangial cell	KANK2
0	1.12768	0.688	0.138	0	Mesangial cell	DBNDD2
0	1.11418	0.574	0.016	0	Mesangial cell	CSPG4
0	1.10894	0.825	0.452	0	Mesangial cell	MGST3
0	1.09304	0.374	0.05	0	Mesangial cell	AEBP1
0	1.09028	0.476	0.012	0	Mesangial cell	KCNE4
0	1.08606	0.613	0.042	0	Mesangial cell	VASN
0	1.0789	0.587	0.042	0	Mesangial cell	MYO1B
0	1.0753	0.448	0.049	0	Mesangial cell	ADAMTS4
0	1.07259	0.43	0.005	0	Mesangial cell	COL14A1
0	1.06554	0.671	0.205	0	Mesangial cell	LPP
0	1.05881	0.598	0.022	0	Mesangial cell	GUCY1B1
0	1.05055	0.624	0.159	0	Mesangial cell	SEPTIN11
0	1.04973	0.547	0.042	0	Mesangial cell	OLFML2A
0	1.03963	0.662	0.108	0	Mesangial cell	CAV2
0	1.03241	0.509	0.017	0	Mesangial cell	CCDC102B
0	1.02885	0.405	0.016	0	Mesangial cell	STEAP4
0	1.02841	0.633	0.071	0	Mesangial cell	PTK2
0	1.02188	0.606	0.037	0	Mesangial cell	EBF1
0	1.01601	0.864	0.554	0	Mesangial cell	SELENOW
0	1.00756	0.717	0.169	0	Mesangial cell	CNN3
0	1.00382	0.749	0.259	0	Mesangial cell	HES4
0	0.992424	0.537	0.056	0	Mesangial cell	GPRC5C
0	0.979367	0.971	0.634	0	Mesangial cell	HSPB1
0	0.977221	0.56	0.058	0	Mesangial cell	PALLD
0	0.977179	0.592	0.101	0	Mesangial cell	VCL
0	0.973269	0.807	0.452	0	Mesangial cell	TPM4
0	0.970853	0.993	0.968	0	Mesangial cell	MYL6
0	0.970649	0.63	0.103	0	Mesangial cell	AKAP12
0	0.963779	0.625	0.123	0	Mesangial cell	ACTN1
0	0.961897	0.585	0.049	0	Mesangial cell	EHD2
0	0.9558	0.656	0.161	0	Mesangial cell	RRAS
0	0.955491	0.446	0.006	0	Mesangial cell	PLN
0	0.948077	0.638	0.117	0	Mesangial cell	COX7A1
0	0.947232	0.535	0.03	0	Mesangial cell	RCAN2
0	0.947023	0.534	0.005	0	Mesangial cell	EDNRA
0	0.940624	0.618	0.089	0	Mesangial cell	TNS1
0	0.939721	0.56	0.068	0	Mesangial cell	FXYD6
0	0.937382	0.462	0.008	0	Mesangial cell	SSTR2
0	0.937296	0.693	0.183	0	Mesangial cell	TIMP3
0	0.93447	0.712	0.169	0	Mesangial cell	CRIP2
0	0.930457	0.676	0.265	0	Mesangial cell	CCND1
0	0.928576	0.738	0.236	0	Mesangial cell	IFI27
0	0.919455	0.493	0.019	0	Mesangial cell	COL5A2
0	0.914497	0.574	0.048	0	Mesangial cell	PAWR
0	0.909059	0.662	0.171	0	Mesangial cell	PDLIM1
0	0.908014	0.725	0.212	0	Mesangial cell	IGFBP4
0	0.902541	0.478	0.038	0	Mesangial cell	OLFML2B
0	0.902179	0.468	0.006	0	Mesangial cell	CD248
0	0.901796	0.467	0.008	0	Mesangial cell	HEYL
0	0.901638	0.473	0.011	0	Mesangial cell	SYNPO2
0	0.901313	0.532	0.064	0	Mesangial cell	MAP3K20
0	0.890473	0.984	0.955	0	Mesangial cell	FOS
0	0.890416	0.795	0.454	0	Mesangial cell	MYH9
0	0.888915	0.528	0.075	0	Mesangial cell	INPP4B
0	0.888665	0.6	0.081	0	Mesangial cell	ADGRF5
0	0.88684	0.607	0.091	0	Mesangial cell	LAMB2
0	0.880026	0.556	0.051	0	Mesangial cell	ISYNA1
0	0.87926	0.57	0.173	0	Mesangial cell	KLF9
0	0.878286	0.563	0.109	0	Mesangial cell	DST
0	0.87265	0.703	0.235	0	Mesangial cell	CYB5R3
0	0.868415	0.41	0.024	0	Mesangial cell	MAP3K7CL
0	0.867992	0.516	0.044	0	Mesangial cell	FILIP1
0	0.867605	0.479	0.156	0	Mesangial cell	PHLDA2
0	0.863975	0.614	0.095	0	Mesangial cell	DLC1
0	0.86263	0.928	0.792	0	Mesangial cell	CALM2
0	0.857859	0.292	0.008	0	Mesangial cell	MUSTN1
0	0.855142	0.429	0.069	0	Mesangial cell	PTP4A3
0	0.852241	0.638	0.214	0	Mesangial cell	MAGED2
0	0.840544	0.515	0.013	0	Mesangial cell	EFHD1
0	0.836703	0.585	0.154	0	Mesangial cell	ZFHX3
0	0.835425	0.65	0.291	0	Mesangial cell	CCND2
0	0.832432	0.721	0.411	0	Mesangial cell	ACTN4
0	0.831877	0.485	0.01	0	Mesangial cell	KLHL23
0	0.831488	0.505	0.007	0	Mesangial cell	PRKG1
0	0.829909	0.623	0.217	0	Mesangial cell	OAZ2
0	0.826984	0.538	0.107	0	Mesangial cell	BCAM
0	0.822623	0.527	0.056	0	Mesangial cell	PLS3
0	0.821203	0.813	0.516	0	Mesangial cell	EID1
0	0.820991	0.467	0.016	0	Mesangial cell	GJC1
0	0.819058	0.481	0.007	0	Mesangial cell	TBX2-AS1
0	0.818273	0.528	0.026	0	Mesangial cell	ADGRA2
0	0.818152	0.298	0.01	0	Mesangial cell	CCDC80
0	0.817344	0.974	0.804	0	Mesangial cell	CD63
0	0.81353	0.502	0.039	0	Mesangial cell	MSRB3
0	0.801667	0.818	0.559	0	Mesangial cell	BST2
0	0.801479	0.354	0.017	0	Mesangial cell	PCOLCE
0	0.792802	0.602	0.145	0	Mesangial cell	GAS6
0	0.790434	0.501	0.022	0	Mesangial cell	PLEKHH3
0	0.785234	0.432	0.005	0	Mesangial cell	GUCY1A2
0	0.784487	0.388	0.049	0	Mesangial cell	SERPINI1
0	0.781378	0.492	0.069	0	Mesangial cell	SDC2
0	0.775455	0.686	0.351	0	Mesangial cell	PPP1R12A
0	0.773484	0.441	0.025	0	Mesangial cell	RNF152
0	0.772807	0.587	0.169	0	Mesangial cell	HCFC1R1
0	0.766829	0.468	0.011	0	Mesangial cell	FOXC2
0	0.76353	0.46	0.008	0	Mesangial cell	ITGA7
0	0.747878	0.527	0.091	0	Mesangial cell	SORBS3
0	0.745787	0.564	0.086	0	Mesangial cell	FERMT2
0	0.745373	0.567	0.132	0	Mesangial cell	MPRIP
0	0.744618	0.382	0.004	0	Mesangial cell	NGF
0	0.743339	0.845	0.54	0	Mesangial cell	RHOB
0	0.738579	0.377	0.023	0	Mesangial cell	GGT5
0	0.734132	0.612	0.179	0	Mesangial cell	SERPINH1
0	0.731921	0.686	0.264	0	Mesangial cell	CYSTM1
0	0.730437	0.456	0.076	0	Mesangial cell	ANGPT2
0	0.730009	0.847	0.524	0	Mesangial cell	EGR1
0	0.727502	0.349	0.019	0	Mesangial cell	ECRG4
0	0.725614	0.912	0.766	0	Mesangial cell	DYNLL1
0	0.724772	0.401	0.004	0	Mesangial cell	SMOC2
0	0.723469	0.77	0.342	0	Mesangial cell	CD59
0	0.723423	0.374	0.015	0	Mesangial cell	PDLIM3
0	0.722456	0.324	0.057	0	Mesangial cell	CFH
0	0.721226	0.434	0.025	0	Mesangial cell	EPB41L1
0	0.717793	0.415	0.01	0	Mesangial cell	COL5A3
0	0.71478	0.489	0.063	0	Mesangial cell	AOPEP
0	0.71395	0.58	0.174	0	Mesangial cell	UBA2
0	0.712993	0.486	0.057	0	Mesangial cell	NDRG2
0	0.711788	0.308	0.007	0	Mesangial cell	COL6A3
0	0.710865	0.491	0.076	0	Mesangial cell	PDLIM7
0	0.709403	0.468	0.059	0	Mesangial cell	INAFM1
0	0.705034	0.714	0.446	0	Mesangial cell	TLN1
0	0.703483	0.364	0.025	0	Mesangial cell	PTN
0	0.702927	0.601	0.162	0	Mesangial cell	EVA1B
0	0.699673	0.443	0.041	0	Mesangial cell	NES
0	0.696605	0.472	0.093	0	Mesangial cell	FSTL1
0	0.694942	0.441	0.012	0	Mesangial cell	MRVI1
0	0.693931	0.9	0.729	0	Mesangial cell	NME2
0	0.692129	0.431	0.006	0	Mesangial cell	PDE5A
0	0.690429	0.441	0.111	0	Mesangial cell	C20orf27
0	0.689941	0.426	0.008	0	Mesangial cell	ATP1B2
0	0.68388	0.424	0.014	0	Mesangial cell	NEURL1B
0	0.678335	0.723	0.362	0	Mesangial cell	RHOC
0	0.67641	0.651	0.21	0	Mesangial cell	RAB13
0	0.675355	0.39	0.004	0	Mesangial cell	KCNJ8
0	0.675236	0.501	0.063	0	Mesangial cell	TMEM47
2.19565e-287	0.763427	0.809	0.605	5.16505e-283	Mesangial cell	NR4A1
0	0.672992	0.792	0.496	0	Mesangial cell	NUCKS1
0	0.670134	0.694	0.317	0	Mesangial cell	TSC22D1
0	0.66978	0.456	0.041	0	Mesangial cell	COBLL1
0	0.667208	0.423	0.048	0	Mesangial cell	FHL1
0	0.663267	0.601	0.178	0	Mesangial cell	NRP1
0	0.662956	0.5	0.077	0	Mesangial cell	LRRC32
9.31772e-288	0.750049	0.241	0.035	2.1919e-283	Mesangial cell	IGFBP6
0	0.662332	0.413	0.004	0	Mesangial cell	ANO1
0	0.65909	0.389	0.004	0	Mesangial cell	ABCC9
0	0.657444	0.528	0.139	0	Mesangial cell	ROCK2
0	0.657232	0.463	0.064	0	Mesangial cell	AK1
0	0.656522	0.455	0.044	0	Mesangial cell	ADCY3
0	0.656361	0.39	0.06	0	Mesangial cell	RND3
0	0.655933	0.411	0.054	0	Mesangial cell	CLEC11A
0	0.655927	0.333	0.006	0	Mesangial cell	CARMN
0	0.655681	0.31	0.003	0	Mesangial cell	WFDC1
0	0.651708	0.473	0.06	0	Mesangial cell	CDH6
0	0.651705	0.419	0.031	0	Mesangial cell	FAT1
1.41613e-282	0.75078	0.755	0.463	3.3313e-278	Mesangial cell	FLNA
0	0.64933	0.66	0.265	0	Mesangial cell	LEPROT
0	0.648635	0.282	0.039	0	Mesangial cell	C1R
0	0.646334	0.429	0.041	0	Mesangial cell	EDIL3
0	0.643875	0.661	0.367	0	Mesangial cell	ROCK1
0	0.64242	0.491	0.108	0	Mesangial cell	KIAA0040
0	0.641882	0.423	0.023	0	Mesangial cell	ARHGAP42
0	0.639833	0.57	0.206	0	Mesangial cell	ILK
0	0.63944	0.392	0.005	0	Mesangial cell	FAM13C
0	0.639159	0.57	0.189	0	Mesangial cell	SOX4
0	0.638252	0.406	0.011	0	Mesangial cell	C1QTNF1
0	0.637253	0.436	0.034	0	Mesangial cell	NT5DC2
0	0.635592	0.562	0.17	0	Mesangial cell	BEX3
0	0.635395	0.523	0.146	0	Mesangial cell	LIMA1
0	0.633354	0.524	0.105	0	Mesangial cell	RBPMS
0	0.627782	0.551	0.211	0	Mesangial cell	PDLIM2
0	0.625834	0.533	0.175	0	Mesangial cell	CSNK1E
0	0.625578	0.563	0.112	0	Mesangial cell	ESAM
0	0.620488	0.384	0.034	0	Mesangial cell	RBP1
0	0.617601	0.397	0.016	0	Mesangial cell	WTIP
0	0.613911	0.488	0.095	0	Mesangial cell	PKIG
4.84802e-262	0.761436	0.913	0.618	1.14045e-257	Mesangial cell	LMNA
0	0.611339	0.408	0.057	0	Mesangial cell	PEAK1
2.7563e-299	0.664198	0.936	0.757	6.48392e-295	Mesangial cell	CD81
0	0.605363	0.394	0.006	0	Mesangial cell	SEMA5A
0	0.603689	0.378	0.003	0	Mesangial cell	FAM162B
0	0.603458	0.395	0.015	0	Mesangial cell	DDR2
0	0.602802	0.375	0.006	0	Mesangial cell	ANGPT1
0	0.602186	0.471	0.112	0	Mesangial cell	NBEAL1
2.54765e-195	1.01013	0.912	0.803	5.99308e-191	Mesangial cell	GADD45B
0	0.593989	0.672	0.253	0	Mesangial cell	SPTBN1
0	0.59325	0.372	0.003	0	Mesangial cell	LINGO1
0	0.592846	0.772	0.498	0	Mesangial cell	SH3BGRL
0	0.59277	0.381	0.022	0	Mesangial cell	FRMD3
0	0.591489	0.465	0.075	0	Mesangial cell	AXL
0	0.591119	0.372	0.006	0	Mesangial cell	LZTS1
0	0.590096	0.459	0.092	0	Mesangial cell	EPHX1
0	0.589982	0.383	0.019	0	Mesangial cell	FBLIM1
0	0.588239	0.231	0.024	0	Mesangial cell	FABP4
0	0.587059	0.412	0.062	0	Mesangial cell	SPECC1
0	0.586056	0.433	0.064	0	Mesangial cell	LAMC1
0	0.582791	0.643	0.278	0	Mesangial cell	STOM
0	0.580685	0.687	0.387	0	Mesangial cell	CHCHD10
0	0.580053	0.522	0.151	0	Mesangial cell	GOLIM4
0	0.578978	0.394	0.059	0	Mesangial cell	PPIC
0	0.578263	0.331	0.003	0	Mesangial cell	LMOD1
0	0.578002	0.352	0.006	0	Mesangial cell	SLC7A2
0	0.57738	0.38	0.007	0	Mesangial cell	PARM1
0	0.573949	0.364	0.009	0	Mesangial cell	LGI4
0	0.570616	0.316	0.006	0	Mesangial cell	DUXAP8
0	0.569861	0.499	0.13	0	Mesangial cell	TSPAN3
0	0.569538	0.446	0.078	0	Mesangial cell	ARHGAP1
0	0.568918	0.413	0.056	0	Mesangial cell	CDC42BPA
1.41684e-264	0.700318	0.81	0.613	3.33298e-260	Mesangial cell	ATF3
0	0.56534	0.352	0.04	0	Mesangial cell	PPP1R12B
0	0.563525	0.241	0.002	0	Mesangial cell	ACAN
0	0.562968	0.333	0.004	0	Mesangial cell	FOXS1
0	0.560771	0.549	0.24	0	Mesangial cell	ANKRD10
0	0.559821	0.46	0.113	0	Mesangial cell	SLCO3A1
0	0.55861	0.415	0.04	0	Mesangial cell	PARVA
0	0.555426	0.607	0.258	0	Mesangial cell	TIMP2
0	0.553982	0.426	0.061	0	Mesangial cell	TLE1
0	0.553473	0.377	0.01	0	Mesangial cell	RERG
0	0.551877	0.56	0.215	0	Mesangial cell	MAP4
0	0.551784	0.376	0.057	0	Mesangial cell	ENPEP
0	0.55108	0.571	0.253	0	Mesangial cell	ANXA6
0	0.549891	0.383	0.065	0	Mesangial cell	FBXO32
0	0.549805	0.559	0.213	0	Mesangial cell	TCEAL4
0	0.549589	0.352	0.005	0	Mesangial cell	NFASC
0	0.549382	0.64	0.215	0	Mesangial cell	TCF4
0	0.549222	0.278	0.004	0	Mesangial cell	COL12A1
7.92556e-291	0.614884	0.824	0.556	1.86441e-286	Mesangial cell	C12orf57
0	0.54822	0.354	0.009	0	Mesangial cell	ANTXR1
1.46769e-263	0.676414	0.99	0.965	3.45259e-259	Mesangial cell	JUNB
0	0.546225	0.327	0.032	0	Mesangial cell	ENAH
1.22023e-269	0.660448	0.867	0.639	2.87046e-265	Mesangial cell	TUBA1A
0	0.545054	0.384	0.036	0	Mesangial cell	CLMN
0	0.5445	0.38	0.023	0	Mesangial cell	NDN
0	0.56034	0.469	0.172	0	Mesangial cell	TENT5A
0	0.542995	0.376	0.015	0	Mesangial cell	KIRREL1
0	0.542397	0.337	0.006	0	Mesangial cell	KCNAB1
0	0.541453	0.395	0.046	0	Mesangial cell	RBMS3
0	0.540805	0.181	0.004	0	Mesangial cell	FBLN1
0	0.538185	0.396	0.027	0	Mesangial cell	YAP1
0	0.538061	0.521	0.169	0	Mesangial cell	PALM2-AKAP2
0	0.537628	0.492	0.156	0	Mesangial cell	MAP1LC3A
0	0.537083	0.46	0.161	0	Mesangial cell	PDLIM5
0	0.536226	0.316	0.013	0	Mesangial cell	S1PR3
0	0.53601	0.516	0.177	0	Mesangial cell	ARPC1A
0	0.534214	0.223	0.002	0	Mesangial cell	CNN1
0	0.527899	0.453	0.113	0	Mesangial cell	EPB41L2
0	0.527236	0.333	0.006	0	Mesangial cell	NRIP2
0	0.526689	0.427	0.087	0	Mesangial cell	ARHGAP10
0	0.524742	0.248	0.011	0	Mesangial cell	LTBP1
0	0.52298	0.347	0.017	0	Mesangial cell	HEY2
0	0.519779	0.36	0.015	0	Mesangial cell	SYDE1
0	0.517903	0.486	0.145	0	Mesangial cell	NCK2
0	0.517451	0.334	0.032	0	Mesangial cell	FXYD1
0	0.517061	0.415	0.057	0	Mesangial cell	GNG12
0	0.515832	0.211	0.015	0	Mesangial cell	SUCNR1
0	0.515713	0.43	0.081	0	Mesangial cell	ST6GALNAC6
0	0.514848	0.34	0.013	0	Mesangial cell	SELENBP1
0	0.514194	0.343	0.003	0	Mesangial cell	RASL12
6.24977e-303	0.552121	0.815	0.514	1.4702e-298	Mesangial cell	PEBP1
1.00974e-305	0.54502	0.442	0.144	2.37532e-301	Mesangial cell	PRXL2A
0	0.512107	0.428	0.08	0	Mesangial cell	FARP1
0	0.51193	0.344	0.053	0	Mesangial cell	NRGN
0	0.51015	0.302	0.008	0	Mesangial cell	CDH11
3.20869e-240	0.693665	0.613	0.303	7.54811e-236	Mesangial cell	LBH
0	0.505035	0.389	0.088	0	Mesangial cell	MT1E
0	0.504317	0.966	0.607	0	Mesangial cell	CST3
0	0.503325	0.193	0.001	0	Mesangial cell	RERGL
9.5757e-291	0.562581	0.518	0.183	2.25259e-286	Mesangial cell	MIR4435-2HG
0	0.500864	0.279	0.002	0	Mesangial cell	PRRX1
0	0.498304	0.449	0.102	0	Mesangial cell	MYO1C
0	0.496219	0.313	0.003	0	Mesangial cell	EBF2
0	0.493457	0.273	0.035	0	Mesangial cell	FJX1
1.17266e-299	0.535475	0.496	0.186	2.75857e-295	Mesangial cell	NUDT4
0	0.492372	0.46	0.125	0	Mesangial cell	RAB34
0	0.490144	0.485	0.167	0	Mesangial cell	GPX3
0	0.489706	0.533	0.21	0	Mesangial cell	DYNC1I2
0	0.507656	0.584	0.277	0	Mesangial cell	NENF
0	0.489299	0.307	0.048	0	Mesangial cell	SORBS2
0	0.484635	0.423	0.103	0	Mesangial cell	GAMT
0	0.484563	0.401	0.069	0	Mesangial cell	TNS2
0	0.483038	0.383	0.071	0	Mesangial cell	TFPI
0	0.482596	0.278	0.011	0	Mesangial cell	CCDC3
0	0.481821	0.337	0.025	0	Mesangial cell	LGALSL
0	0.505643	0.476	0.185	3.50653e-305	Mesangial cell	TMEM30A
0	0.480318	0.172	0.003	0	Mesangial cell	MMP11
0	0.47657	0.33	0.03	0	Mesangial cell	RASL11A
0	0.475153	0.303	0.021	0	Mesangial cell	KITLG
0	0.473231	0.259	0.004	0	Mesangial cell	NTRK2
0	0.47263	0.333	0.064	0	Mesangial cell	DUSP14
0	0.471892	0.343	0.029	0	Mesangial cell	SMIM10
0	0.471041	0.335	0.022	0	Mesangial cell	PTGIR
0	0.468758	0.425	0.12	0	Mesangial cell	ITGAV
0	0.466662	0.31	0.007	0	Mesangial cell	AC104083.1
0	0.464875	0.379	0.084	0	Mesangial cell	HIP1
0	0.458126	0.332	0.05	0	Mesangial cell	IL1R1
0	0.457867	0.36	0.051	0	Mesangial cell	SMTN
0	0.457808	0.301	0.041	0	Mesangial cell	GPR4
0	0.457772	0.346	0.063	0	Mesangial cell	OAF
0	0.455447	0.365	0.048	0	Mesangial cell	RBFOX2
0	0.452329	0.427	0.094	0	Mesangial cell	EMP2
3.17992e-275	0.535181	0.737	0.445	7.48045e-271	Mesangial cell	BSG
7.38852e-308	0.474889	0.455	0.137	1.73808e-303	Mesangial cell	CBX6
0	0.449286	0.424	0.099	0	Mesangial cell	EDNRB
0	0.448818	0.223	0.008	0	Mesangial cell	COL5A1
0	0.447381	0.507	0.218	0	Mesangial cell	PTEN
0	0.446006	0.308	0.004	0	Mesangial cell	DAAM2
0	0.445265	0.301	0.008	0	Mesangial cell	LINC01197
0	0.444641	0.253	0.002	0	Mesangial cell	LRRC10B
0	0.444521	0.303	0.007	0	Mesangial cell	HOXC9
0	0.443727	0.408	0.119	0	Mesangial cell	RTL8C
0	0.443176	0.252	0.007	0	Mesangial cell	NEXN
0	0.443076	0.341	0.048	0	Mesangial cell	LAMA5
0	0.440661	0.342	0.049	0	Mesangial cell	FRY
0	0.438413	0.283	0.004	0	Mesangial cell	ECM2
9.38632e-279	0.511704	0.412	0.137	2.20804e-274	Mesangial cell	ING1
0	0.437164	0.338	0.061	0	Mesangial cell	NID1
0	0.436974	0.334	0.066	0	Mesangial cell	FADS3
0	0.434743	0.295	0.011	0	Mesangial cell	DMD
0	0.433978	0.343	0.056	0	Mesangial cell	PTPRK
0	0.433882	0.341	0.048	0	Mesangial cell	APBB2
0	0.431538	0.294	0.015	0	Mesangial cell	MAP1A
0	0.429362	0.293	0.025	0	Mesangial cell	PLCL1
0	0.42805	0.341	0.063	0	Mesangial cell	LAPTM4B
0	0.442282	0.369	0.106	0	Mesangial cell	ZMAT3
7.72615e-285	0.488677	0.627	0.306	1.8175e-280	Mesangial cell	TMEM14C
0	0.426344	0.384	0.08	0	Mesangial cell	SGCB
0	0.426294	0.315	0.037	0	Mesangial cell	SSPN
9.07191e-231	0.60319	0.635	0.351	2.13408e-226	Mesangial cell	UTRN
0	0.425055	0.288	0.003	0	Mesangial cell	PDE1A
0	0.439898	0.357	0.072	0	Mesangial cell	NBL1
0	0.422748	0.28	0.004	0	Mesangial cell	DACT3
4.73334e-265	0.519838	0.657	0.368	1.11347e-260	Mesangial cell	H2AFJ
0	0.438373	0.398	0.1	0	Mesangial cell	OSBPL1A
0	0.420525	0.271	0.015	0	Mesangial cell	ECM1
1.89814e-235	0.583153	0.62	0.332	4.46518e-231	Mesangial cell	TOB1
0	0.418729	0.349	0.073	0	Mesangial cell	TNS3
0	0.419715	0.381	0.096	0	Mesangial cell	ABI2
0	0.416619	0.286	0.008	0	Mesangial cell	PDE3A
1.02067e-290	0.46547	0.534	0.223	2.40103e-286	Mesangial cell	DDAH2
0	0.41505	0.319	0.046	0	Mesangial cell	SORT1
0	0.41448	0.387	0.081	0	Mesangial cell	CTTN
0	0.413241	0.356	0.066	0	Mesangial cell	MEIS2
0	0.413062	0.463	0.141	0	Mesangial cell	HTRA1
6.72449e-274	0.48854	0.232	0.028	1.58187e-269	Mesangial cell	SULF1
0	0.410378	0.364	0.074	0	Mesangial cell	TRIP6
0	0.413991	0.469	0.173	0	Mesangial cell	SCPEP1
0	0.40911	0.305	0.044	0	Mesangial cell	SH3PXD2A
0	0.408564	0.212	0.001	0	Mesangial cell	FMO3
0	0.426035	0.427	0.137	2.54825e-306	Mesangial cell	ARL3
0	0.403999	0.27	0.002	0	Mesangial cell	FHL5
0	0.403322	0.326	0.056	0	Mesangial cell	GRK5
0	0.402745	0.274	0.015	0	Mesangial cell	MAP2
0	0.400007	0.261	0.036	0	Mesangial cell	RCN3
5.55455e-287	0.453666	0.199	0.019	1.30665e-282	Mesangial cell	INHBA
2.5208e-279	0.466243	0.445	0.173	5.92993e-275	Mesangial cell	CALU
0	0.399043	0.265	0.008	0	Mesangial cell	TBX3
0	0.396625	0.415	0.13	0	Mesangial cell	ADAP2
0	0.39619	0.287	0.017	0	Mesangial cell	HSPB2
0	0.39581	0.266	0.012	0	Mesangial cell	NR2F2-AS1
2.44062e-292	0.440133	0.457	0.187	5.74133e-288	Mesangial cell	RHOQ
0	0.394281	0.332	0.056	0	Mesangial cell	GNAI1
0	0.412026	0.422	0.126	3.15529e-306	Mesangial cell	PMP22
0	0.390384	0.231	0.003	0	Mesangial cell	WNT6
0	0.390032	0.329	0.048	0	Mesangial cell	NR2F6
0	0.389579	0.268	0.007	0	Mesangial cell	GP1BB
0	0.388795	0.285	0.015	0	Mesangial cell	TUSC3
0	0.388275	0.272	0.028	0	Mesangial cell	KAZN
0	0.38739	0.277	0.012	0	Mesangial cell	VSTM4
8.76021e-248	0.510482	0.999	0.961	2.06075e-243	Mesangial cell	VIM
2.96317e-284	0.443451	0.212	0.02	6.97057e-280	Mesangial cell	MXRA8
3.64279e-288	0.436299	0.265	0.038	8.5693e-284	Mesangial cell	FBN1
0	0.38444	0.267	0.013	0	Mesangial cell	PLEKHA4
0	0.383773	0.255	0.007	0	Mesangial cell	AC100793.2
0	0.393439	0.329	0.063	0	Mesangial cell	EPN2
0	0.381836	0.299	0.041	0	Mesangial cell	TEAD1
2.45989e-199	0.628211	0.399	0.133	5.78664e-195	Mesangial cell	MYC
0	0.380726	0.285	0.035	0	Mesangial cell	BMP1
0	0.383333	0.467	0.151	0	Mesangial cell	NUPR1
0	0.379493	0.233	0.013	0	Mesangial cell	PLCE1
0	0.376371	0.333	0.075	0	Mesangial cell	PLAT
0	0.376237	0.254	0.005	0	Mesangial cell	GPR176
5.6006e-264	0.464365	0.55	0.269	1.31749e-259	Mesangial cell	COMT
1.06825e-295	0.413522	0.312	0.053	2.51295e-291	Mesangial cell	FOXC1
1.74895e-232	0.524985	0.86	0.71	4.11424e-228	Mesangial cell	PPIB
0	0.36922	0.279	0.02	0	Mesangial cell	TMEM98
0	0.369028	0.236	0.015	0	Mesangial cell	AOC3
1.71179e-180	0.672888	0.709	0.485	4.02682e-176	Mesangial cell	SOCS3
0	0.367698	0.298	0.039	0	Mesangial cell	CTDSPL
6.69035e-307	0.389503	0.31	0.065	1.57384e-302	Mesangial cell	HIC1
1.14632e-307	0.388282	0.329	0.068	2.6966e-303	Mesangial cell	GSTM3
0	0.360505	0.241	0.009	0	Mesangial cell	TMEM74B
6.01848e-274	0.4283	0.46	0.166	1.41579e-269	Mesangial cell	AIG1
0	0.359898	0.248	0.027	0	Mesangial cell	MIR99AHG
0	0.359643	0.239	0.003	0	Mesangial cell	HRC
6.11951e-294	0.398241	0.34	0.073	1.43955e-289	Mesangial cell	PHLDA3
0	0.359522	0.262	0.023	0	Mesangial cell	DCBLD2
2.76019e-255	0.45937	0.419	0.123	6.49308e-251	Mesangial cell	ECE1
5.06797e-255	0.458931	0.443	0.151	1.19219e-250	Mesangial cell	TCEAL9
0	0.358204	0.25	0.007	0	Mesangial cell	RBPMS2
0	0.357288	0.291	0.045	0	Mesangial cell	KLHDC8B
0	0.3558	0.263	0.015	0	Mesangial cell	CACNA1C
3.17173e-275	0.419042	0.359	0.096	7.46117e-271	Mesangial cell	SYTL2
2.69516e-287	0.400263	0.385	0.121	6.34009e-283	Mesangial cell	SPTSSA
0	0.352908	0.224	0.003	0	Mesangial cell	SCN4B
5.05652e-269	0.426795	0.427	0.135	1.1895e-264	Mesangial cell	C5orf24
0	0.360182	0.27	0.035	0	Mesangial cell	KHDRBS3
0	0.350694	0.225	0.002	0	Mesangial cell	OR51E1
0	0.350012	0.266	0.026	0	Mesangial cell	AFAP1L2
2.29304e-284	0.399707	0.337	0.069	5.39414e-280	Mesangial cell	RASAL2
2.12454e-270	0.418704	0.491	0.199	4.99778e-266	Mesangial cell	RCN2
0	0.34671	0.237	0.009	0	Mesangial cell	MIR497HG
0	0.363032	0.121	0.002	3.22827e-304	Mesangial cell	ASPN
0	0.344149	0.263	0.041	0	Mesangial cell	CYBRD1
0	0.344046	0.213	0.002	0	Mesangial cell	AC007406.3
1.49604e-268	0.417579	0.416	0.122	3.51929e-264	Mesangial cell	WASL
0	0.343652	0.216	0.006	0	Mesangial cell	EMILIN1
0	0.343047	0.238	0.005	0	Mesangial cell	NFATC4
7.24682e-286	0.390414	0.398	0.108	1.70474e-281	Mesangial cell	PPFIBP1
4.62033e-298	0.37382	0.386	0.133	1.08689e-293	Mesangial cell	CPQ
0	0.341102	0.141	0.001	0	Mesangial cell	ITGBL1
2.01352e-293	0.37819	0.34	0.097	4.73661e-289	Mesangial cell	SLC8A1
0	0.340168	0.273	0.031	0	Mesangial cell	FEZ1
2.49722e-279	0.396304	0.391	0.118	5.87446e-275	Mesangial cell	ZNF580
0	0.339519	0.26	0.031	0	Mesangial cell	HOXC10
0	0.338992	0.25	0.028	0	Mesangial cell	SMARCA1
1.36012e-292	0.376967	0.402	0.144	3.19954e-288	Mesangial cell	NPTN
1.79354e-280	0.393378	0.455	0.188	4.21913e-276	Mesangial cell	CRTAP
7.52214e-293	0.376455	0.316	0.058	1.76951e-288	Mesangial cell	CDC42EP1
0	0.338305	0.194	0.015	0	Mesangial cell	LPL
0	0.347986	0.266	0.034	0	Mesangial cell	FKBP10
0	0.337228	0.244	0.014	0	Mesangial cell	ADCY6
0	0.337169	0.255	0.016	0	Mesangial cell	SNHG18
0	0.336747	0.186	0.006	0	Mesangial cell	NGFR
0	0.336007	0.24	0.013	0	Mesangial cell	SGIP1
7.03685e-279	0.390164	0.256	0.035	1.65535e-274	Mesangial cell	ADAMTS9
0	0.332444	0.206	0.002	0	Mesangial cell	GPR20
2.21671e-217	0.49996	0.599	0.315	5.2146e-213	Mesangial cell	NORAD
0	0.331127	0.228	0.013	0	Mesangial cell	CACNA2D1
3.62322e-294	0.365967	0.298	0.048	8.52327e-290	Mesangial cell	ASAP2
7.11261e-258	0.417593	0.338	0.08	1.67317e-253	Mesangial cell	MTUS1
0	0.328831	0.227	0.011	0	Mesangial cell	LURAP1L
5.12677e-297	0.360259	0.365	0.091	1.20602e-292	Mesangial cell	C1orf54
0	0.342571	0.276	0.04	2.08125e-307	Mesangial cell	MAGI2-AS3
2.36623e-265	0.40359	0.465	0.189	5.56633e-261	Mesangial cell	DCTN2
0	0.32565	0.207	0.004	0	Mesangial cell	LRRC17
1.414e-249	0.425876	0.405	0.123	3.32628e-245	Mesangial cell	ARHGEF12
2.09776e-199	0.535508	0.949	0.858	4.93476e-195	Mesangial cell	GNAS
0	0.324432	0.195	0.01	0	Mesangial cell	CTSK
0	0.323895	0.236	0.017	0	Mesangial cell	CYP7B1
9.76169e-216	0.490151	0.815	0.616	2.29634e-211	Mesangial cell	RPS27L
6.92964e-245	0.430216	0.647	0.387	1.63013e-240	Mesangial cell	AP2M1
0	0.321991	0.222	0.006	0	Mesangial cell	CHRD
8.40145e-232	0.452937	0.707	0.46	1.97636e-227	Mesangial cell	SEM1
0	0.320675	0.223	0.004	0	Mesangial cell	ARHGEF25
0	0.32063	0.216	0.01	0	Mesangial cell	RGL3
1.07258e-212	0.494061	0.32	0.098	2.52313e-208	Mesangial cell	IFIT2
1.20849e-241	0.432178	0.447	0.153	2.84285e-237	Mesangial cell	CLIC4
1.51208e-276	0.375956	0.358	0.083	3.55702e-272	Mesangial cell	TJP1
0	0.318085	0.194	0.003	0	Mesangial cell	SLC38A11
1.00959e-262	0.392479	0.755	0.485	2.37497e-258	Mesangial cell	LAPTM4A
3.45643e-217	0.475536	0.999	0.997	8.13091e-213	Mesangial cell	PTMA
7.37338e-274	0.374851	0.386	0.103	1.73451e-269	Mesangial cell	TMEM204
0	0.319312	0.258	0.039	0	Mesangial cell	TWSG1
0	0.311855	0.215	0.003	0	Mesangial cell	CACNA1H
2.91747e-249	0.407824	0.469	0.18	6.86307e-245	Mesangial cell	BCAP29
3.64359e-300	0.336596	0.267	0.042	8.57118e-296	Mesangial cell	MAP9
0	0.30861	0.197	0.003	0	Mesangial cell	ADRA1B
0	0.308378	0.234	0.017	0	Mesangial cell	ST5
2.98448e-260	0.386106	0.584	0.276	7.02068e-256	Mesangial cell	CD9
2.09612e-264	0.379093	0.399	0.144	4.93091e-260	Mesangial cell	LRP1
0	0.321908	0.258	0.035	9.10656e-306	Mesangial cell	DTX3
8.11944e-301	0.330476	0.334	0.074	1.91002e-296	Mesangial cell	PTPRG
2.8773e-228	0.435942	0.58	0.309	6.76857e-224	Mesangial cell	IFI27L2
6.08594e-215	0.462173	0.579	0.327	1.43166e-210	Mesangial cell	CD46
0	0.30067	0.2	0.008	0	Mesangial cell	CCR10
0	0.299974	0.164	0.003	0	Mesangial cell	AGTR1
6.09603e-183	0.538444	0.666	0.392	1.43403e-178	Mesangial cell	CYTOR
0	0.297853	0.465	0.144	0	Mesangial cell	ARHGAP29
0	0.306329	0.23	0.025	0	Mesangial cell	SGCE
3.56986e-159	0.613113	0.122	0.014	8.39773e-155	Mesangial cell	POSTN
0	0.305776	0.238	0.024	0	Mesangial cell	PEAR1
0	0.29423	0.207	0.007	0	Mesangial cell	HOXD11
2.65973e-169	0.573134	0.191	0.062	6.25674e-165	Mesangial cell	SERPINF1
7.31101e-258	0.369076	0.26	0.044	1.71984e-253	Mesangial cell	EFEMP2
0	0.290781	0.184	0.002	0	Mesangial cell	AVPR1A
0	0.287522	0.16	0.001	0	Mesangial cell	CASQ2
9.07198e-279	0.335223	0.271	0.042	2.13409e-274	Mesangial cell	ITGA3
3.6573e-171	0.552258	0.612	0.324	8.60344e-167	Mesangial cell	ARID5B
3.13463e-225	0.41654	0.595	0.323	7.3739e-221	Mesangial cell	SEPTIN2
1.33077e-281	0.330668	0.227	0.026	3.13051e-277	Mesangial cell	HOXA5
1.29779e-242	0.383494	0.366	0.102	3.05291e-238	Mesangial cell	FAM241A
2.19853e-240	0.386939	0.341	0.09	5.17183e-236	Mesangial cell	APOLD1
2.76763e-242	0.383835	0.368	0.108	6.51057e-238	Mesangial cell	NAB1
0	0.283481	0.177	0.002	0	Mesangial cell	SGCA
2.83226e-302	0.304236	0.269	0.057	6.6626e-298	Mesangial cell	UBE2E2
1.98873e-300	0.304614	0.23	0.027	4.67828e-296	Mesangial cell	C2CD2
4.65418e-217	0.42441	0.856	0.659	1.09485e-212	Mesangial cell	RAC1
2.69709e-222	0.412957	0.189	0.025	6.34463e-218	Mesangial cell	C1S
0	0.279645	0.205	0.01	0	Mesangial cell	RHBDF1
6.54045e-271	0.336156	0.26	0.043	1.53857e-266	Mesangial cell	GDF11
7.09741e-223	0.407881	0.553	0.293	1.6696e-218	Mesangial cell	RNASEH2C
0	0.275778	0.225	0.031	0	Mesangial cell	SMARCD3
0	0.275497	0.183	0.001	0	Mesangial cell	REM1
1.29128e-242	0.370619	0.325	0.077	3.0376e-238	Mesangial cell	SOCS2
3.32484e-216	0.416836	0.695	0.456	7.82136e-212	Mesangial cell	NDUFB7
1.23081e-251	0.356595	0.372	0.124	2.89536e-247	Mesangial cell	NME4
7.88918e-210	0.426507	0.426	0.151	1.85585e-205	Mesangial cell	MGLL
1.60615e-210	0.424417	0.102	0.003	3.77831e-206	Mesangial cell	THBS2
2.50405e-305	0.289831	0.229	0.026	5.89052e-301	Mesangial cell	MICU3
1.42992e-232	0.380646	0.326	0.077	3.36375e-228	Mesangial cell	ZNF503
9.83509e-222	0.39651	0.475	0.197	2.31361e-217	Mesangial cell	SPATS2L
9.1078e-193	0.456946	0.406	0.144	2.14252e-188	Mesangial cell	CRIM1
1.45841e-230	0.379776	0.465	0.208	3.43075e-226	Mesangial cell	MPG
6.94555e-240	0.364094	0.39	0.135	1.63387e-235	Mesangial cell	REEP3
2.89922e-248	0.351217	0.317	0.069	6.82012e-244	Mesangial cell	TUSC1
3.83245e-135	0.655861	0.373	0.134	9.01546e-131	Mesangial cell	RRAD
0	0.264964	0.189	0.007	0	Mesangial cell	KCNS3
0	0.264931	0.162	0.001	0	Mesangial cell	HTR1F
0	0.26444	0.617	0.245	0	Mesangial cell	APP
3.87448e-246	0.350566	0.322	0.074	9.11433e-242	Mesangial cell	NT5C3B
5.68425e-223	0.387364	0.377	0.115	1.33716e-218	Mesangial cell	LTBP3
6.06989e-280	0.306715	0.248	0.039	1.42788e-275	Mesangial cell	CD276
1.14151e-218	0.390941	0.455	0.189	2.68528e-214	Mesangial cell	PSMB5
0	0.260125	0.186	0.005	0	Mesangial cell	HOXC6
0	0.260125	0.168	0.005	0	Mesangial cell	RASD2
0	0.259984	0.183	0.001	0	Mesangial cell	OLFML1
0	0.25908	0.145	0.003	0	Mesangial cell	LAMC3
6.98176e-306	0.275528	0.162	0.006	1.64239e-301	Mesangial cell	MT1M
0	0.258819	0.18	0.004	0	Mesangial cell	DENND2A
9.68998e-261	0.323658	0.323	0.1	2.27947e-256	Mesangial cell	GNB4
1.64548e-285	0.294983	0.232	0.034	3.87082e-281	Mesangial cell	SH3RF1
0	0.256983	0.147	0.001	0	Mesangial cell	SFTA1P
3.60476e-246	0.340691	0.327	0.087	8.47984e-242	Mesangial cell	RTL8A
0	0.255776	0.179	0.006	0	Mesangial cell	MOCS1
4.46818e-214	0.390189	0.88	0.648	1.05109e-209	Mesangial cell	IFITM2
0	0.254478	0.149	0.002	0	Mesangial cell	PRRX2
1.62327e-234	0.353102	0.384	0.136	3.81858e-230	Mesangial cell	CBR1
1.46733e-205	0.400679	0.452	0.186	3.45176e-201	Mesangial cell	MRPL32
5.10762e-261	0.310978	0.212	0.034	1.20152e-256	Mesangial cell	HGF
4.11842e-224	0.361726	0.362	0.12	9.68817e-220	Mesangial cell	TCEAL3
5.77937e-259	0.310676	0.203	0.027	1.35954e-254	Mesangial cell	MEF2B
2.11822e-282	0.284013	0.223	0.029	4.98289e-278	Mesangial cell	MARVELD1
7.82105e-201	0.398504	0.451	0.201	1.83982e-196	Mesangial cell	RUNX1
3.96889e-230	0.344353	0.266	0.05	9.33641e-226	Mesangial cell	SYNM
4.98642e-186	0.425331	0.67	0.388	1.17301e-181	Mesangial cell	PRDX2
2.50037e-189	0.417297	0.482	0.227	5.88186e-185	Mesangial cell	ZBTB20
1.00991e-243	0.321948	0.273	0.066	2.37572e-239	Mesangial cell	H1F0
2.479e-236	0.325488	0.292	0.068	5.8316e-232	Mesangial cell	PNMA1
8.83085e-241	0.31918	0.281	0.054	2.07737e-236	Mesangial cell	BCAR1
5.46724e-200	0.385526	0.411	0.16	1.28611e-195	Mesangial cell	B3GNT2
8.57236e-304	0.251407	0.17	0.011	2.01656e-299	Mesangial cell	POPDC2
1.73047e-194	0.395781	0.68	0.448	4.07075e-190	Mesangial cell	FIS1
6.35794e-198	0.388272	0.295	0.076	1.49564e-193	Mesangial cell	SLC12A2
5.06257e-216	0.354518	0.508	0.247	1.19092e-211	Mesangial cell	ESD
6.49595e-278	0.270195	0.214	0.023	1.52811e-273	Mesangial cell	PARD6G
6.80064e-224	0.336387	0.297	0.066	1.59978e-219	Mesangial cell	PHLDB2
8.25153e-203	0.372035	0.83	0.706	1.94109e-198	Mesangial cell	NDUFA13
5.16869e-202	0.371069	0.451	0.184	1.21588e-197	Mesangial cell	NFIA
6.69885e-208	0.360065	0.336	0.103	1.57584e-203	Mesangial cell	ARHGEF7
1.71765e-232	0.320502	0.192	0.028	4.0406e-228	Mesangial cell	AGT
7.03838e-215	0.345067	0.331	0.097	1.65571e-210	Mesangial cell	ITPRIPL2
5.23294e-241	0.306823	0.271	0.051	1.231e-236	Mesangial cell	A4GALT
5.45494e-254	0.290561	0.245	0.04	1.28322e-249	Mesangial cell	LZTS2
4.63943e-265	0.275798	0.25	0.043	1.09138e-260	Mesangial cell	TMTC1
4.28504e-197	0.372618	0.388	0.134	1.00801e-192	Mesangial cell	HOXB2
3.84423e-211	0.343711	0.247	0.055	9.04317e-207	Mesangial cell	COPZ2
1.66493e-182	0.398802	0.681	0.461	3.91658e-178	Mesangial cell	NDUFB10
5.35782e-259	0.276421	0.199	0.028	1.26037e-254	Mesangial cell	HOXB-AS1
2.76836e-204	0.352067	0.261	0.057	6.51228e-200	Mesangial cell	HSPB8
8.31395e-198	0.36183	0.436	0.19	1.95577e-193	Mesangial cell	ARL2
6.37341e-254	0.279823	0.217	0.029	1.49928e-249	Mesangial cell	NFIX
4.7645e-209	0.335598	0.343	0.116	1.1208e-204	Mesangial cell	OSBPL9
2.24362e-197	0.354115	0.55	0.297	5.2779e-193	Mesangial cell	CHMP5
7.57941e-224	0.310896	0.3	0.074	1.78298e-219	Mesangial cell	NCKAP1
7.4261e-193	0.361988	0.641	0.416	1.74692e-188	Mesangial cell	CHURC1
5.81401e-185	0.372504	0.351	0.11	1.36769e-180	Mesangial cell	PELO
1.53025e-183	0.372056	0.474	0.239	3.59976e-179	Mesangial cell	CHD9
4.24104e-220	0.307818	0.319	0.103	9.97662e-216	Mesangial cell	CAMK1
1.3767e-238	0.281451	0.201	0.027	3.23855e-234	Mesangial cell	SEMA5B
3.09502e-242	0.276779	0.24	0.039	7.28072e-238	Mesangial cell	PXDN
3.64098e-216	0.310915	0.249	0.053	8.56503e-212	Mesangial cell	FAM114A1
1.52876e-161	0.418873	0.115	0.011	3.59625e-157	Mesangial cell	HES5
1.33789e-211	0.317301	0.276	0.068	3.14726e-207	Mesangial cell	MDK
2.48938e-225	0.296906	0.285	0.06	5.85603e-221	Mesangial cell	GNA11
1.11183e-193	0.345582	0.322	0.095	2.61548e-189	Mesangial cell	PDGFB
7.69752e-170	0.393756	0.894	0.765	1.81077e-165	Mesangial cell	SKP1
2.23005e-186	0.355639	0.273	0.08	5.24598e-182	Mesangial cell	IFIT3
6.07741e-205	0.321731	0.283	0.066	1.42965e-200	Mesangial cell	CDC42EP4
2.58742e-192	0.342818	0.359	0.113	6.08664e-188	Mesangial cell	ATN1
5.88352e-197	0.333944	0.302	0.081	1.38404e-192	Mesangial cell	CTSF
1.38886e-176	0.372841	0.432	0.185	3.26716e-172	Mesangial cell	DYNC1LI2
1.34956e-238	0.270443	0.236	0.041	3.17472e-234	Mesangial cell	DAG1
3.81133e-241	0.266017	0.212	0.031	8.96576e-237	Mesangial cell	STARD13
7.70293e-247	0.259416	0.2	0.022	1.81204e-242	Mesangial cell	DMPK
4.14718e-228	0.279624	0.265	0.056	9.75582e-224	Mesangial cell	SPRY4
9.38979e-211	0.302183	0.341	0.129	2.20885e-206	Mesangial cell	HIGD1A
7.51835e-169	0.377739	0.554	0.321	1.76862e-164	Mesangial cell	ALKBH7
1.62137e-229	0.275012	0.215	0.033	3.81412e-225	Mesangial cell	MYO1D
3.0931e-189	0.335146	0.388	0.165	7.27622e-185	Mesangial cell	YIF1A
1.7874e-165	0.383255	0.582	0.344	4.20468e-161	Mesangial cell	ACADVL
1.30657e-190	0.331039	0.369	0.138	3.07358e-186	Mesangial cell	TAX1BP3
3.35622e-168	0.371081	0.783	0.608	7.89517e-164	Mesangial cell	TMEM59
1.52827e-166	0.373857	0.376	0.134	3.5951e-162	Mesangial cell	ZEB1
3.74049e-199	0.308042	0.374	0.154	8.79913e-195	Mesangial cell	RSU1
1.48515e-202	0.302508	0.218	0.042	3.49368e-198	Mesangial cell	NTN4
3.32716e-156	0.394648	0.644	0.411	7.82681e-152	Mesangial cell	RAB2A
2.74222e-178	0.343905	0.426	0.215	6.4508e-174	Mesangial cell	SEC31A
2.998e-154	0.39777	0.727	0.501	7.0525e-150	Mesangial cell	RABAC1
1.47615e-195	0.311346	0.295	0.091	3.4725e-191	Mesangial cell	RABGAP1
5.61594e-159	0.384247	0.667	0.435	1.32109e-154	Mesangial cell	PHPT1
8.12976e-234	0.258282	0.539	0.261	1.91245e-229	Mesangial cell	HES1
3.81851e-176	0.343692	0.436	0.204	8.98267e-172	Mesangial cell	ARMCX3
9.09324e-179	0.337866	0.188	0.027	2.13909e-174	Mesangial cell	FHL2
9.10276e-191	0.314641	0.309	0.095	2.14133e-186	Mesangial cell	SMAD5
2.63226e-184	0.324947	0.379	0.165	6.19212e-180	Mesangial cell	DYNLT3
2.26637e-193	0.309182	0.993	0.937	5.3314e-189	Mesangial cell	ITM2B
6.7924e-203	0.294057	0.277	0.066	1.59784e-198	Mesangial cell	SEPTIN10
8.30175e-232	0.254765	0.179	0.027	1.9529e-227	Mesangial cell	KCNMB1
1.03755e-151	0.393067	0.694	0.516	2.44073e-147	Mesangial cell	ATP5F1B
2.72692e-210	0.280812	0.267	0.074	6.4148e-206	Mesangial cell	SSBP2
1.12459e-165	0.356826	0.458	0.22	2.64549e-161	Mesangial cell	GLRX5
1.10539e-181	0.322247	0.39	0.157	2.60032e-177	Mesangial cell	CZIB
1.19615e-188	0.307828	0.43	0.188	2.81383e-184	Mesangial cell	SCARB2
3.54409e-178	0.326201	0.622	0.367	8.33711e-174	Mesangial cell	LIMS1
2.07514e-149	0.3894	0.502	0.223	4.88157e-145	Mesangial cell	MXRA7
1.12631e-217	0.264266	0.201	0.029	2.64952e-213	Mesangial cell	RUNX1T1
2.06874e-192	0.299903	0.326	0.104	4.86651e-188	Mesangial cell	AAMDC
1.32976e-212	0.269185	0.23	0.045	3.12812e-208	Mesangial cell	ZNF618
1.80081e-182	0.314741	0.363	0.141	4.23622e-178	Mesangial cell	PPP2CB
1.4756e-183	0.312498	0.34	0.114	3.4712e-179	Mesangial cell	METRN
2.16262e-184	0.308765	0.296	0.091	5.08735e-180	Mesangial cell	CPM
5.30586e-185	0.307511	0.314	0.099	1.24815e-180	Mesangial cell	LAMA4
2.21652e-201	0.280757	0.218	0.046	5.21414e-197	Mesangial cell	SOCS5
3.99156e-162	0.349054	0.394	0.158	9.38974e-158	Mesangial cell	MCFD2
3.9863e-167	0.337282	0.369	0.15	9.37737e-163	Mesangial cell	EEA1
3.82121e-221	0.252207	0.202	0.029	8.98901e-217	Mesangial cell	TNKS1BP1
1.19677e-175	0.318477	0.389	0.165	2.81529e-171	Mesangial cell	PHC2
5.88825e-213	0.259025	0.37	0.143	1.38515e-208	Mesangial cell	NFIB
2.3274e-156	0.355004	0.43	0.208	5.47496e-152	Mesangial cell	REXO2
7.87562e-190	0.289471	0.314	0.097	1.85266e-185	Mesangial cell	HYI
1.80741e-161	0.341262	0.571	0.335	4.25175e-157	Mesangial cell	SERPINB6
9.2327e-211	0.258863	0.208	0.035	2.1719e-206	Mesangial cell	CHN1
3.03109e-172	0.317247	0.429	0.207	7.13034e-168	Mesangial cell	ADH5
7.81596e-184	0.296585	0.301	0.089	1.83863e-179	Mesangial cell	CFL2
6.6883e-129	0.428072	0.442	0.244	1.57335e-124	Mesangial cell	IFI6
4.75265e-200	0.269776	0.248	0.07	1.11801e-195	Mesangial cell	TMEM38B
1.76262e-167	0.319428	0.414	0.194	4.14639e-163	Mesangial cell	ADI1
1.82861e-161	0.326468	0.444	0.222	4.30163e-157	Mesangial cell	PSMC3
3.2415e-191	0.273515	0.251	0.069	7.62531e-187	Mesangial cell	KNOP1
1.51035e-164	0.318338	0.314	0.105	3.55294e-160	Mesangial cell	DGKH
1.62159e-160	0.325452	0.316	0.113	3.81463e-156	Mesangial cell	TNFRSF12A
6.16807e-101	0.526399	0.635	0.429	1.45098e-96	Mesangial cell	ISG15
2.40811e-184	0.280128	0.267	0.07	5.66485e-180	Mesangial cell	THRA
5.3504e-183	0.281306	0.299	0.101	1.25863e-178	Mesangial cell	NMD3
5.6594e-140	0.369408	0.617	0.383	1.33132e-135	Mesangial cell	TUBB
8.28428e-154	0.334572	0.459	0.229	1.94879e-149	Mesangial cell	ZNF428
1.00825e-198	0.255754	0.35	0.152	2.3718e-194	Mesangial cell	RAB31
7.44187e-178	0.286344	0.264	0.071	1.75063e-173	Mesangial cell	MYOF
1.34885e-156	0.323963	0.612	0.391	3.17304e-152	Mesangial cell	ERH
3.1851e-125	0.408073	0.943	0.908	7.49263e-121	Mesangial cell	FOSB
6.22559e-157	0.322729	0.433	0.205	1.46451e-152	Mesangial cell	TNFSF12
1.96443e-108	0.473679	0.563	0.307	4.62111e-104	Mesangial cell	IFITM1
2.98869e-173	0.290973	0.269	0.08	7.03059e-169	Mesangial cell	TRIB2
6.50687e-173	0.29148	0.334	0.118	1.53068e-168	Mesangial cell	FLYWCH2
2.37428e-200	0.250072	0.23	0.056	5.58525e-196	Mesangial cell	CALHM2
6.00687e-161	0.312817	0.373	0.154	1.41306e-156	Mesangial cell	SMARCB1
1.20216e-149	0.335798	0.654	0.437	2.82796e-145	Mesangial cell	DYNLRB1
5.36127e-94	0.542662	0.345	0.165	1.26119e-89	Mesangial cell	CCL2
2.44981e-148	0.335346	0.51	0.276	5.76294e-144	Mesangial cell	DUT
8.09097e-140	0.352085	0.505	0.283	1.90332e-135	Mesangial cell	BBX
8.4891e-166	0.295034	0.333	0.13	1.99697e-161	Mesangial cell	ABTB1
1.09779e-191	0.253017	0.205	0.045	2.58245e-187	Mesangial cell	MICAL2
3.82682e-147	0.331424	0.437	0.201	9.0022e-143	Mesangial cell	ASAP1
3.25622e-193	0.250109	0.206	0.034	7.65994e-189	Mesangial cell	AGAP1
2.54758e-135	0.359034	0.57	0.34	5.99293e-131	Mesangial cell	NME3
1.10523e-142	0.339796	0.451	0.254	2.59993e-138	Mesangial cell	DNAJB4
2.01495e-160	0.299384	0.313	0.135	4.73996e-156	Mesangial cell	ZMIZ1
1.78699e-154	0.310771	0.36	0.137	4.20371e-150	Mesangial cell	CFAP36
1.16981e-146	0.327581	0.436	0.207	2.75186e-142	Mesangial cell	HDLBP
3.48192e-143	0.335571	0.482	0.243	8.19087e-139	Mesangial cell	NGRN
9.44404e-155	0.308007	0.243	0.062	2.22162e-150	Mesangial cell	SNCG
7.05733e-152	0.310882	0.417	0.192	1.66017e-147	Mesangial cell	PHACTR2
3.05131e-151	0.310072	0.403	0.178	7.1779e-147	Mesangial cell	BAD
2.6835e-179	0.25667	0.193	0.033	6.31266e-175	Mesangial cell	GPX8
1.83716e-129	0.356562	0.491	0.264	4.32173e-125	Mesangial cell	PURA
1.00174e-162	0.279791	0.401	0.184	2.3565e-158	Mesangial cell	TNFRSF1A
4.38696e-161	0.277609	0.342	0.145	1.03199e-156	Mesangial cell	RASGRP2
2.75679e-150	0.296877	0.619	0.407	6.48508e-146	Mesangial cell	ATP6AP2
2.95762e-147	0.302753	0.522	0.332	6.9575e-143	Mesangial cell	PRKAR1A
1.36415e-163	0.270068	0.379	0.169	3.20902e-159	Mesangial cell	CDK2AP1
4.64871e-139	0.317063	0.43	0.24	1.09356e-134	Mesangial cell	TMEM165
2.08087e-137	0.320986	0.419	0.194	4.89503e-133	Mesangial cell	SNRK
1.85586e-143	0.306898	0.449	0.242	4.36573e-139	Mesangial cell	NDUFS2
8.30467e-162	0.268785	0.271	0.076	1.95359e-157	Mesangial cell	INF2
7.89728e-147	0.296768	0.506	0.307	1.85776e-142	Mesangial cell	TMEM230
3.58236e-132	0.330792	0.448	0.219	8.42715e-128	Mesangial cell	ITGB1BP1
1.6002e-136	0.314017	0.805	0.654	3.76432e-132	Mesangial cell	COX6A1
1.1298e-140	0.302326	0.463	0.241	2.65773e-136	Mesangial cell	RALBP1
2.61161e-155	0.272329	0.303	0.121	6.14356e-151	Mesangial cell	CHSY1
1.17523e-161	0.260321	0.312	0.121	2.76462e-157	Mesangial cell	EMC2
1.35835e-157	0.264898	0.251	0.074	3.19538e-153	Mesangial cell	ITGB5
6.66365e-106	0.395637	0.381	0.18	1.56756e-101	Mesangial cell	MIR22HG
1.05937e-146	0.280277	0.422	0.196	2.49207e-142	Mesangial cell	PGRMC1
1.9186e-139	0.294507	0.393	0.183	4.51332e-135	Mesangial cell	ATP2A2
5.59544e-160	0.255401	0.265	0.093	1.31627e-155	Mesangial cell	PACSIN2
2.26674e-127	0.323284	0.596	0.381	5.33228e-123	Mesangial cell	RNH1
1.24357e-147	0.274173	0.322	0.126	2.92536e-143	Mesangial cell	PLXNB2
1.27296e-143	0.281984	0.295	0.096	2.99451e-139	Mesangial cell	AKT3
2.06413e-89	0.457059	0.536	0.327	4.85565e-85	Mesangial cell	MARCKSL1
2.54415e-155	0.254811	0.701	0.539	5.98486e-151	Mesangial cell	ARPC5
9.01678e-141	0.282105	0.278	0.097	2.12111e-136	Mesangial cell	SNAI1
3.78829e-137	0.285646	0.305	0.112	8.91157e-133	Mesangial cell	RCN1
7.49759e-110	0.357681	0.419	0.225	1.76373e-105	Mesangial cell	UGCG
3.76614e-127	0.305345	0.405	0.192	8.85947e-123	Mesangial cell	NFIC
8.92077e-128	0.303129	0.79	0.648	2.09852e-123	Mesangial cell	COX7A2
1.29583e-152	0.251073	0.234	0.07	3.04831e-148	Mesangial cell	TCAF1
9.62537e-147	0.258098	0.299	0.105	2.26427e-142	Mesangial cell	TCEA2
2.33056e-121	0.311669	0.358	0.161	5.48241e-117	Mesangial cell	SERTAD3
6.86245e-126	0.29886	0.967	0.906	1.61432e-121	Mesangial cell	HMGB1
2.21217e-138	0.270259	0.313	0.116	5.20391e-134	Mesangial cell	NFE2L1
2.88325e-132	0.279966	0.552	0.348	6.78255e-128	Mesangial cell	BANF1
9.9138e-131	0.283313	0.724	0.562	2.33212e-126	Mesangial cell	ATP5MC3
1.33877e-143	0.255902	0.282	0.101	3.14932e-139	Mesangial cell	ACYP1
4.081e-125	0.29096	0.466	0.264	9.60014e-121	Mesangial cell	CHMP3
1.45598e-124	0.289414	0.301	0.118	3.42505e-120	Mesangial cell	EGR3
4.47173e-134	0.267479	0.888	0.809	1.05193e-129	Mesangial cell	SUMO2
1.67874e-133	0.266607	0.357	0.178	3.94907e-129	Mesangial cell	AHCYL1
1.55975e-124	0.283451	0.405	0.213	3.66916e-120	Mesangial cell	C1orf122
1.2294e-90	0.3949	0.977	0.932	2.89205e-86	Mesangial cell	JUN
2.04851e-136	0.257078	0.555	0.352	4.81892e-132	Mesangial cell	HSBP1
1.90589e-127	0.27588	0.502	0.29	4.4834e-123	Mesangial cell	ATP5MC1
2.59815e-131	0.265735	0.358	0.168	6.11188e-127	Mesangial cell	ARL1
1.22582e-99	0.350195	0.294	0.139	2.88363e-95	Mesangial cell	KRT18
1.10866e-132	0.258398	0.262	0.083	2.60801e-128	Mesangial cell	FRMD4A
3.53376e-108	0.318567	0.641	0.441	8.31282e-104	Mesangial cell	ISCU
6.90976e-130	0.260615	0.306	0.118	1.62545e-125	Mesangial cell	DLGAP4
3.69936e-133	0.252611	0.334	0.141	8.70237e-129	Mesangial cell	NECTIN2
2.89542e-78	0.442093	0.648	0.426	6.81118e-74	Mesangial cell	SYNE2
2.1871e-99	0.341636	0.621	0.401	5.14493e-95	Mesangial cell	WASF2
6.0918e-102	0.325133	0.641	0.434	1.43303e-97	Mesangial cell	MRFAP1
1.23988e-118	0.275436	0.871	0.726	2.91668e-114	Mesangial cell	ZFP36L1
3.02189e-123	0.263408	0.334	0.144	7.10869e-119	Mesangial cell	CTBP2
5.84948e-122	0.26607	0.404	0.211	1.37603e-117	Mesangial cell	CTNNA1
1.99676e-120	0.269293	0.333	0.144	4.69718e-116	Mesangial cell	MAML2
3.39438e-119	0.271853	0.332	0.154	7.98493e-115	Mesangial cell	TBC1D1
7.79672e-108	0.300595	0.485	0.281	1.8341e-103	Mesangial cell	CAMTA1
4.68528e-121	0.265866	0.38	0.185	1.10217e-116	Mesangial cell	NUTF2
8.39677e-128	0.25003	0.347	0.148	1.97526e-123	Mesangial cell	VGLL4
8.66875e-99	0.326441	0.484	0.266	2.03924e-94	Mesangial cell	RRBP1
5.43315e-114	0.278846	0.47	0.266	1.27809e-109	Mesangial cell	COPS6
8.81206e-118	0.269162	0.819	0.691	2.07295e-113	Mesangial cell	ELOB
7.73532e-126	0.250868	0.455	0.232	1.81966e-121	Mesangial cell	IL6ST
2.54645e-95	0.330919	0.829	0.702	5.99026e-91	Mesangial cell	SLC25A3
1.33172e-120	0.258046	0.447	0.262	3.13273e-116	Mesangial cell	MDH1
2.0312e-109	0.280986	0.668	0.474	4.7782e-105	Mesangial cell	GABARAPL2
4.84753e-102	0.298069	0.592	0.397	1.14033e-97	Mesangial cell	FKBP8
5.00296e-111	0.272213	0.397	0.21	1.1769e-106	Mesangial cell	SARS
9.76708e-115	0.262103	0.561	0.36	2.29761e-110	Mesangial cell	MRPL51
8.86706e-111	0.27133	0.564	0.371	2.08589e-106	Mesangial cell	GADD45GIP1
2.20929e-112	0.265999	0.375	0.203	5.19713e-108	Mesangial cell	HOOK3
1.97721e-117	0.251753	0.303	0.129	4.65118e-113	Mesangial cell	PDS5B
1.95721e-80	0.372022	0.103	0.024	4.60415e-76	Mesangial cell	CCL8
9.11733e-113	0.258782	0.359	0.169	2.14476e-108	Mesangial cell	FAM3C
1.62592e-89	0.324944	0.409	0.261	3.8248e-85	Mesangial cell	GBP2
8.52105e-105	0.274205	0.518	0.326	2.00449e-100	Mesangial cell	MICOS13
1.00977e-104	0.274219	0.535	0.354	2.37537e-100	Mesangial cell	ZNHIT1
5.32177e-91	0.318004	0.503	0.29	1.25189e-86	Mesangial cell	OPTN
3.27711e-104	0.275425	0.467	0.273	7.70907e-100	Mesangial cell	MLF2
1.79248e-102	0.280312	0.987	0.956	4.21663e-98	Mesangial cell	ACTG1
9.19717e-101	0.284683	0.49	0.324	2.16354e-96	Mesangial cell	SNHG32
2.56976e-113	0.250718	0.376	0.185	6.04509e-109	Mesangial cell	GINM1
5.8428e-108	0.259778	0.547	0.349	1.37446e-103	Mesangial cell	NDUFAB1
3.01733e-106	0.261081	0.428	0.235	7.09797e-102	Mesangial cell	POLR2F
3.2612e-59	0.483787	0.696	0.559	7.67164e-55	Mesangial cell	MT-ND4L
7.11119e-107	0.254429	0.413	0.232	1.67284e-102	Mesangial cell	NDUFS4
9.84346e-105	0.257326	0.367	0.186	2.31557e-100	Mesangial cell	RAB11B
4.56069e-103	0.261085	0.457	0.258	1.07286e-98	Mesangial cell	MCRIP1
1.99029e-104	0.25539	0.355	0.168	4.68195e-100	Mesangial cell	PITPNB
4.89156e-95	0.281457	0.465	0.274	1.15069e-90	Mesangial cell	RSF1
1.36281e-104	0.252478	0.358	0.169	3.20587e-100	Mesangial cell	ERLEC1
1.95741e-103	0.253109	0.659	0.492	4.60461e-99	Mesangial cell	VPS28
6.79853e-101	0.259812	0.391	0.204	1.59929e-96	Mesangial cell	GLG1
6.13532e-103	0.253333	0.413	0.222	1.44327e-98	Mesangial cell	ADD1
1.21832e-101	0.255313	0.39	0.211	2.86598e-97	Mesangial cell	CCPG1
1.10486e-83	0.313367	0.672	0.475	2.59907e-79	Mesangial cell	SBDS
1.20741e-88	0.293607	0.345	0.157	2.84031e-84	Mesangial cell	F2R
2.27244e-94	0.2747	0.659	0.467	5.34569e-90	Mesangial cell	CLTA
1.38039e-101	0.251537	0.41	0.232	3.24723e-97	Mesangial cell	FKBP4
1.08311e-82	0.311355	0.683	0.492	2.54791e-78	Mesangial cell	KTN1
2.9645e-100	0.250646	0.393	0.217	6.97369e-96	Mesangial cell	PTPN12
1.40396e-55	0.470459	0.998	0.998	3.30269e-51	Mesangial cell	MALAT1
4.82058e-90	0.276369	0.367	0.187	1.13399e-85	Mesangial cell	ATG101
6.06297e-88	0.281518	0.857	0.696	1.42625e-83	Mesangial cell	HSP90B1
1.58144e-92	0.265159	0.659	0.484	3.72017e-88	Mesangial cell	NDUFB4
1.6039e-92	0.25858	0.675	0.517	3.77301e-88	Mesangial cell	PRDX5
9.56669e-88	0.268723	0.509	0.351	2.25047e-83	Mesangial cell	OSTC
5.42866e-84	0.275668	0.235	0.077	1.27704e-79	Mesangial cell	HSPA2
1.03991e-78	0.293874	0.638	0.449	2.44629e-74	Mesangial cell	YWHAQ
1.14761e-76	0.28481	0.971	0.943	2.69964e-72	Mesangial cell	PPIA
2.39998e-85	0.25095	0.774	0.647	5.64572e-81	Mesangial cell	ATP5F1D
2.47609e-73	0.269873	0.577	0.383	5.82475e-69	Mesangial cell	MACF1
1.59033e-67	0.294646	0.827	0.703	3.74109e-63	Mesangial cell	TUBA1B
2.18388e-76	0.252987	0.553	0.365	5.13736e-72	Mesangial cell	RWDD1
3.22787e-73	0.264298	0.109	0.024	7.59325e-69	Mesangial cell	ELN
3.19509e-66	0.293312	0.493	0.29	7.51613e-62	Mesangial cell	GADD45A
4.62052e-74	0.253432	0.327	0.162	1.08693e-69	Mesangial cell	PLK2
6.48243e-74	0.251856	0.3	0.135	1.52493e-69	Mesangial cell	MT-ATP8
5.17065e-62	0.277418	0.266	0.142	1.21634e-57	Mesangial cell	AL139246.5
3.10041e-56	0.264708	0.552	0.388	7.29341e-52	Mesangial cell	ARF4
1.27398e-48	0.300234	0.134	0.05	2.99692e-44	Mesangial cell	SERPINE2
1.82771e-28	0.480107	0.743	0.624	4.2995e-24	Mesangial cell	TUBB4B
1.33883e-38	0.265764	0.101	0.044	3.14946e-34	Mesangial cell	COL8A1
4.25914e-31	0.335814	0.115	0.059	1.00192e-26	Mesangial cell	SERPINE1
3.48957e-14	0.275609	0.603	0.484	8.20885e-10	Mesangial cell	SERTAD1

## Sheet: B cell
p_val	avg_log2FC	pct.1	pct.2	p_val_adj	cluster	gene
0	6.8695	0.725	0.446	0	B cell	IGKC
0	6.14898	0.449	0.149	0	B cell	IGLC2
0	5.72582	0.43	0.155	0	B cell	IGHG1
0	5.40518	0.334	0.09	0	B cell	IGLC1
0	5.32666	0.291	0.066	0	B cell	IGLC3
0	5.26874	0.424	0.242	0	B cell	IGHA1
0	5.19098	0.368	0.284	0	B cell	IGHG4
0	4.88672	0.313	0.201	0	B cell	IGHG3
0	4.82598	0.531	0.091	0	B cell	IGHM
0	3.88609	0.526	0.037	0	B cell	JCHAIN
5.47299e-293	3.48243	0.186	0.027	1.28747e-288	B cell	IGHG2
0	2.33785	0.638	0.013	0	B cell	CD79A
0	1.75187	0.631	0.563	0	B cell	CD37
0	1.65541	0.322	0.021	0	B cell	MZB1
2.08079e-205	2.42688	0.14	0.03	4.89486e-201	B cell	IGHA2
0	1.44192	0.459	0.019	0	B cell	MS4A1
0	1.23668	0.486	0.088	0	B cell	CD79B
0	1.2353	0.307	0.003	0	B cell	IGHD
0	1.20793	0.795	0.568	0	B cell	HERPUD1
7.35801e-255	1.41406	0.571	0.267	1.7309e-250	B cell	LTB
0	1.09926	0.419	0.011	0	B cell	BANK1
0	1.08011	0.385	0.009	0	B cell	LINC00926
0	1.0381	0.42	0.01	0	B cell	TNFRSF13C
0	0.887094	0.219	0.002	0	B cell	TCL1A
0	0.871048	0.376	0.087	0	B cell	FCMR
4.70078e-283	0.976342	0.722	0.714	1.10581e-278	B cell	SSR4
0	0.84301	0.233	0.01	0	B cell	DERL3
0	0.732904	0.368	0.03	0	B cell	RALGPS2
0	0.694068	0.303	0.013	0	B cell	SPIB
0	0.669028	0.315	0.058	0	B cell	LY9
0	0.663245	0.254	0.011	0	B cell	FAM30A
0	0.654366	0.459	0.278	0	B cell	SNX2
0	0.591499	0.261	0.002	0	B cell	VPREB3
3.84101e-286	0.665848	0.255	0.098	9.0356e-282	B cell	TXNDC5
6.32603e-226	0.818329	0.418	0.134	1.48813e-221	B cell	HLA-DQA2
8.12813e-301	0.608971	0.269	0.174	1.91206e-296	B cell	FKBP11
5.35078e-160	1.11933	0.952	0.958	1.25872e-155	B cell	RPL13A
3.35875e-306	0.575778	0.295	0.038	7.90111e-302	B cell	BCL11A
0	0.531585	0.26	0.016	0	B cell	AFF3
9.66667e-233	0.730664	0.973	0.81	2.27399e-228	B cell	CD74
8.60437e-217	0.781979	0.343	0.086	2.02409e-212	B cell	SELL
0	0.48828	0.308	0.043	0	B cell	GNG7
1.17427e-197	0.769539	0.968	0.979	2.76236e-193	B cell	RPS5
0	0.469264	0.14	0.006	0	B cell	JSRP1
0	0.437456	0.254	0.015	0	B cell	HLA-DOB
0	0.425841	0.252	0.004	0	B cell	POU2AF1
6.9231e-170	0.777465	0.893	0.935	1.62859e-165	B cell	RPSA
6.41505e-181	0.718856	0.929	0.935	1.50908e-176	B cell	EEF1B2
0	0.383079	0.198	0.003	0	B cell	NIBAN3
0	0.380162	0.191	0.003	0	B cell	FCRL1
1.28402e-299	0.410861	0.214	0.013	3.02053e-295	B cell	P2RX5
1.67374e-245	0.501635	0.301	0.068	3.93731e-241	B cell	EAF2
4.72174e-242	0.486505	0.326	0.111	1.11074e-237	B cell	PLPP5
0	0.349368	0.185	0.001	0	B cell	PAX5
1.18358e-177	0.636848	0.393	0.196	2.78425e-173	B cell	RIPOR2
0	0.358833	0.16	0.002	1.48748e-306	B cell	FCER2
7.54823e-212	0.525893	0.328	0.11	1.77564e-207	B cell	PIM2
7.93556e-109	1.02173	0.845	0.741	1.86676e-104	B cell	KLF2
4.0141e-127	0.86181	0.963	0.978	9.44276e-123	B cell	RPS11
0	0.300462	0.176	0.002	0	B cell	BLK
2.12598e-128	0.773186	0.635	0.424	5.00116e-124	B cell	CD83
0	0.296957	0.167	0.001	0	B cell	FCRLA
7.51988e-162	0.597614	0.757	0.779	1.76898e-157	B cell	RPL31
2.36241e-301	0.314977	0.162	0.004	5.55733e-297	B cell	TNFRSF13B
0	0.287666	0.154	0.002	0	B cell	FCRL5
2.93848e-166	0.569229	0.894	0.722	6.91249e-162	B cell	HLA-DRA
2.12568e-202	0.452518	0.264	0.079	5.00046e-198	B cell	HVCN1
3.1719e-294	0.304822	0.158	0.003	7.46157e-290	B cell	LINC02397
4.25489e-220	0.404241	0.162	0.011	1.00092e-215	B cell	LINC01857
6.70519e-185	0.474366	0.679	0.662	1.57733e-180	B cell	NOP53
1.23356e-192	0.413	0.307	0.077	2.90183e-188	B cell	TPD52
5.24288e-111	0.721315	0.846	0.841	1.23334e-106	B cell	RPS20
1.46407e-103	0.756419	0.994	0.996	3.44409e-99	B cell	RPL18A
1.20502e-170	0.425351	0.36	0.291	2.83468e-166	B cell	SEC11C
3.71566e-110	0.650696	0.933	0.968	8.74072e-106	B cell	RPS10
9.7206e-96	0.728387	0.994	0.999	2.28667e-91	B cell	RPS23
2.77061e-116	0.592337	0.51	0.293	6.51758e-112	B cell	ISG20
1.26476e-178	0.372709	0.234	0.054	2.97523e-174	B cell	CCR7
9.318e-108	0.626018	0.545	0.335	2.19197e-103	B cell	BIRC3
9.56621e-165	0.389042	0.264	0.059	2.25035e-160	B cell	ADAM28
1.0182e-79	0.832228	0.646	0.533	2.39522e-75	B cell	CD52
8.40164e-86	0.732616	0.995	0.999	1.9764e-81	B cell	RPS8
2.76037e-225	0.268057	0.148	0.007	6.49349e-221	B cell	CXCR5
1.63388e-180	0.328894	0.227	0.055	3.84353e-176	B cell	RAB30
4.40183e-115	0.50548	0.87	0.899	1.03549e-110	B cell	EEF1G
6.7126e-165	0.340742	0.244	0.061	1.57907e-160	B cell	COBLL1
2.08372e-100	0.564753	0.968	0.993	4.90174e-96	B cell	RPS21
3.3619e-107	0.520242	0.475	0.335	7.90854e-103	B cell	SMAP2
8.03925e-143	0.38065	0.312	0.126	1.89115e-138	B cell	CD40
2.10955e-89	0.606315	0.96	0.985	4.9625e-85	B cell	RPL10A
9.8224e-185	0.278001	0.18	0.03	2.31062e-180	B cell	OSBPL10
4.09975e-105	0.496163	0.353	0.181	9.64425e-101	B cell	PRKCB
1.50536e-157	0.319244	0.185	0.02	3.5412e-153	B cell	CD22
3.36234e-156	0.314276	0.235	0.059	7.90957e-152	B cell	SEL1L3
1.48296e-90	0.554508	0.927	0.966	3.48851e-86	B cell	RPL22
5.18468e-75	0.665144	0.998	1	1.21964e-70	B cell	RPS18
9.76427e-136	0.351515	0.37	0.398	2.29695e-131	B cell	XBP1
5.85128e-152	0.30156	0.183	0.026	1.37645e-147	B cell	RUBCNL
5.68981e-147	0.30944	0.101	0.007	1.33847e-142	B cell	LINC01781
4.56355e-94	0.459604	0.633	0.568	1.07353e-89	B cell	GAS5
1.18277e-160	0.260796	0.151	0.019	2.78235e-156	B cell	BACH2
1.00434e-139	0.291749	0.203	0.044	2.36262e-135	B cell	TSPAN13
2.40969e-67	0.62826	1	1	5.66856e-63	B cell	RPL13
1.56284e-84	0.482797	0.343	0.143	3.67642e-80	B cell	POU2F2
6.36605e-98	0.401105	0.71	0.6	1.49755e-93	B cell	EZR
5.14952e-61	0.663574	0.764	0.671	1.21137e-56	B cell	TXNIP
3.41815e-118	0.323915	0.251	0.206	8.04085e-114	B cell	PRDX4
3.02881e-62	0.638234	0.512	0.318	7.12497e-58	B cell	CD55
1.40884e-97	0.360131	0.91	0.969	3.31416e-93	B cell	RPL38
8.69637e-126	0.273532	0.194	0.046	2.04573e-121	B cell	TMEM156
1.14913e-54	0.656205	0.98	0.994	2.70322e-50	B cell	RPLP2
3.40403e-61	0.569005	0.991	0.997	8.00763e-57	B cell	RPL18
1.26628e-104	0.31656	0.105	0.037	2.9788e-100	B cell	HIST1H2BG
3.43277e-96	0.343381	0.465	0.374	8.07525e-92	B cell	SNHG7
8.44579e-54	0.640585	0.719	0.616	1.98679e-49	B cell	TSC22D3
1.88023e-62	0.54022	0.971	0.994	4.42306e-58	B cell	RPL23A
1.12108e-55	0.607665	0.983	0.998	2.63722e-51	B cell	RPL37
1.23581e-87	0.368206	0.278	0.115	2.90712e-83	B cell	P2RY10
1.36958e-84	0.374151	0.899	0.949	3.22179e-80	B cell	RPL27
1.26404e-43	0.750958	0.994	0.997	2.97352e-39	B cell	RPL21
3.09867e-61	0.511887	0.967	0.996	7.28931e-57	B cell	RPS13
2.10445e-104	0.281969	0.262	0.147	4.9505e-100	B cell	IFT57
1.68017e-50	0.604651	0.998	1	3.95244e-46	B cell	RPS27
6.32138e-69	0.421993	0.994	0.998	1.48704e-64	B cell	RPL3
3.08996e-93	0.302664	0.208	0.072	7.26881e-89	B cell	MIR29B2CHG
1.11594e-106	0.253279	0.192	0.056	2.62514e-102	B cell	BCAS4
1.26246e-68	0.391213	0.522	0.432	2.96981e-64	B cell	LIMD2
1.46859e-55	0.484997	0.973	0.995	3.4547e-51	B cell	RPS25
2.40915e-76	0.33524	0.115	0.042	5.66729e-72	B cell	AC239799.2
3.25464e-89	0.277975	0.236	0.105	7.65622e-85	B cell	ZCCHC7
1.2986e-83	0.289613	0.285	0.197	3.05482e-79	B cell	RCSD1
2.10015e-56	0.443097	0.738	0.746	4.9404e-52	B cell	RPS17
1.49542e-90	0.264185	0.839	0.71	3.51783e-86	B cell	HLA-DPB1
1.29151e-66	0.361123	0.463	0.366	3.03814e-62	B cell	UBALD2
2.64028e-50	0.488254	0.938	0.932	6.211e-46	B cell	RPLP0
5.34245e-45	0.550369	0.982	0.998	1.25676e-40	B cell	RPL39
5.939e-58	0.413268	0.962	0.985	1.39709e-53	B cell	RPL5
6.43753e-49	0.497025	0.369	0.195	1.51436e-44	B cell	PLAC8
2.7614e-83	0.27375	0.253	0.11	6.49591e-79	B cell	ORAI2
7.25163e-41	0.572393	0.99	0.997	1.70587e-36	B cell	RPS6
2.43466e-41	0.563724	0.994	0.999	5.7273e-37	B cell	RPS19
2.7223e-76	0.282477	0.339	0.234	6.40394e-72	B cell	PRDM2
7.07247e-68	0.303499	0.45	0.271	1.66373e-63	B cell	MEF2C
1.16063e-64	0.315289	0.323	0.172	2.73027e-60	B cell	SWAP70
1.61393e-49	0.42222	0.484	0.393	3.79661e-45	B cell	RPS4Y1
4.25566e-77	0.25499	0.199	0.084	1.0011e-72	B cell	ADK
9.46758e-60	0.334664	0.234	0.201	2.22715e-55	B cell	TMEM107
2.03342e-66	0.295359	0.282	0.151	4.78341e-62	B cell	RASGRP2
3.64857e-72	0.261807	0.412	0.328	8.5829e-68	B cell	MKNK2
2.48667e-37	0.534672	0.991	0.999	5.84963e-33	B cell	RPL34
1.10858e-37	0.519638	0.986	0.994	2.60782e-33	B cell	RPS29
2.28196e-44	0.415371	0.434	0.365	5.36808e-40	B cell	FOXP1
1.18067e-55	0.311111	0.584	0.521	2.7774e-51	B cell	ERP29
1.88611e-58	0.294603	0.639	0.712	4.43688e-54	B cell	HSP90B1
1.26124e-33	0.539324	0.973	0.991	2.96693e-29	B cell	RPS16
1.80386e-34	0.520201	0.982	0.997	4.2434e-30	B cell	RPL9
1.17261e-43	0.395873	0.872	0.849	2.75844e-39	B cell	HSPE1
2.93442e-52	0.310985	0.404	0.222	6.90294e-48	B cell	HLA-DMB
8.10241e-40	0.414827	0.992	0.996	1.90601e-35	B cell	RPL8
2.12287e-60	0.260157	0.147	0.111	4.99384e-56	B cell	AL021155.5
1.25448e-40	0.402514	0.984	0.993	2.95104e-36	B cell	RPL36
8.28659e-54	0.289482	0.333	0.25	1.94934e-49	B cell	SP110
1.71389e-30	0.550496	0.718	0.598	4.03175e-26	B cell	CXCR4
2.7942e-58	0.259588	0.305	0.171	6.57308e-54	B cell	NCOA3
8.07346e-39	0.401793	0.974	0.993	1.8992e-34	B cell	RPL35A
4.3277e-29	0.550628	0.995	0.999	1.01805e-24	B cell	RPL11
6.90005e-57	0.253641	0.342	0.201	1.62317e-52	B cell	TENT5C
1.61103e-39	0.380115	0.971	0.985	3.78978e-35	B cell	RPL35
1.14372e-25	0.624441	0.994	0.999	2.69048e-21	B cell	RPL32
1.42172e-38	0.381798	0.946	0.968	3.34445e-34	B cell	RACK1
1.5595e-29	0.522729	0.985	0.993	3.66857e-25	B cell	RPL29
1.53708e-48	0.292178	0.307	0.152	3.61584e-44	B cell	IRF8
6.30311e-28	0.54433	0.975	0.988	1.48274e-23	B cell	RPL37A
7.98007e-45	0.309058	0.299	0.175	1.87723e-40	B cell	NFKBID
9.31339e-31	0.474829	0.99	0.999	2.19088e-26	B cell	RPL19
6.88482e-46	0.291557	0.571	0.564	1.61959e-41	B cell	EIF3E
2.93977e-34	0.398948	0.654	0.633	6.91553e-30	B cell	IER5
1.81702e-26	0.520523	0.991	0.999	4.27435e-22	B cell	RPL30
5.46071e-35	0.36181	0.348	0.181	1.28458e-30	B cell	CALHM6
7.77249e-41	0.301315	0.949	0.985	1.8284e-36	B cell	UBA52
1.77482e-22	0.60555	0.989	0.996	4.17509e-18	B cell	RPS2
3.89039e-29	0.422428	0.967	0.982	9.15176e-25	B cell	RPL27A
3.57646e-35	0.333188	0.973	0.996	8.41327e-31	B cell	RPS7
6.73463e-39	0.291107	0.357	0.199	1.58426e-34	B cell	NCF1
8.24853e-31	0.377121	0.901	0.925	1.94039e-26	B cell	RPL23
2.37977e-36	0.308686	0.509	0.435	5.59817e-32	B cell	STK4
3.5318e-21	0.596736	0.993	0.999	8.30821e-17	B cell	RPS3A
1.64564e-37	0.294402	0.458	0.401	3.87119e-33	B cell	POLD4
1.59402e-38	0.271638	0.183	0.175	3.74976e-34	B cell	AC007952.4
1.59505e-38	0.264724	0.466	0.44	3.75219e-34	B cell	BCAS2
1.11454e-26	0.381812	0.997	0.999	2.62184e-22	B cell	RPS28
7.52951e-30	0.331819	0.884	0.921	1.77124e-25	B cell	RPL7
8.85768e-34	0.285057	0.215	0.085	2.08368e-29	B cell	MARCH1
2.49273e-32	0.291889	0.933	0.964	5.8639e-28	B cell	RPL36A
4.06301e-26	0.326208	0.988	0.997	9.55783e-22	B cell	RPS4X
1.7564e-23	0.351381	0.994	0.998	4.13175e-19	B cell	RPL7A
3.27478e-17	0.501639	0.994	0.999	7.70359e-13	B cell	RPS27A
2.12255e-21	0.370256	0.986	0.998	4.99308e-17	B cell	RPS15A
2.07495e-19	0.419184	0.986	0.997	4.88112e-15	B cell	RPL12
1.77433e-28	0.256074	0.917	0.929	4.17392e-24	B cell	EEF1D
1.66705e-17	0.459759	0.999	1	3.92156e-13	B cell	RPL41
5.33692e-24	0.271146	0.39	0.273	1.25546e-19	B cell	RHOH
7.96401e-14	0.461797	0.989	0.995	1.87345e-09	B cell	RPL17
1.20806e-13	0.423817	0.992	0.998	2.84185e-09	B cell	FAU
6.86523e-14	0.382572	0.994	0.999	1.61498e-09	B cell	RPS15
4.05358e-14	0.356464	0.981	0.995	9.53563e-10	B cell	RPL15
7.78284e-14	0.330091	0.978	0.992	1.83083e-09	B cell	RPL14
9.80479e-11	0.491372	0.984	0.995	2.30648e-06	B cell	MT-CO3
6.20314e-13	0.339709	0.991	0.999	1.45923e-08	B cell	RPS14
2.73965e-10	0.486397	0.627	0.535	6.44474e-06	B cell	CD69
3.26983e-13	0.306338	0.99	0.996	7.69196e-09	B cell	MT-ATP6
1.79738e-12	0.314121	0.992	0.998	4.22816e-08	B cell	RPS3
6.49517e-11	0.365968	0.989	0.998	1.52792e-06	B cell	RPL26
1.66439e-09	0.435945	0.996	0.999	3.91532e-05	B cell	RPS12
5.63427e-10	0.276773	0.405	0.331	1.3254e-05	B cell	UCP2
3.64943e-09	0.318196	0.57	0.516	8.58492e-05	B cell	CD48
3.90073e-08	0.375797	0.981	0.985	0.000917607	B cell	MT-CYB
6.0891e-08	0.394612	1	1	0.0014324	B cell	RPLP1
1.99347e-08	0.331869	0.985	0.994	0.000468944	B cell	MT-ND4
8.69227e-08	0.281597	0.992	0.997	0.00204477	B cell	MT-CO2

## Sheet: Monocyte
p_val	avg_log2FC	pct.1	pct.2	p_val_adj	cluster	gene
0	4.67044	0.934	0.2	0	Monocyte	S100A9
0	4.21183	0.779	0.12	0	Monocyte	S100A8
0	3.66016	0.968	0.302	0	Monocyte	LYZ
0	2.84623	0.865	0.045	0	Monocyte	FCN1
0	2.82688	0.939	0.392	0	Monocyte	CTSS
0	2.7505	0.715	0.079	0	Monocyte	EREG
0	2.63205	0.91	0.211	0	Monocyte	LST1
0	2.63166	0.838	0.254	0	Monocyte	G0S2
0	2.54707	0.897	0.242	0	Monocyte	IL1B
0	2.42352	0.937	0.271	0	Monocyte	AIF1
0	2.42208	0.948	0.535	0	Monocyte	NAMPT
0	2.38999	0.968	0.343	0	Monocyte	IFI30
0	2.3188	0.61	0.078	0	Monocyte	VCAN
0	2.18972	0.504	0.019	0	Monocyte	S100A12
0	2.16895	0.983	0.645	0	Monocyte	SOD2
0	2.08383	0.922	0.484	0	Monocyte	COTL1
0	2.07556	0.92	0.305	0	Monocyte	BCL2A1
0	2.05608	0.998	0.924	0	Monocyte	NEAT1
0	2.05304	0.946	0.363	0	Monocyte	FCER1G
0	2.02907	0.997	0.893	0	Monocyte	SAT1
0	1.99409	0.829	0.144	0	Monocyte	C5AR1
0	1.93841	0.759	0.132	0	Monocyte	MNDA
0	1.92031	0.982	0.709	0	Monocyte	S100A4
0	1.84137	1	0.997	0	Monocyte	FTH1
0	1.82445	0.969	0.459	0	Monocyte	TYROBP
0	1.80731	0.893	0.303	0	Monocyte	PLAUR
0	1.73527	0.836	0.285	0	Monocyte	CD55
0	1.72569	0.839	0.238	0	Monocyte	TKT
0	1.65084	0.892	0.234	0	Monocyte	SERPINA1
0	1.63327	0.621	0.139	0	Monocyte	PTGS2
0	1.61778	0.818	0.145	0	Monocyte	CYBB
0	1.60168	0.928	0.523	0	Monocyte	TIMP1
0	1.59493	0.762	0.141	0	Monocyte	STXBP2
0	1.57076	0.992	0.858	0	Monocyte	S100A6
0	1.55062	0.878	0.448	0	Monocyte	CXCL8
0	1.5352	0.902	0.412	0	Monocyte	TYMP
0	1.51689	0.689	0.03	0	Monocyte	CD300E
0	1.50452	0.629	0.044	0	Monocyte	SMIM25
0	1.50446	0.489	0.014	0	Monocyte	APOBEC3A
0	1.46627	0.995	0.868	0	Monocyte	SRGN
0	1.4566	0.743	0.058	0	Monocyte	CSTA
0	1.44123	0.916	0.507	0	Monocyte	CEBPB
0	1.42534	0.766	0.23	0	Monocyte	ATP2B1-AS1
0	1.42157	0.782	0.154	0	Monocyte	CFD
0	1.42013	0.662	0.201	0	Monocyte	PPIF
5.42716e-296	1.55765	0.41	0.138	1.27669e-291	Monocyte	THBS1
0	1.3943	0.503	0.029	0	Monocyte	RETN
0	1.38858	0.806	0.369	0	Monocyte	SERPINB1
0	1.42744	0.763	0.349	0	Monocyte	GLUL
0	1.37783	0.772	0.202	0	Monocyte	FGL2
0	1.36374	0.829	0.353	0	Monocyte	TNFRSF1B
0	1.36315	1	0.997	0	Monocyte	FTL
0	1.35169	0.684	0.06	0	Monocyte	SLC11A1
0	1.33169	0.986	0.602	0	Monocyte	CST3
0	1.32703	0.669	0.068	0	Monocyte	FPR1
0	1.31747	0.987	0.802	0	Monocyte	S100A11
0	1.30831	0.756	0.199	0	Monocyte	LYN
0	1.30417	0.99	0.958	0	Monocyte	H3F3A
0	1.29703	0.948	0.575	0	Monocyte	PSAP
0	1.29102	0.91	0.571	0	Monocyte	TSPO
0	1.28569	0.726	0.222	0	Monocyte	MXD1
0	1.28087	0.731	0.072	0	Monocyte	NCF2
0	1.28051	0.791	0.157	0	Monocyte	SPI1
0	1.2787	0.55	0.095	0	Monocyte	LGALS2
0	1.26458	0.67	0.025	0	Monocyte	CFP
0	1.24763	0.489	0.082	0	Monocyte	IL1RN
0	1.23062	0.948	0.739	0	Monocyte	GABARAP
0	1.22985	0.78	0.296	0	Monocyte	EVI2B
0	1.22162	0.877	0.395	0	Monocyte	ASAH1
0	1.21437	0.666	0.119	0	Monocyte	TNFSF13B
0	1.20469	0.769	0.244	0	Monocyte	AP1S2
0	1.18903	0.948	0.822	0	Monocyte	PABPC1
0	1.18255	0.863	0.495	0	Monocyte	CD44
0	1.18017	0.921	0.532	0	Monocyte	BRI3
0	1.18004	0.979	0.922	0	Monocyte	OAZ1
0	1.1776	0.635	0.292	0	Monocyte	CXCL2
0	1.17473	0.614	0.019	0	Monocyte	LILRA5
0	1.16827	0.575	0.063	0	Monocyte	NLRP3
0	1.15194	0.631	0.063	0	Monocyte	LILRB2
0	1.1388	0.817	0.363	0	Monocyte	PLEK
0	1.11819	0.722	0.123	0	Monocyte	CLEC7A
0	1.11279	0.581	0.159	0	Monocyte	BASP1
0	1.11262	0.674	0.083	0	Monocyte	FGR
0	1.10815	0.708	0.29	0	Monocyte	SERPINB9
0	1.10183	0.652	0.082	0	Monocyte	MPEG1
3.5758e-280	1.27669	0.651	0.536	8.41172e-276	Monocyte	SLC2A3
0	1.097	0.601	0.043	0	Monocyte	CLEC12A
0	1.09259	0.754	0.465	0	Monocyte	VMP1
0	1.08971	0.701	0.157	0	Monocyte	CPVL
0	1.08723	0.684	0.194	0	Monocyte	GPCPD1
0	1.07823	0.733	0.236	0	Monocyte	STX11
0	1.0778	0.594	0.06	0	Monocyte	TREM1
0	1.0685	0.771	0.334	0	Monocyte	NINJ1
0	1.06267	0.824	0.418	0	Monocyte	ZEB2
0	1.05981	0.96	0.831	0	Monocyte	ARPC3
0	1.05876	0.787	0.339	0	Monocyte	CARD16
0	1.05768	0.645	0.202	0	Monocyte	CD14
0	1.0473	0.852	0.49	0	Monocyte	CD48
0	1.04112	0.778	0.346	0	Monocyte	KLF4
0	1.03853	0.582	0.166	0	Monocyte	SLC25A37
0	1.03626	0.791	0.234	0	Monocyte	C1orf162
0	1.0348	0.908	0.625	0	Monocyte	EMP3
0	1.02932	0.623	0.137	0	Monocyte	LTA4H
0	1.02507	0.778	0.313	0	Monocyte	PYCARD
0	1.02322	0.586	0.166	0	Monocyte	HBEGF
0	1.02246	0.993	0.884	0	Monocyte	SH3BGRL3
0	1.01077	0.701	0.254	0	Monocyte	VSIR
0	1.00345	0.701	0.315	0	Monocyte	MAP3K8
0	1.00162	0.89	0.539	0	Monocyte	LCP1
0	0.995819	0.591	0.132	0	Monocyte	WARS
0	0.995357	0.711	0.264	0	Monocyte	RNF149
0	0.995072	0.634	0.114	0	Monocyte	ITGAX
0	0.986291	0.401	0.037	0	Monocyte	AC020656.1
0	0.985773	0.811	0.461	0	Monocyte	NFKBIZ
0	0.981131	0.55	0.101	0	Monocyte	ACSL1
0	0.978407	0.92	0.606	0	Monocyte	LAPTM5
0	0.974422	0.626	0.198	0	Monocyte	MAFB
0	0.971545	0.545	0.071	0	Monocyte	CSF3R
0	0.97008	0.684	0.287	0	Monocyte	ATP2B1
0	0.969163	1	0.983	0	Monocyte	ACTB
0	0.968946	0.912	0.679	0	Monocyte	SERP1
0	0.965111	0.967	0.92	0	Monocyte	NFKBIA
0	0.957765	0.621	0.072	0	Monocyte	HCK
0	0.943664	0.644	0.181	0	Monocyte	TNFAIP2
0	0.942461	0.625	0.099	0	Monocyte	PILRA
0	0.939162	0.503	0.033	0	Monocyte	AQP9
0	0.934606	0.762	0.388	0	Monocyte	FOSL2
0	0.929234	0.974	0.869	0	Monocyte	CYBA
0	0.922598	0.658	0.156	0	Monocyte	CD302
0	0.919407	0.906	0.633	0	Monocyte	ARPC1B
0	0.915933	0.676	0.187	0	Monocyte	MS4A7
0	0.911236	0.625	0.107	0	Monocyte	JAML
0	0.899317	0.519	0.105	0	Monocyte	GCA
0	0.89708	0.546	0.12	0	Monocyte	POU2F2
0	0.894265	0.6	0.227	0	Monocyte	EHD1
0	0.891676	0.785	0.43	0	Monocyte	TRAPPC5
0	0.89069	0.74	0.342	0	Monocyte	TALDO1
0	0.886824	0.605	0.081	0	Monocyte	SLC7A7
0	0.884765	0.616	0.174	0	Monocyte	BID
0	0.88175	0.921	0.693	0	Monocyte	GSTP1
0	0.871567	0.608	0.132	0	Monocyte	NUP214
0	0.868489	0.674	0.255	0	Monocyte	PTPRE
0	0.864622	0.678	0.203	0	Monocyte	CASP1
0	0.860014	0.569	0.099	0	Monocyte	SLC43A2
0	0.85986	0.816	0.641	0	Monocyte	NAP1L1
0	0.853728	0.599	0.155	0	Monocyte	CALHM6
0	0.852177	0.985	0.949	0	Monocyte	PFDN5
0	0.848993	0.665	0.285	0	Monocyte	PDE4B
0	0.843431	0.996	0.982	0	Monocyte	UBA52
0	0.843338	0.97	0.783	0	Monocyte	S100A10
0	0.83677	0.853	0.602	0	Monocyte	SLC25A6
0	0.836056	0.838	0.543	0	Monocyte	LRRFIP1
1.20422e-287	0.94381	0.811	0.538	2.83282e-283	Monocyte	LITAF
1.78144e-181	1.50636	0.541	0.213	4.19066e-177	Monocyte	AREG
0	0.822087	0.786	0.419	0	Monocyte	APLP2
0	0.821076	0.698	0.231	0	Monocyte	ARRB2
0	0.819337	0.628	0.184	0	Monocyte	MS4A6A
0	0.818198	0.53	0.026	0	Monocyte	C19orf38
0	0.815897	0.706	0.329	0	Monocyte	CMTM6
0	0.815816	0.779	0.5	0	Monocyte	PTP4A2
0	0.809782	0.565	0.09	0	Monocyte	C9orf72
0	0.8014	0.671	0.303	0	Monocyte	UPP1
0	0.798024	0.462	0.119	0	Monocyte	OLR1
0	0.795672	0.746	0.331	0	Monocyte	H2AFY
0	0.794931	0.679	0.223	0	Monocyte	RNF130
0	0.793036	0.462	0.092	0	Monocyte	GK
0	0.792751	0.779	0.407	0	Monocyte	GSTO1
0	0.791561	0.677	0.315	0	Monocyte	RILPL2
0	0.786321	0.795	0.499	0	Monocyte	PRELID1
0	0.778888	0.956	0.722	0	Monocyte	LGALS1
0	0.77728	0.821	0.429	0	Monocyte	ITGB2
0	0.776914	0.682	0.277	0	Monocyte	GLIPR1
0	0.776154	0.47	0.063	0	Monocyte	LRRC25
0	0.77405	0.77	0.227	0	Monocyte	CD68
4.84115e-304	0.827612	0.111	0.005	1.13883e-299	Monocyte	LYPD2
0	0.769571	0.632	0.224	0	Monocyte	SAMHD1
0	0.764662	0.87	0.532	0	Monocyte	ANXA5
2.47508e-280	0.886662	0.842	0.5	5.82238e-276	Monocyte	SDCBP
0	0.761876	0.592	0.18	0	Monocyte	RIPK2
0	0.759297	0.556	0.182	0	Monocyte	PFKFB3
0	0.756496	0.907	0.687	0	Monocyte	GNAI2
0	0.748791	0.887	0.478	0	Monocyte	NPC2
0	0.746009	0.658	0.262	0	Monocyte	UBE2R2
0	0.745867	0.602	0.175	0	Monocyte	MYO1G
0	0.742039	0.705	0.331	0	Monocyte	PGLS
3.02051e-270	0.891926	0.704	0.457	7.10544e-266	Monocyte	CHMP1B
0	0.734321	0.998	0.99	0	Monocyte	NACA
0	0.732844	0.719	0.347	0	Monocyte	VASP
1.06602e-264	0.901434	0.565	0.225	2.5077e-260	Monocyte	INSIG1
0	0.729655	0.407	0.085	0	Monocyte	LUCAT1
0	0.727865	0.439	0.067	0	Monocyte	PLBD1
0	0.724542	0.495	0.05	0	Monocyte	LILRB3
0	0.719408	0.608	0.194	0	Monocyte	PHACTR1
0	0.717932	0.833	0.435	0	Monocyte	LGALS3
0	0.715789	0.502	0.071	0	Monocyte	KYNU
0	0.714335	0.6	0.132	0	Monocyte	IGSF6
0	0.710421	0.999	0.995	0	Monocyte	RPS9
0	0.709427	0.522	0.155	0	Monocyte	CD93
0	0.708369	0.798	0.405	0	Monocyte	CD83
0	0.706916	0.541	0.168	0	Monocyte	BACH1
4.74404e-286	0.803846	0.85	0.566	1.11599e-281	Monocyte	GMFG
0	0.701377	0.552	0.139	0	Monocyte	ADA2
0	0.701043	0.972	0.908	0	Monocyte	PNRC1
0	0.700901	0.5	0.094	0	Monocyte	FAM49A
0	0.689759	0.461	0.047	0	Monocyte	IRAK3
0	0.688409	0.506	0.094	0	Monocyte	CPPED1
0	0.685224	0.522	0.135	0	Monocyte	RAB31
9.04891e-280	0.79764	0.785	0.502	2.12867e-275	Monocyte	ACTR2
0	0.682585	0.486	0.069	0	Monocyte	DMXL2
1.75016e-303	0.731502	0.766	0.411	4.11707e-299	Monocyte	CEBPD
3.90606e-249	0.893068	0.739	0.34	9.18861e-245	Monocyte	SAMSN1
0	0.680135	0.641	0.253	0	Monocyte	BLVRB
1.51337e-271	0.815383	0.81	0.528	3.56006e-267	Monocyte	ARPC5
0	0.6784	0.464	0.077	0	Monocyte	ADGRE2
0	0.674062	0.678	0.287	0	Monocyte	ATP6V0D1
0	0.671378	0.302	0.051	0	Monocyte	ZNF703
0	0.665879	0.664	0.171	0	Monocyte	FCGR2A
1.5925e-229	0.944464	0.462	0.281	3.74621e-225	Monocyte	HES4
0	0.662067	0.343	0.027	0	Monocyte	CLEC4E
0	0.656994	0.335	0.028	0	Monocyte	VNN2
0	0.653676	0.518	0.104	0	Monocyte	CD86
0	0.653242	0.519	0.103	0	Monocyte	THEMIS2
0	0.654957	0.832	0.47	0	Monocyte	EFHD2
0	0.649801	0.506	0.09	0	Monocyte	EMILIN2
1.1202e-278	0.757772	0.735	0.427	2.63515e-274	Monocyte	CDKN1A
0	0.647755	0.487	0.091	0	Monocyte	PIK3AP1
0	0.65559	0.703	0.346	0	Monocyte	GDI2
0	0.641968	0.564	0.171	0	Monocyte	LGALS9
0	0.640684	0.598	0.212	0	Monocyte	ATG3
0	0.635655	0.673	0.212	0	Monocyte	PECAM1
0	0.635307	0.495	0.096	0	Monocyte	MYD88
1.20945e-271	0.760697	0.722	0.384	2.84512e-267	Monocyte	CTNNB1
0	0.632253	0.423	0.048	0	Monocyte	CLEC4A
1.78694e-291	0.703371	0.946	0.846	4.20361e-287	Monocyte	RNASEK
0	0.627667	0.464	0.109	0	Monocyte	DENND10
0	0.627068	0.548	0.158	0	Monocyte	GRINA
4.54431e-189	1.08927	0.785	0.462	1.069e-184	Monocyte	RGS2
5.92652e-303	0.666553	0.607	0.266	1.39415e-298	Monocyte	ICAM1
0	0.652439	0.559	0.206	6.13799e-305	Monocyte	ETS2
0	0.61843	0.422	0.018	0	Monocyte	PRAM1
0	0.615441	0.535	0.18	0	Monocyte	AGTRAP
0	0.614171	0.407	0.072	0	Monocyte	LILRB1
4.32386e-293	0.678763	0.448	0.122	1.01715e-288	Monocyte	IRS2
0	0.607884	0.4	0.042	0	Monocyte	CDA
0	0.605753	0.424	0.098	0	Monocyte	SNX18
1.11327e-278	0.705467	0.99	0.946	2.61885e-274	Monocyte	ATP5F1E
0	0.60323	0.541	0.198	0	Monocyte	UBE2J1
0	0.600995	0.453	0.113	0	Monocyte	GCH1
0	0.599693	0.541	0.162	0	Monocyte	SNX10
2.41262e-285	0.680168	0.738	0.345	5.67545e-281	Monocyte	GRN
0	0.624477	0.385	0.073	7.03512e-306	Monocyte	ANPEP
5.82936e-291	0.665902	0.603	0.223	1.3713e-286	Monocyte	PPT1
0	0.593555	0.419	0.044	0	Monocyte	SECTM1
2.99217e-282	0.684964	0.829	0.579	7.03879e-278	Monocyte	LAMTOR4
0	0.589782	0.373	0.029	0	Monocyte	LINC00877
6.57122e-301	0.632443	0.61	0.252	1.54581e-296	Monocyte	CNPY3
7.68383e-294	0.646155	0.63	0.261	1.80754e-289	Monocyte	LCP2
7.86796e-291	0.65236	0.818	0.475	1.85086e-286	Monocyte	ANXA2
0	0.578182	0.482	0.141	0	Monocyte	SH3BP2
0	0.577615	0.508	0.162	0	Monocyte	UBE2D1
0	0.574933	0.292	0.016	0	Monocyte	MCEMP1
0	0.573247	0.359	0.027	0	Monocyte	ASGR1
4.17047e-239	0.780326	0.188	0.012	9.81061e-235	Monocyte	SERPINB2
0	0.565395	0.46	0.123	0	Monocyte	TET2
0	0.56511	0.818	0.405	0	Monocyte	CTSB
0	0.563028	0.336	0.096	0	Monocyte	TCF7L2
0	0.562378	0.428	0.089	0	Monocyte	PGD
0	0.558898	0.486	0.114	0	Monocyte	TBXAS1
1.43914e-267	0.680798	0.395	0.175	3.38542e-263	Monocyte	TWISTNB
0	0.557615	0.465	0.107	0	Monocyte	CSF1R
5.48136e-278	0.647231	0.277	0.036	1.28943e-273	Monocyte	CYP1B1
0	0.562392	0.534	0.18	0	Monocyte	TCIRG1
0	0.546836	0.196	0.018	0	Monocyte	PTX3
0	0.544213	0.448	0.096	0	Monocyte	SMCO4
4.44417e-215	0.8271	0.903	0.755	1.04545e-210	Monocyte	MCL1
2.81485e-263	0.672641	0.901	0.692	6.62165e-259	Monocyte	ATP6V0C
0	0.542547	0.373	0.027	0	Monocyte	AC090559.1
0	0.541928	0.384	0.071	0	Monocyte	CCRL2
0	0.53847	0.272	0.016	0	Monocyte	NRG1
0	0.535622	0.268	0.026	0	Monocyte	LRG1
0	0.53547	0.6	0.207	0	Monocyte	CTSH
8.56364e-246	0.711344	0.574	0.231	2.01451e-241	Monocyte	PLSCR1
8.07837e-260	0.671337	0.748	0.401	1.90035e-255	Monocyte	AP2S1
0	0.532167	0.515	0.155	0	Monocyte	LY96
4.3172e-221	0.782326	0.505	0.179	1.01558e-216	Monocyte	PLAC8
0	0.527417	0.421	0.078	0	Monocyte	ZNF385A
0	0.526467	0.409	0.095	0	Monocyte	NAAA
0	0.522971	0.453	0.133	0	Monocyte	RIN3
0	0.517484	0.334	0.01	0	Monocyte	LILRA1
0	0.517279	0.348	0.062	0	Monocyte	RNF144B
6.85446e-305	0.551863	0.537	0.189	1.61244e-300	Monocyte	MYO1F
0	0.541212	0.47	0.125	2.41275e-306	Monocyte	RAB20
0	0.512631	0.467	0.111	0	Monocyte	SLC15A3
9.1201e-223	0.753382	0.768	0.472	2.14541e-218	Monocyte	YBX3
2.05998e-242	0.688707	0.822	0.589	4.84589e-238	Monocyte	PCBP1
2.1338e-271	0.611524	0.761	0.427	5.01954e-267	Monocyte	FYB1
0	0.507131	0.448	0.11	0	Monocyte	RXRA
4.70642e-287	0.574442	0.599	0.277	1.10714e-282	Monocyte	MGAT1
4.63269e-295	0.55597	0.409	0.134	1.08979e-290	Monocyte	MTSS1
6.26675e-235	0.701327	0.457	0.186	1.47419e-230	Monocyte	NCF1
0	0.501382	0.386	0.069	0	Monocyte	AMPD2
0	0.501221	0.314	0.027	0	Monocyte	TMEM170B
9.22744e-252	0.650064	0.753	0.491	2.17066e-247	Monocyte	ZFAND5
3.16877e-285	0.566453	0.482	0.133	7.45421e-281	Monocyte	GNS
0	0.492786	0.395	0.076	0	Monocyte	NOTCH2
1.40178e-240	0.665944	0.47	0.154	3.29755e-236	Monocyte	ATP13A3
0	0.490018	0.338	0.018	0	Monocyte	LILRA2
3.32445e-185	0.861688	0.672	0.353	7.82044e-181	Monocyte	HIF1A
5.21873e-273	0.568165	0.751	0.461	1.22765e-268	Monocyte	FLNA
7.37272e-306	0.505825	0.591	0.234	1.73436e-301	Monocyte	OTUD1
8.3405e-189	0.825788	0.468	0.275	1.96202e-184	Monocyte	FCGR3A
1.42258e-213	0.722853	0.538	0.216	3.34648e-209	Monocyte	DUSP6
0	0.49062	0.487	0.173	1.63575e-304	Monocyte	EHBP1L1
1.47797e-234	0.645518	0.631	0.354	3.47677e-230	Monocyte	GABARAPL1
2.06395e-287	0.524158	0.45	0.117	4.85524e-283	Monocyte	LY86
1.54892e-257	0.585837	0.589	0.29	3.64367e-253	Monocyte	PNPLA8
0	0.461596	0.312	0.032	0	Monocyte	BST1
3.26988e-307	0.482181	0.346	0.079	7.69206e-303	Monocyte	AC015912.3
4.27421e-251	0.590745	0.531	0.162	1.00546e-246	Monocyte	PRKCB
1.52776e-258	0.571802	0.523	0.206	3.59391e-254	Monocyte	NFIL3
5.64204e-230	0.643188	1	0.993	1.32723e-225	Monocyte	RPS13
9.53873e-266	0.553089	0.536	0.187	2.24389e-261	Monocyte	IFNGR2
1.0729e-285	0.513506	0.466	0.133	2.5239e-281	Monocyte	OGFRL1
0	0.449744	0.285	0.008	0	Monocyte	MEFV
0	0.44836	0.212	0.009	0	Monocyte	FFAR2
1.04324e-192	0.764348	0.975	0.914	2.45412e-188	Monocyte	RPL7
0	0.447677	0.326	0.04	0	Monocyte	SCIMP
0	0.444739	0.321	0.032	0	Monocyte	CD300LF
0	0.455306	0.356	0.078	0	Monocyte	SNN
2.17326e-247	0.580592	0.652	0.336	5.11237e-243	Monocyte	GLRX
0	0.438047	0.274	0.03	0	Monocyte	CDC42EP2
8.88554e-217	0.6597	0.893	0.699	2.09023e-212	Monocyte	RHOA
4.48647e-226	0.621589	0.568	0.237	1.0554e-221	Monocyte	TMEM167A
2.87507e-191	0.736307	0.997	0.986	6.76332e-187	Monocyte	MT-ND1
0	0.427088	0.307	0.026	0	Monocyte	OSCAR
1.01513e-250	0.555424	0.544	0.184	2.38799e-246	Monocyte	CXCL16
1.71897e-290	0.477615	0.599	0.297	4.0437e-286	Monocyte	MAP2K3
0	0.425928	0.236	0.01	0	Monocyte	FCAR
0	0.436634	0.335	0.055	0	Monocyte	GRK3
2.5895e-300	0.456421	0.347	0.064	6.09155e-296	Monocyte	FGD4
1.69417e-272	0.501068	0.73	0.419	3.98535e-268	Monocyte	MARCKS
1.90899e-212	0.643506	0.286	0.169	4.49071e-208	Monocyte	CDKN1C
5.01384e-199	0.684932	0.797	0.491	1.17946e-194	Monocyte	ATP6V0B
9.37676e-283	0.477968	0.383	0.088	2.20579e-278	Monocyte	MX2
4.345e-308	0.437291	0.267	0.041	1.02212e-303	Monocyte	HCAR3
2.20317e-258	0.522352	0.568	0.224	5.18274e-254	Monocyte	WAS
1.12771e-266	0.504445	0.515	0.173	2.65282e-262	Monocyte	RAB32
0	0.40608	0.222	0.007	0	Monocyte	LINC02432
3.34706e-295	0.446732	0.325	0.069	7.87362e-291	Monocyte	LRRK2
1.9738e-207	0.635612	0.783	0.495	4.64316e-203	Monocyte	SH3BGRL
4.00729e-252	0.520291	0.327	0.053	9.42674e-248	Monocyte	CCR1
2.07747e-291	0.448418	0.422	0.128	4.88703e-287	Monocyte	RELT
1.74933e-287	0.453789	0.486	0.155	4.11511e-283	Monocyte	CD4
0	0.399472	0.326	0.053	0	Monocyte	NRGN
4.6451e-173	0.760786	0.84	0.514	1.09271e-168	Monocyte	CD52
6.20644e-297	0.436809	0.327	0.051	1.46e-292	Monocyte	TLR2
2.57955e-203	0.642692	1	0.998	6.06814e-199	Monocyte	RPS24
2.57713e-216	0.601969	0.933	0.837	6.06245e-212	Monocyte	YBX1
3.84486e-236	0.549874	1	0.996	9.04465e-232	Monocyte	TMSB10
1.94904e-198	0.656706	0.739	0.458	4.58493e-194	Monocyte	ATP5MPL
7.6189e-267	0.476265	0.414	0.111	1.79227e-262	Monocyte	HACD4
1.35325e-298	0.424358	0.363	0.083	3.18338e-294	Monocyte	MAPKAPK3
0	0.40837	0.328	0.059	4.10721e-305	Monocyte	SULT1A1
1.34106e-200	0.632747	0.672	0.397	3.1547e-196	Monocyte	MTPN
3.30873e-209	0.6057	0.851	0.611	7.78345e-205	Monocyte	GNG5
5.10682e-265	0.473658	0.41	0.132	1.20133e-260	Monocyte	THAP9-AS1
2.46768e-191	0.657251	0.739	0.439	5.80496e-187	Monocyte	CAP1
3.96712e-252	0.493631	0.463	0.156	9.33224e-248	Monocyte	NUMB
1.30002e-304	0.407081	0.583	0.258	3.05817e-300	Monocyte	TIMP2
0	0.376165	0.78	0.397	0	Monocyte	FCGRT
4.53155e-222	0.549151	0.78	0.441	1.066e-217	Monocyte	METRNL
8.89866e-233	0.519291	0.63	0.362	2.09332e-228	Monocyte	CHD1
5.83146e-198	0.608116	0.636	0.318	1.37179e-193	Monocyte	SMAP2
1.59078e-205	0.581972	0.626	0.295	3.74215e-201	Monocyte	RHOG
4.00054e-243	0.489917	0.458	0.142	9.41088e-239	Monocyte	ATP6V1B2
0	0.383115	0.275	0.031	7.36253e-305	Monocyte	RGS18
0	0.363718	0.265	0.019	0	Monocyte	AC096667.1
8.55934e-303	0.388851	0.268	0.039	2.0135e-298	Monocyte	SLC2A6
2.40972e-178	0.667367	0.369	0.141	5.66862e-174	Monocyte	C15orf48
3.62029e-181	0.655113	0.399	0.138	8.51637e-177	Monocyte	THBD
1.54993e-206	0.571862	0.456	0.158	3.64606e-202	Monocyte	DSE
1.40641e-241	0.485653	0.556	0.25	3.30843e-237	Monocyte	ZYX
2.58386e-230	0.504917	0.43	0.129	6.07827e-226	Monocyte	CYTH4
4.7127e-291	0.395284	0.332	0.07	1.10862e-286	Monocyte	C15orf39
2.58447e-237	0.486186	0.444	0.165	6.07972e-233	Monocyte	SCO2
5.08061e-263	0.435444	0.251	0.035	1.19516e-258	Monocyte	HCAR2
0	0.35005	0.228	0.015	0	Monocyte	GPBAR1
9.73242e-216	0.526439	0.541	0.235	2.28945e-211	Monocyte	PICALM
1.21941e-248	0.452415	0.436	0.143	2.86854e-244	Monocyte	CHP1
1.56427e-217	0.51627	0.555	0.249	3.67979e-213	Monocyte	LYST
6.83719e-294	0.377472	0.298	0.056	1.60838e-289	Monocyte	HRH2
4.22776e-250	0.443793	0.385	0.13	9.94539e-246	Monocyte	OXSR1
0	0.3397	0.239	0.01	0	Monocyte	HK3
2.32899e-226	0.490947	0.443	0.166	5.47873e-222	Monocyte	FOXO3
0	0.338766	0.228	0.009	0	Monocyte	SLC24A4
2.28958e-218	0.505406	0.808	0.463	5.386e-214	Monocyte	FKBP1A
7.55038e-264	0.415923	0.337	0.064	1.77615e-259	Monocyte	PLXNC1
9.00289e-213	0.513721	0.499	0.198	2.11784e-208	Monocyte	HSD17B11
1.61735e-197	0.552991	0.676	0.356	3.80466e-193	Monocyte	HCLS1
6.34875e-162	0.67041	0.985	0.918	1.49348e-157	Monocyte	RPL23
3.95553e-230	0.466952	0.486	0.182	9.30498e-226	Monocyte	RHOQ
1.24964e-198	0.541103	0.355	0.08	2.93965e-194	Monocyte	SELL
1.22043e-210	0.509262	0.426	0.164	2.87093e-206	Monocyte	ARL5B
9.99913e-191	0.561711	0.545	0.266	2.35219e-186	Monocyte	NR4A3
2.25405e-215	0.488633	0.475	0.164	5.30243e-211	Monocyte	BLVRA
3.96636e-306	0.341067	0.211	0.009	9.33046e-302	Monocyte	FPR2
0	0.320225	0.21	0.009	0	Monocyte	AC005280.2
8.675e-252	0.414194	0.323	0.061	2.04071e-247	Monocyte	PYGL
0	0.319074	0.494	0.152	0	Monocyte	TGFBI
3.10686e-188	0.556677	0.758	0.536	7.30859e-184	Monocyte	IER3
1.90341e-188	0.551589	0.501	0.184	4.47758e-184	Monocyte	PTPN6
7.035e-204	0.508691	0.57	0.254	1.65491e-199	Monocyte	RASGEF1B
1.37003e-152	0.68286	0.885	0.651	3.22285e-148	Monocyte	PTPRC
2.95286e-183	0.558419	0.734	0.427	6.9463e-179	Monocyte	GPSM3
1.68284e-217	0.466005	0.551	0.249	3.9587e-213	Monocyte	IL10RA
4.04621e-246	0.408436	0.332	0.108	9.51831e-242	Monocyte	RNF19B
2.0831e-264	0.377284	0.774	0.406	4.90027e-260	Monocyte	CTSZ
1.29132e-244	0.406729	0.342	0.086	3.03771e-240	Monocyte	TLR4
7.83494e-186	0.538656	0.544	0.234	1.84309e-181	Monocyte	RASSF5
9.39181e-251	0.39462	0.439	0.154	2.20933e-246	Monocyte	AOAH
2.82881e-174	0.572042	0.392	0.174	6.65449e-170	Monocyte	ABHD5
0	0.29999	0.178	0.012	0	Monocyte	MIR3945HG
4.14777e-300	0.322848	0.444	0.151	9.75721e-296	Monocyte	LMO2
1.22178e-184	0.529331	0.647	0.342	2.87412e-180	Monocyte	HSBP1
9.29924e-189	0.516739	0.568	0.234	2.18755e-184	Monocyte	TPP1
8.61043e-230	0.418288	0.443	0.179	2.02552e-225	Monocyte	TRIB1
6.67079e-164	0.589928	0.942	0.88	1.56924e-159	Monocyte	COX4I1
3.69377e-226	0.423632	0.353	0.094	8.68922e-222	Monocyte	EAF1
0	0.292476	0.184	0.002	0	Monocyte	VSTM1
5.22105e-152	0.635582	0.725	0.487	1.2282e-147	Monocyte	PPP1CB
4.54983e-302	0.314102	0.393	0.108	1.0703e-297	Monocyte	CD36
8.34175e-242	0.393554	0.424	0.14	1.96231e-237	Monocyte	LRP1
3.44617e-203	0.465426	0.435	0.146	8.10677e-199	Monocyte	LPCAT1
2.7874e-202	0.465928	0.686	0.367	6.55708e-198	Monocyte	LSP1
0	0.283681	0.191	0.012	0	Monocyte	ADGRE1
1.38417e-270	0.340898	0.189	0.01	3.25612e-266	Monocyte	AL034397.3
5.70215e-179	0.519504	0.875	0.702	1.34137e-174	Monocyte	TPM3
3.59116e-187	0.4895	1	0.999	8.44784e-183	Monocyte	EIF1
4.91685e-190	0.48	0.494	0.208	1.15664e-185	Monocyte	RTN3
2.00433e-217	0.41783	0.346	0.076	4.71499e-213	Monocyte	GNA15
5.29736e-200	0.453368	0.341	0.071	1.24615e-195	Monocyte	MARCH1
4.09275e-215	0.42071	0.52	0.241	9.62778e-211	Monocyte	HMOX1
1.37079e-215	0.418669	0.35	0.094	3.22465e-211	Monocyte	DPYD
2.49912e-173	0.522527	0.745	0.484	5.87894e-169	Monocyte	HIGD2A
5.50739e-175	0.514951	0.626	0.345	1.29556e-170	Monocyte	EIF3L
2.17238e-292	0.303796	0.153	0.01	5.11032e-288	Monocyte	DNAAF1
4.40101e-231	0.384266	0.356	0.092	1.03529e-226	Monocyte	ARAP1
1.90752e-213	0.416416	0.456	0.192	4.48726e-209	Monocyte	ACAA1
7.91e-214	0.415173	0.419	0.156	1.86075e-209	Monocyte	CUX1
1.95677e-130	0.681349	0.992	0.975	4.6031e-126	Monocyte	RPS11
0	0.265668	0.198	0.015	0	Monocyte	SIRPB1
1.96677e-298	0.287104	0.388	0.125	4.62664e-294	Monocyte	RBP7
3.51551e-149	0.583455	0.501	0.21	8.26987e-145	Monocyte	EVI2A
2.61457e-240	0.357197	0.289	0.05	6.1505e-236	Monocyte	DOCK5
3.24608e-173	0.495209	0.759	0.513	7.63608e-169	Monocyte	IFITM3
7.68308e-139	0.621397	0.69	0.515	1.80737e-134	Monocyte	EIF4A3
5.17898e-143	0.597121	0.929	0.813	1.2183e-138	Monocyte	ARPC2
7.03378e-196	0.431252	0.731	0.495	1.65463e-191	Monocyte	KDM6B
0	0.265462	0.179	0.012	0	Monocyte	CDH23
2.13311e-153	0.551387	0.766	0.45	5.01792e-149	Monocyte	RNASET2
6.98473e-213	0.393237	0.404	0.138	1.64309e-208	Monocyte	HNMT
2.3156e-151	0.55661	0.319	0.088	5.44721e-147	Monocyte	OSM
8.70538e-188	0.443306	0.393	0.132	2.04785e-183	Monocyte	KCTD12
3.14695e-185	0.44709	0.498	0.201	7.40288e-181	Monocyte	NCOA4
2.23292e-178	0.458601	0.494	0.197	5.25272e-174	Monocyte	GLIPR2
9.58816e-209	0.389981	0.326	0.093	2.25552e-204	Monocyte	LFNG
3.70713e-209	0.388831	0.346	0.099	8.72065e-205	Monocyte	DENND3
4.37405e-187	0.434141	0.487	0.197	1.02895e-182	Monocyte	DOCK2
4.09125e-209	0.387097	0.342	0.101	9.62426e-205	Monocyte	RABGEF1
6.17402e-187	0.43396	0.214	0.034	1.45238e-182	Monocyte	MARCO
4.83485e-220	0.366836	0.355	0.102	1.13735e-215	Monocyte	PRKACA
4.08677e-149	0.545791	0.849	0.542	9.61371e-145	Monocyte	CD37
3.61754e-155	0.522867	0.666	0.381	8.5099e-151	Monocyte	MOB1A
1.09453e-194	0.412952	0.447	0.185	2.57476e-190	Monocyte	BCL3
1.74152e-186	0.431604	0.473	0.204	4.09675e-182	Monocyte	MED13L
4.39477e-169	0.476153	0.652	0.369	1.03383e-164	Monocyte	GNB2
2.37102e-179	0.445621	0.387	0.124	5.57759e-175	Monocyte	SELPLG
5.8646e-267	0.2959	0.221	0.022	1.37959e-262	Monocyte	NFAM1
6.83139e-229	0.344333	0.332	0.099	1.60702e-224	Monocyte	DENND5A
1.55276e-162	0.489439	0.427	0.176	3.65272e-158	Monocyte	PAG1
4.6222e-179	0.441639	0.33	0.085	1.08733e-174	Monocyte	NAIP
3.57867e-108	0.743652	0.834	0.728	8.41847e-104	Monocyte	ZFP36L1
1.84065e-157	0.498032	0.649	0.388	4.32996e-153	Monocyte	EIF2S3
3.17683e-158	0.493979	0.678	0.399	7.47317e-154	Monocyte	GRB2
2.33513e-155	0.502052	0.747	0.52	5.49316e-151	Monocyte	CAST
1.23335e-168	0.459696	0.632	0.408	2.90134e-164	Monocyte	EIF3A
3.10943e-225	0.339755	0.282	0.057	7.31462e-221	Monocyte	UBXN11
2.95771e-167	0.459991	0.378	0.124	6.95773e-163	Monocyte	MAP3K1
2.80819e-144	0.531359	0.721	0.48	6.60599e-140	Monocyte	BLOC1S1
1.43683e-199	0.38001	0.351	0.096	3.38001e-195	Monocyte	RBM47
1.44838e-140	0.543769	0.865	0.686	3.40717e-136	Monocyte	ELOB
3.64783e-158	0.480361	0.267	0.097	8.58115e-154	Monocyte	FAM110A
2.95923e-141	0.539248	0.767	0.524	6.96128e-137	Monocyte	IQGAP1
3.45076e-190	0.396178	0.365	0.141	8.11756e-186	Monocyte	LDLR
7.03947e-192	0.390173	0.275	0.053	1.65597e-187	Monocyte	SIGLEC10
1.05544e-162	0.45915	0.707	0.452	2.48282e-158	Monocyte	ATP1B3
1.12464e-202	0.365542	0.367	0.108	2.6456e-198	Monocyte	PAK1
7.86794e-220	0.335778	0.189	0.016	1.85085e-215	Monocyte	AC079753.2
4.1864e-176	0.4208	0.428	0.179	9.84809e-172	Monocyte	RYBP
2.16726e-211	0.348402	0.358	0.119	5.09825e-207	Monocyte	ODF3B
8.55385e-192	0.384395	0.363	0.085	2.01221e-187	Monocyte	ALOX5
3.12413e-201	0.365427	0.304	0.067	7.34919e-197	Monocyte	CHST15
7.11497e-156	0.472463	0.594	0.315	1.67373e-151	Monocyte	CAPNS1
5.83082e-207	0.352724	0.293	0.081	1.37164e-202	Monocyte	OAS1
1.40172e-224	0.323993	0.22	0.025	3.29742e-220	Monocyte	CD300LB
7.18597e-192	0.380547	0.438	0.188	1.69043e-187	Monocyte	ALDH2
7.49903e-133	0.555206	0.716	0.463	1.76407e-128	Monocyte	DAZAP2
3.56398e-192	0.378888	0.32	0.108	8.3839e-188	Monocyte	THAP2
2.84772e-167	0.436312	0.363	0.145	6.69897e-163	Monocyte	IRF7
1.4946e-201	0.358304	0.325	0.084	3.5159e-197	Monocyte	TOM1
6.15898e-210	0.342198	0.29	0.068	1.44884e-205	Monocyte	GAS7
7.42116e-197	0.363293	0.301	0.078	1.74575e-192	Monocyte	FCGR1A
8.90178e-168	0.426543	0.454	0.201	2.09406e-163	Monocyte	TLE3
1.51845e-84	0.863325	0.197	0.069	3.57201e-80	Monocyte	CCL20
4.71428e-191	0.367916	0.353	0.121	1.10899e-186	Monocyte	HEIH
6.16501e-187	0.376216	0.275	0.07	1.45026e-182	Monocyte	CREB5
1.75189e-220	0.317491	0.327	0.096	4.12114e-216	Monocyte	TNFSF13
1.58911e-202	0.345765	0.306	0.077	3.73821e-198	Monocyte	SLC31A2
1.01445e-167	0.419274	0.476	0.215	2.38638e-163	Monocyte	RGS19
5.8424e-116	0.611328	0.987	0.954	1.37437e-111	Monocyte	DUSP1
3.43868e-235	0.293487	0.304	0.077	8.08915e-231	Monocyte	KCNE3
9.71883e-183	0.377872	0.403	0.156	2.28626e-178	Monocyte	SSH2
2.89585e-145	0.476594	0.511	0.235	6.81219e-141	Monocyte	GNA13
9.08705e-123	0.561146	0.348	0.132	2.13764e-118	Monocyte	TFRC
7.67996e-178	0.38159	0.348	0.119	1.80663e-173	Monocyte	ZDHHC20
1.01006e-166	0.403855	0.442	0.174	2.37607e-162	Monocyte	SCPEP1
4.11329e-234	0.284824	0.224	0.035	9.6761e-230	Monocyte	KDM1B
3.09469e-180	0.370998	0.323	0.077	7.27994e-176	Monocyte	SYK
1.22228e-177	0.376482	0.396	0.139	2.8753e-173	Monocyte	SHKBP1
1.42485e-150	0.444031	0.641	0.43	3.35181e-146	Monocyte	WTAP
3.18145e-167	0.396893	0.385	0.151	7.48405e-163	Monocyte	NDEL1
2.54171e-127	0.524502	0.757	0.511	5.97912e-123	Monocyte	SEC11A
3.46519e-186	0.35324	0.293	0.067	8.15152e-182	Monocyte	PTGER2
9.37637e-169	0.390852	0.386	0.137	2.2057e-164	Monocyte	RASSF3
3.33618e-169	0.378547	0.4	0.162	7.84804e-165	Monocyte	USP3
4.66035e-132	0.487795	0.861	0.707	1.0963e-127	Monocyte	UBE2D3
1.15082e-146	0.436799	0.507	0.232	2.70718e-142	Monocyte	SKAP2
2.17976e-120	0.532683	1	0.997	5.12767e-116	Monocyte	RPL26
2.12357e-176	0.357533	0.284	0.066	4.99549e-172	Monocyte	IL6R
1.85915e-146	0.431818	0.372	0.114	4.37347e-142	Monocyte	MBOAT7
5.60546e-239	0.258084	0.196	0.026	1.31863e-234	Monocyte	MTMR11
1.03534e-198	0.310463	0.179	0.016	2.43553e-194	Monocyte	C5AR2
2.49055e-149	0.416086	0.393	0.161	5.85878e-145	Monocyte	FBXL5
1.20225e-145	0.424407	0.552	0.313	2.82818e-141	Monocyte	MBD2
2.09245e-184	0.331427	0.285	0.056	4.92229e-180	Monocyte	CD33
4.56474e-131	0.47043	0.68	0.456	1.07381e-126	Monocyte	CFLAR
9.89539e-120	0.515938	0.996	0.981	2.32779e-115	Monocyte	SERF2
2.61827e-146	0.417027	0.502	0.247	6.15922e-142	Monocyte	POLE4
5.92548e-195	0.308679	0.246	0.035	1.39391e-190	Monocyte	DOK3
1.69953e-130	0.465609	0.494	0.3	3.99797e-126	Monocyte	METTL9
1.09208e-156	0.383845	0.431	0.175	2.56901e-152	Monocyte	CCDC88A
4.25195e-178	0.335412	0.263	0.062	1.00023e-173	Monocyte	MEGF9
1.22949e-161	0.369281	0.371	0.126	2.89225e-157	Monocyte	ACOT9
2.16391e-140	0.426434	0.474	0.215	5.09038e-136	Monocyte	VPS35
4.64638e-161	0.368728	0.353	0.137	1.09302e-156	Monocyte	SPATA13
3.09606e-168	0.348873	0.652	0.371	7.28316e-164	Monocyte	SGK1
7.57867e-140	0.421524	0.362	0.136	1.78281e-135	Monocyte	DICER1
2.95061e-130	0.453088	0.491	0.261	6.94102e-126	Monocyte	SRA1
6.46751e-128	0.461348	0.686	0.462	1.52142e-123	Monocyte	NFE2L2
6.31112e-114	0.515077	0.913	0.794	1.48463e-109	Monocyte	ATP5MG
2.3145e-176	0.324337	0.277	0.072	5.44463e-172	Monocyte	FES
5.99768e-82	0.721653	0.549	0.301	1.41089e-77	Monocyte	GPR183
4.30111e-175	0.325661	0.38	0.138	1.01179e-170	Monocyte	PLXDC2
8.52291e-186	0.305532	0.331	0.102	2.00493e-181	Monocyte	SULF2
2.41438e-176	0.32126	0.268	0.064	5.67959e-172	Monocyte	AC104695.4
1.13912e-133	0.427385	0.594	0.338	2.67967e-129	Monocyte	QKI
6.94952e-165	0.34283	0.351	0.107	1.63481e-160	Monocyte	MPP1
4.62428e-140	0.402407	0.411	0.152	1.08782e-135	Monocyte	IL10RB
9.6601e-155	0.360972	0.33	0.098	2.27244e-150	Monocyte	FBP1
1.54179e-133	0.418442	0.42	0.182	3.62691e-129	Monocyte	JARID2
1.02797e-178	0.307519	0.257	0.052	2.4182e-174	Monocyte	FGD2
6.65758e-115	0.484903	0.602	0.326	1.56613e-110	Monocyte	CAPZA1
2.63669e-167	0.328064	0.32	0.091	6.20255e-163	Monocyte	UNC93B1
5.29208e-150	0.365259	0.341	0.108	1.24491e-145	Monocyte	RNASE6
2.93569e-127	0.431785	0.538	0.238	6.90591e-123	Monocyte	C4orf48
2.51391e-170	0.31712	0.215	0.023	5.91371e-166	Monocyte	CR1
1.0875e-101	0.542287	0.997	0.989	2.55824e-97	Monocyte	RPS16
1.36608e-157	0.342297	0.392	0.161	3.21356e-153	Monocyte	LACTB
8.96169e-128	0.424374	0.472	0.229	2.10815e-123	Monocyte	NABP1
9.71522e-128	0.423103	0.379	0.13	2.28541e-123	Monocyte	B4GALT5
1.80647e-118	0.457049	0.606	0.418	4.24953e-114	Monocyte	IRF2BP2
3.2475e-174	0.305898	0.267	0.059	7.63942e-170	Monocyte	MCTP1
4.27452e-173	0.307845	0.287	0.081	1.00554e-168	Monocyte	NADK
1.15253e-133	0.399928	0.466	0.218	2.7112e-129	Monocyte	FAM120A
3.76641e-164	0.322211	0.324	0.111	8.86011e-160	Monocyte	ATG16L2
3.87607e-170	0.309623	0.308	0.098	9.11808e-166	Monocyte	SLC8A1
7.35315e-167	0.315879	0.301	0.097	1.72975e-162	Monocyte	BCL6
3.84344e-146	0.359841	0.401	0.154	9.0413e-142	Monocyte	SH2B3
7.25941e-107	0.498283	0.611	0.365	1.7077e-102	Monocyte	BNIP3L
1.55192e-112	0.471007	0.365	0.186	3.65073e-108	Monocyte	CXCL3
9.85168e-127	0.415431	0.658	0.452	2.31751e-122	Monocyte	JMJD1C
7.6886e-131	0.397349	0.405	0.227	1.80867e-126	Monocyte	CDC42EP3
5.68952e-147	0.352138	0.391	0.156	1.3384e-142	Monocyte	CSGALNACT2
3.50817e-137	0.378109	0.388	0.156	8.25261e-133	Monocyte	AGFG1
6.01537e-159	0.323784	0.306	0.087	1.41506e-154	Monocyte	RASSF2
1.91368e-168	0.303514	0.293	0.079	4.50175e-164	Monocyte	KIAA0930
1.78196e-128	0.40146	0.389	0.161	4.19189e-124	Monocyte	ZFYVE16
3.59568e-134	0.382017	0.817	0.554	8.45847e-130	Monocyte	CORO1A
4.61975e-131	0.38434	0.622	0.405	1.08675e-126	Monocyte	DDX21
2.58446e-84	0.608427	0.878	0.734	6.07967e-80	Monocyte	RPS17
6.12028e-154	0.320211	0.284	0.074	1.43973e-149	Monocyte	RP2
1.6027e-129	0.378887	0.374	0.137	3.77018e-125	Monocyte	SPG21
9.9637e-100	0.497758	1	0.999	2.34386e-95	Monocyte	RPL28
1.55739e-151	0.320622	0.309	0.095	3.6636e-147	Monocyte	METTL7A
3.37033e-134	0.361776	0.236	0.047	7.92837e-130	Monocyte	HPSE
2.72647e-163	0.295218	0.322	0.124	6.41375e-159	Monocyte	PLXNB2
2.3286e-154	0.312089	0.203	0.034	5.4778e-150	Monocyte	AL445524.1
1.09821e-151	0.317503	0.318	0.14	2.58344e-147	Monocyte	ZBTB43
1.04988e-146	0.328383	0.409	0.182	2.46974e-142	Monocyte	RARA
9.26316e-150	0.321327	0.35	0.134	2.17906e-145	Monocyte	PRKAG2
4.14798e-151	0.317026	0.382	0.182	9.7577e-147	Monocyte	RRAS
1.1057e-128	0.374551	0.432	0.189	2.60106e-124	Monocyte	ADAM10
1.14638e-160	0.297425	0.27	0.077	2.69673e-156	Monocyte	UNC119
2.05617e-102	0.473494	0.928	0.816	4.83693e-98	Monocyte	ATP5MC2
7.32398e-116	0.414485	0.772	0.565	1.72289e-111	Monocyte	MSN
1.07538e-132	0.359456	0.295	0.083	2.52972e-128	Monocyte	ITGAM
2.91671e-156	0.302464	0.371	0.18	6.86126e-152	Monocyte	MIR22HG
5.76098e-151	0.311627	0.245	0.066	1.35521e-146	Monocyte	TRIM25
6.7696e-162	0.287501	0.267	0.067	1.59248e-157	Monocyte	IMPDH1
1.47015e-112	0.419318	0.532	0.288	3.45837e-108	Monocyte	GNAI3
7.89327e-183	0.253504	0.157	0.021	1.85681e-178	Monocyte	PLCXD1
5.84823e-164	0.282602	0.273	0.078	1.37574e-159	Monocyte	NUDT16
3.79437e-182	0.253343	0.26	0.076	8.92588e-178	Monocyte	PPM1F
1.18422e-153	0.301504	0.266	0.063	2.78575e-149	Monocyte	DAPP1
3.85106e-126	0.367939	0.511	0.281	9.05923e-122	Monocyte	PABPC4
2.64462e-141	0.325603	0.344	0.12	6.2212e-137	Monocyte	RNPEP
1.02014e-90	0.517127	0.412	0.361	2.39977e-86	Monocyte	BAG3
1.2915e-144	0.31625	0.279	0.075	3.03812e-140	Monocyte	RNF141
2.54532e-169	0.268652	0.209	0.045	5.98761e-165	Monocyte	P2RY13
2.27893e-101	0.456309	0.605	0.348	5.36094e-97	Monocyte	EIF3M
1.34254e-173	0.260296	0.208	0.04	3.1582e-169	Monocyte	IL10RB-DT
4.34455e-119	0.383606	0.409	0.19	1.02201e-114	Monocyte	CRTAP
2.92286e-142	0.317865	0.333	0.117	6.87573e-138	Monocyte	CCDC69
1.00058e-168	0.26327	0.757	0.479	2.35377e-164	Monocyte	SOCS3
3.55027e-171	0.25802	0.232	0.065	8.35165e-167	Monocyte	CALML4
2.40841e-103	0.436053	0.673	0.417	5.66555e-99	Monocyte	ARPC4
2.43282e-132	0.334959	0.313	0.115	5.72297e-128	Monocyte	AZI2
7.07568e-103	0.435065	0.721	0.523	1.66448e-98	Monocyte	RBM3
4.28408e-93	0.481872	1	0.997	1.00779e-88	Monocyte	RPL39
7.05238e-151	0.289132	0.278	0.08	1.659e-146	Monocyte	PLCB2
5.53789e-124	0.352945	0.35	0.119	1.30273e-119	Monocyte	TESC
4.01025e-132	0.329441	0.452	0.236	9.43371e-128	Monocyte	RIOK3
8.29241e-127	0.343633	0.423	0.191	1.95071e-122	Monocyte	CAT
2.62105e-107	0.408753	0.561	0.31	6.16576e-103	Monocyte	CASP4
4.37719e-119	0.365655	0.412	0.172	1.02969e-114	Monocyte	NCKAP1L
3.71992e-119	0.364339	0.426	0.208	8.75073e-115	Monocyte	TMPO
9.75335e-162	0.263796	0.242	0.062	2.29438e-157	Monocyte	IPMK
1.0151e-103	0.417595	0.622	0.384	2.38791e-99	Monocyte	TAF10
2.71424e-90	0.483014	1	0.983	6.38497e-86	Monocyte	TMSB4X
1.24058e-130	0.327729	0.38	0.159	2.91833e-126	Monocyte	PTPN18
7.54775e-139	0.307475	0.289	0.093	1.77553e-134	Monocyte	TRMT1
1.5094e-123	0.346243	0.94	0.867	3.55071e-119	Monocyte	EIF4A1
2.71757e-127	0.335478	0.407	0.179	6.39281e-123	Monocyte	EIF4E2
8.83892e-112	0.383971	0.476	0.222	2.07927e-107	Monocyte	RNF13
1.39862e-98	0.437335	0.854	0.658	3.29011e-94	Monocyte	RAC1
1.37137e-93	0.460955	0.779	0.606	3.226e-89	Monocyte	NR4A1
2.41355e-142	0.295019	0.268	0.067	5.67763e-138	Monocyte	NAGA
3.63828e-122	0.343536	0.431	0.191	8.5587e-118	Monocyte	PARVG
9.71421e-122	0.344179	0.401	0.173	2.28517e-117	Monocyte	GNAQ
5.28902e-85	0.494241	1	1	1.24419e-80	Monocyte	TPT1
5.88062e-116	0.354786	0.518	0.282	1.38336e-111	Monocyte	GRK2
1.85961e-105	0.389642	0.497	0.244	4.37455e-101	Monocyte	STMP1
1.60554e-121	0.332585	0.375	0.147	3.77687e-117	Monocyte	SQOR
7.82582e-107	0.379723	0.491	0.241	1.84095e-102	Monocyte	FERMT3
3.48379e-109	0.371023	0.602	0.379	8.19527e-105	Monocyte	RNH1
3.43886e-85	0.481795	0.849	0.66	8.08958e-81	Monocyte	COX6B1
8.68089e-107	0.378091	0.483	0.247	2.04209e-102	Monocyte	RAB10
1.31004e-139	0.283804	0.309	0.113	3.08173e-135	Monocyte	NAPRT
1.00742e-111	0.357155	0.485	0.269	2.36986e-107	Monocyte	MAP3K2
2.59546e-124	0.318548	0.327	0.104	6.10556e-120	Monocyte	CYB5R4
3.03477e-84	0.478646	0.933	0.843	7.13899e-80	Monocyte	UQCRB
1.77236e-146	0.267701	0.247	0.078	4.16929e-142	Monocyte	AGTPBP1
2.15653e-114	0.346144	0.348	0.129	5.07301e-110	Monocyte	MTHFD2
2.02453e-92	0.432381	0.593	0.368	4.7625e-88	Monocyte	LIMS1
3.65099e-124	0.315532	0.469	0.254	8.58858e-120	Monocyte	GBP2
4.67643e-129	0.300829	0.35	0.144	1.10008e-124	Monocyte	STX10
5.4905e-144	0.26672	0.287	0.071	1.29159e-139	Monocyte	BTK
5.1877e-52	0.775762	0.999	0.994	1.22036e-47	Monocyte	MT-CO3
1.20991e-109	0.346907	0.623	0.44	2.84618e-105	Monocyte	PIM3
1.44469e-142	0.261742	0.24	0.061	3.3985e-138	Monocyte	CSF2RA
1.61228e-97	0.388349	0.509	0.286	3.79272e-93	Monocyte	OSBPL8
2.77338e-72	0.53251	0.771	0.546	6.52409e-68	Monocyte	EIF3E
6.19671e-105	0.356967	0.784	0.524	1.45772e-100	Monocyte	CSTB
2.15816e-115	0.321114	0.413	0.188	5.07686e-111	Monocyte	NAGK
1.99249e-103	0.358913	0.403	0.197	4.68714e-99	Monocyte	SP3
4.02448e-113	0.32637	0.297	0.128	9.46718e-109	Monocyte	MID1IP1
3.78625e-131	0.279241	0.288	0.105	8.90678e-127	Monocyte	CAMK1
1.9984e-120	0.304069	0.384	0.158	4.70104e-116	Monocyte	MFSD1
6.17517e-114	0.322056	0.32	0.111	1.45265e-109	Monocyte	S1PR4
2.18742e-109	0.335461	0.415	0.182	5.14568e-105	Monocyte	CD300A
9.33523e-108	0.339884	0.403	0.171	2.19602e-103	Monocyte	UQCRC1
2.84693e-121	0.299792	0.388	0.188	6.69711e-117	Monocyte	ZNF267
8.01739e-96	0.382038	0.317	0.097	1.88601e-91	Monocyte	C3AR1
5.87874e-100	0.364561	0.475	0.257	1.38291e-95	Monocyte	BNIP2
5.83169e-102	0.355514	0.494	0.284	1.37185e-97	Monocyte	XRN2
2.21282e-90	0.399018	0.74	0.536	5.20545e-86	Monocyte	EIF3H
2.6601e-109	0.325314	0.378	0.158	6.25761e-105	Monocyte	EIF4EBP1
2.64016e-95	0.375103	0.467	0.248	6.21072e-91	Monocyte	AKIRIN2
3.08758e-115	0.306986	0.344	0.145	7.26323e-111	Monocyte	YTHDF3
8.27003e-105	0.337003	0.418	0.19	1.94544e-100	Monocyte	SLC16A3
3.613e-131	0.265402	0.277	0.094	8.49921e-127	Monocyte	PSEN1
2.44062e-77	0.46168	0.565	0.304	5.74132e-73	Monocyte	ATP5PB
1.87965e-81	0.433801	0.586	0.396	4.42169e-77	Monocyte	ARL4A
1.44687e-111	0.311037	0.416	0.195	3.40361e-107	Monocyte	ARHGAP4
3.4428e-99	0.350515	0.448	0.221	8.09885e-95	Monocyte	PTEN
4.96741e-96	0.362494	0.479	0.249	1.16853e-91	Monocyte	PTBP3
2.35458e-116	0.295645	0.32	0.13	5.53891e-112	Monocyte	ZSWIM6
1.56654e-112	0.305275	0.397	0.199	3.68513e-108	Monocyte	DPYSL2
2.38246e-119	0.286516	0.209	0.046	5.60449e-115	Monocyte	PAPSS2
2.05354e-119	0.285662	0.321	0.133	4.83074e-115	Monocyte	IQSEC1
2.68284e-129	0.262016	0.269	0.087	6.31111e-125	Monocyte	ARRB1
2.33709e-112	0.300751	0.367	0.174	5.49777e-108	Monocyte	ADAM17
1.58377e-101	0.333423	0.457	0.228	3.72565e-97	Monocyte	LAMP2
3.04792e-64	0.539897	0.478	0.442	7.16992e-60	Monocyte	ISG15
1.98825e-131	0.251288	0.23	0.066	4.67716e-127	Monocyte	MSRB1
1.1018e-100	0.332004	0.344	0.145	2.59187e-96	Monocyte	IRF8
1.64678e-100	0.330776	0.496	0.274	3.87388e-96	Monocyte	CSK
1.05645e-109	0.297863	0.313	0.111	2.48518e-105	Monocyte	LYL1
6.33775e-106	0.308624	0.378	0.161	1.49089e-101	Monocyte	MCUB
5.67397e-82	0.403992	0.572	0.314	1.33474e-77	Monocyte	UCP2
6.14967e-67	0.498735	0.998	0.993	1.44665e-62	Monocyte	MT-ND3
5.49678e-103	0.313504	0.271	0.072	1.29306e-98	Monocyte	TMEM154
2.99255e-92	0.351106	0.555	0.331	7.03969e-88	Monocyte	HADHA
4.16882e-106	0.30265	0.565	0.36	9.80674e-102	Monocyte	ADGRE5
3.31628e-74	0.44032	0.885	0.766	7.80121e-70	Monocyte	CCNI
3.29209e-123	0.253817	0.306	0.125	7.74431e-119	Monocyte	SLCO3A1
1.4106e-79	0.395402	1	0.996	3.3183e-75	Monocyte	RPL18A
5.98953e-115	0.266516	0.192	0.053	1.40898e-110	Monocyte	ARHGEF40
1.06587e-103	0.296902	0.35	0.15	2.50735e-99	Monocyte	MOB3A
2.9621e-114	0.268177	0.289	0.108	6.96804e-110	Monocyte	SNX27
2.01429e-86	0.356307	0.556	0.366	4.73842e-82	Monocyte	PPP1R15B
7.35115e-75	0.41501	0.506	0.288	1.72928e-70	Monocyte	GNG10
4.62408e-79	0.389651	0.692	0.541	1.08777e-74	Monocyte	WSB1
1.1171e-95	0.313218	0.347	0.149	2.62787e-91	Monocyte	SORL1
1.41559e-86	0.345611	0.421	0.213	3.33004e-82	Monocyte	LSM6
9.07556e-104	0.281556	0.338	0.139	2.13494e-99	Monocyte	VAMP3
5.21025e-114	0.253774	0.239	0.081	1.22566e-109	Monocyte	MTHFR
2.87557e-70	0.41906	0.726	0.541	6.7645e-66	Monocyte	RAP1B
9.72226e-99	0.290346	0.42	0.215	2.28706e-94	Monocyte	MYO9B
9.99567e-91	0.316462	0.494	0.337	2.35138e-86	Monocyte	SNHG15
2.46727e-91	0.313082	0.453	0.263	5.804e-87	Monocyte	ACAP2
3.30791e-94	0.302137	0.376	0.209	7.78154e-90	Monocyte	AC103591.3
4.66882e-79	0.362693	0.569	0.331	1.09829e-74	Monocyte	CAPZA2
8.9475e-93	0.305103	0.394	0.192	2.10481e-88	Monocyte	RIPOR2
4.50925e-110	0.25372	0.208	0.064	1.06076e-105	Monocyte	CX3CR1
1.31067e-84	0.334628	0.369	0.17	3.08323e-80	Monocyte	MALT1
7.16618e-87	0.324595	0.352	0.173	1.68577e-82	Monocyte	UBAC2
3.43039e-107	0.25993	0.271	0.088	8.06965e-103	Monocyte	MANBA
5.43265e-87	0.322356	0.376	0.165	1.27798e-82	Monocyte	SNAP23
9.89909e-101	0.275529	0.411	0.218	2.32866e-96	Monocyte	GRASP
1.39311e-102	0.268622	0.235	0.051	3.27716e-98	Monocyte	CSF2RB
2.61601e-69	0.407204	0.545	0.323	6.15391e-65	Monocyte	TMEM123
2.45669e-104	0.263023	0.371	0.189	5.77912e-100	Monocyte	CHMP4B
1.62026e-102	0.267775	0.278	0.101	3.8115e-98	Monocyte	MCOLN1
7.91349e-93	0.296172	0.468	0.281	1.86157e-88	Monocyte	ETF1
1.46347e-108	0.250057	0.222	0.073	3.44267e-104	Monocyte	CKAP4
1.0775e-99	0.273479	0.527	0.305	2.53471e-95	Monocyte	FMNL1
6.36804e-102	0.263316	0.355	0.151	1.49802e-97	Monocyte	MAN2B1
4.45735e-95	0.28269	0.419	0.218	1.04855e-90	Monocyte	BIN2
1.63852e-97	0.275058	0.335	0.144	3.85445e-93	Monocyte	RASGRP2
2.48206e-94	0.28351	0.362	0.151	5.83879e-90	Monocyte	LAIR1
1.18656e-90	0.295382	0.348	0.169	2.79125e-86	Monocyte	CCNY
4.68077e-97	0.274411	0.327	0.133	1.1011e-92	Monocyte	FLII
2.92983e-95	0.27949	0.456	0.25	6.89214e-91	Monocyte	CYTH1
1.76631e-56	0.49031	0.684	0.453	4.15506e-52	Monocyte	NOP10
4.65381e-64	0.420881	0.443	0.276	1.09476e-59	Monocyte	MAT2A
3.93388e-71	0.370742	0.578	0.378	9.25406e-67	Monocyte	LAMTOR1
4.22534e-88	0.294542	0.369	0.172	9.93969e-84	Monocyte	ARL8B
2.76413e-79	0.329037	0.569	0.346	6.50234e-75	Monocyte	CYTIP
4.68022e-101	0.252956	0.243	0.079	1.10097e-96	Monocyte	SPOPL
2.38812e-92	0.277138	0.24	0.084	5.61782e-88	Monocyte	RCBTB2
3.78325e-70	0.364673	0.54	0.292	8.89972e-66	Monocyte	ABRACL
4.88304e-76	0.332563	0.419	0.219	1.14869e-71	Monocyte	TRIM38
1.25964e-88	0.282396	0.348	0.167	2.96317e-84	Monocyte	HIPK3
5.18917e-94	0.264974	0.299	0.117	1.2207e-89	Monocyte	PTK2B
5.42342e-96	0.257294	0.459	0.319	1.27581e-91	Monocyte	NFKB1
2.12915e-73	0.34153	0.431	0.229	5.00861e-69	Monocyte	PTPN2
4.62072e-92	0.266201	0.272	0.085	1.08698e-87	Monocyte	LPCAT2
1.80335e-73	0.33206	0.821	0.592	4.24221e-69	Monocyte	FXYD5
1.05458e-77	0.310113	0.499	0.289	2.48081e-73	Monocyte	SUPT4H1
1.98569e-82	0.290906	0.438	0.239	4.67114e-78	Monocyte	PLEKHB2
7.73119e-87	0.274837	0.378	0.186	1.81869e-82	Monocyte	PDXK
1.41956e-82	0.288042	0.455	0.248	3.33938e-78	Monocyte	DOCK8
1.5236e-73	0.325783	0.446	0.229	3.58413e-69	Monocyte	IFNGR1
1.29786e-83	0.282057	0.331	0.142	3.05308e-79	Monocyte	ETV6
9.46766e-62	0.385734	0.645	0.429	2.22717e-57	Monocyte	NDUFB1
7.53443e-58	0.407559	0.718	0.473	1.7724e-53	Monocyte	ACTR3
1.31779e-38	0.639036	0.999	0.996	3.09996e-34	Monocyte	MT-CO1
2.42713e-80	0.282985	0.42	0.226	5.70958e-76	Monocyte	AZIN1
1.83907e-87	0.257568	0.275	0.122	4.32622e-83	Monocyte	ZNF281
4.38083e-81	0.279046	0.349	0.159	1.03055e-76	Monocyte	OXA1L
5.3826e-85	0.263836	0.333	0.172	1.2662e-80	Monocyte	PURB
9.75272e-85	0.26415	0.329	0.166	2.29423e-80	Monocyte	ARHGAP26
8.78546e-87	0.257182	0.255	0.094	2.06669e-82	Monocyte	CARS2
5.25102e-83	0.267926	0.997	0.96	1.23525e-78	Monocyte	VIM
5.08523e-72	0.310186	0.522	0.348	1.19625e-67	Monocyte	IVNS1ABP
6.66841e-74	0.3014	0.444	0.239	1.56868e-69	Monocyte	DBNL
1.03259e-66	0.332802	0.903	0.807	2.42907e-62	Monocyte	CDC42
2.21386e-83	0.25843	0.268	0.095	5.20788e-79	Monocyte	SIRPA
2.59031e-59	0.372693	0.55	0.312	6.09346e-55	Monocyte	PPP1CA
5.96506e-79	0.271831	0.325	0.13	1.40322e-74	Monocyte	CMTM7
3.23112e-70	0.308059	0.36	0.159	7.60089e-66	Monocyte	CTBS
2.98099e-73	0.294333	0.471	0.286	7.01248e-69	Monocyte	USP15
1.66414e-84	0.250057	0.232	0.084	3.91471e-80	Monocyte	B3GNT5
3.49287e-57	0.379933	0.869	0.753	8.21662e-53	Monocyte	EIF3K
1.06561e-69	0.300732	0.366	0.165	2.50674e-65	Monocyte	LYPLA1
1.05139e-56	0.373369	0.648	0.415	2.47328e-52	Monocyte	PRR13
7.69753e-81	0.252279	0.328	0.154	1.81077e-76	Monocyte	CARD19
4.58542e-69	0.297822	0.381	0.205	1.07867e-64	Monocyte	RUNX1
3.87131e-65	0.313909	0.49	0.271	9.10686e-61	Monocyte	SNX2
9.62683e-65	0.31561	0.6	0.369	2.26462e-60	Monocyte	FAM49B
9.2989e-79	0.254579	0.28	0.147	2.18747e-74	Monocyte	AC253572.2
5.75082e-63	0.31899	0.551	0.349	1.35282e-58	Monocyte	PSMA4
1.45647e-53	0.377495	0.721	0.574	3.42619e-49	Monocyte	PCBP2
2.71614e-75	0.260351	0.316	0.138	6.38945e-71	Monocyte	ADPGK
5.96456e-67	0.292656	0.438	0.239	1.4031e-62	Monocyte	SP110
3.38723e-38	0.54502	0.708	0.576	7.96812e-34	Monocyte	AC020916.1
8.16311e-50	0.393089	0.695	0.525	1.92029e-45	Monocyte	VAPA
7.21495e-70	0.267481	0.356	0.187	1.69725e-65	Monocyte	TNFRSF1A
2.62181e-48	0.399179	0.996	0.985	6.16756e-44	Monocyte	MT-ND2
1.01788e-62	0.295847	0.682	0.45	2.39445e-58	Monocyte	CD53
1.79963e-63	0.291478	0.592	0.398	4.23345e-59	Monocyte	RAB5IF
2.90778e-64	0.285303	0.338	0.151	6.84026e-60	Monocyte	VMA21
1.5009e-66	0.270195	0.316	0.136	3.53071e-62	Monocyte	WASHC4
6.79429e-66	0.273018	0.278	0.109	1.59829e-61	Monocyte	ATP6V1A
3.87226e-48	0.385371	0.483	0.325	9.10909e-44	Monocyte	TIPARP
2.27095e-61	0.293704	0.405	0.231	5.34219e-57	Monocyte	RAB11FIP1
4.79455e-62	0.288739	0.488	0.287	1.12787e-57	Monocyte	LAMTOR2
6.97369e-69	0.257521	0.31	0.134	1.64049e-64	Monocyte	ACSL4
1.11984e-43	0.418642	0.959	0.887	2.63432e-39	Monocyte	ZFP36
9.77961e-57	0.309144	0.652	0.476	2.30056e-52	Monocyte	GSTK1
2.69845e-57	0.305429	0.403	0.204	6.34782e-53	Monocyte	MAPK1
2.01446e-60	0.288141	0.503	0.321	4.73882e-56	Monocyte	ITGA4
5.61187e-60	0.290373	0.547	0.39	1.32014e-55	Monocyte	VAMP5
1.72165e-56	0.304093	0.503	0.335	4.05001e-52	Monocyte	BIRC3
1.99976e-43	0.406636	0.73	0.513	4.70424e-39	Monocyte	VAMP8
4.012e-60	0.283182	0.164	0.047	9.43784e-56	Monocyte	IL10
1.36109e-64	0.261502	0.417	0.28	3.20184e-60	Monocyte	ZBTB7A
3.57667e-65	0.256199	0.338	0.161	8.41375e-61	Monocyte	MKRN1
9.46801e-66	0.252451	0.339	0.159	2.22725e-61	Monocyte	MRPL23
2.07029e-59	0.281545	0.423	0.253	4.87015e-55	Monocyte	BLOC1S6
8.12309e-64	0.257611	0.449	0.258	1.91088e-59	Monocyte	CNN2
1.68656e-46	0.359765	0.656	0.451	3.96746e-42	Monocyte	PSMB3
3.60263e-64	0.251676	0.515	0.348	8.47484e-60	Monocyte	ATP1A1
3.80372e-63	0.255226	0.419	0.24	8.94788e-59	Monocyte	HM13
5.99153e-61	0.261079	0.575	0.406	1.40945e-56	Monocyte	POLR1D
7.5755e-47	0.346871	0.78	0.623	1.78206e-42	Monocyte	SLC25A5
9.17365e-57	0.279621	0.379	0.21	2.15801e-52	Monocyte	SLA
2.09597e-45	0.355395	0.429	0.245	4.93057e-41	Monocyte	PRNP
3.69169e-57	0.270017	0.422	0.23	8.68434e-53	Monocyte	SYNGR2
2.57927e-37	0.430496	0.418	0.399	6.06747e-33	Monocyte	ZFAND2A
1.40602e-58	0.258767	0.32	0.186	3.30752e-54	Monocyte	SPN
3.08359e-49	0.31279	0.703	0.493	7.25384e-45	Monocyte	ATP6V1F
1.41542e-59	0.250502	0.501	0.34	3.32962e-55	Monocyte	SEPTIN9
9.13223e-54	0.277748	0.441	0.271	2.14827e-49	Monocyte	RBMS1
3.98705e-56	0.263711	0.267	0.123	9.37914e-52	Monocyte	CHSY1
2.03207e-58	0.251676	0.461	0.288	4.78023e-54	Monocyte	TAGAP
7.9732e-44	0.34381	0.955	0.912	1.87562e-39	Monocyte	BTF3
6.07324e-40	0.368788	0.998	0.992	1.42867e-35	Monocyte	RPL29
2.23082e-45	0.316762	0.983	0.936	5.24778e-41	Monocyte	PFN1
7.55382e-55	0.250101	0.414	0.247	1.77696e-50	Monocyte	IQGAP2
1.64067e-43	0.321496	0.918	0.843	3.85952e-39	Monocyte	RPL4
2.51837e-52	0.261151	0.312	0.16	5.92422e-48	Monocyte	NUP58
3.4608e-46	0.285786	0.629	0.454	8.14118e-42	Monocyte	CSRNP1
5.4463e-42	0.310085	0.463	0.311	1.28119e-37	Monocyte	SYAP1
2.14018e-44	0.286244	0.407	0.256	5.03456e-40	Monocyte	PPP4R3A
2.09986e-47	0.265636	0.434	0.265	4.93972e-43	Monocyte	HEBP2
1.05252e-43	0.286942	0.677	0.476	2.47595e-39	Monocyte	ATP5MF
2.21597e-45	0.272528	0.342	0.192	5.21285e-41	Monocyte	ELL2
9.5127e-43	0.286265	0.636	0.467	2.23777e-38	Monocyte	ENY2
1.04323e-36	0.329958	0.515	0.331	2.45409e-32	Monocyte	PRKAR1A
5.71066e-43	0.272736	0.47	0.278	1.34337e-38	Monocyte	M6PR
2.59683e-35	0.340997	0.805	0.669	6.10878e-31	Monocyte	UQCRH
2.19318e-45	0.252422	0.341	0.188	5.15924e-41	Monocyte	CNIH4
1.68007e-36	0.322968	0.73	0.626	3.9522e-32	Monocyte	IER5
5.78259e-41	0.282413	0.599	0.406	1.3603e-36	Monocyte	COX5A
1.97085e-43	0.263664	0.529	0.34	4.63622e-39	Monocyte	PSMB10
7.29212e-44	0.260726	0.508	0.325	1.7154e-39	Monocyte	NDUFB5
6.1183e-44	0.259547	0.626	0.462	1.43927e-39	Monocyte	ARHGDIA
8.21629e-44	0.260159	0.572	0.389	1.9328e-39	Monocyte	RAB7A
9.53036e-39	0.292102	0.466	0.29	2.24192e-34	Monocyte	PLP2
2.36922e-39	0.285039	0.613	0.38	5.57335e-35	Monocyte	RPS4Y1
4.7281e-44	0.250052	0.491	0.312	1.11224e-39	Monocyte	CELF2
1.33713e-37	0.295747	0.585	0.409	3.14547e-33	Monocyte	ATP6AP2
6.48866e-43	0.252826	0.55	0.386	1.52639e-38	Monocyte	PAK2
1.6001e-40	0.26426	0.557	0.381	3.76409e-36	Monocyte	SSR3
6.46436e-39	0.276685	0.542	0.375	1.52068e-34	Monocyte	CKLF
8.21591e-22	0.559699	0.999	0.996	1.93271e-17	Monocyte	MT-CO2
6.42351e-36	0.298455	0.681	0.521	1.51107e-31	Monocyte	MBNL1
1.13213e-38	0.270378	0.705	0.526	2.66323e-34	Monocyte	CAPZB
3.36493e-40	0.253443	0.531	0.357	7.91567e-36	Monocyte	RAB5C
1.18589e-36	0.269888	0.881	0.798	2.7897e-32	Monocyte	EEF2
3.43206e-31	0.314079	0.777	0.646	8.07359e-27	Monocyte	NR4A2
4.95974e-33	0.286418	0.902	0.833	1.16673e-28	Monocyte	SRSF5
4.82637e-28	0.34318	0.53	0.466	1.13535e-23	Monocyte	MT2A
3.27895e-28	0.336436	0.682	0.489	7.7134e-24	Monocyte	BRK1
1.12812e-32	0.277098	0.676	0.502	2.65378e-28	Monocyte	MICOS10
1.82861e-32	0.267505	0.508	0.37	4.30163e-28	Monocyte	JPT1
4.49571e-26	0.335905	0.755	0.594	1.05757e-21	Monocyte	POMP
5.45703e-23	0.38616	1	0.996	1.28371e-18	Monocyte	RPL21
4.29655e-30	0.273827	0.579	0.429	1.01072e-25	Monocyte	EIF1B
9.24529e-24	0.341714	0.642	0.472	2.17486e-19	Monocyte	TMBIM4
6.03072e-30	0.256216	0.369	0.21	1.41867e-25	Monocyte	SSR1
1.31918e-27	0.272775	0.739	0.59	3.10325e-23	Monocyte	COX7B
4.49392e-24	0.315421	1	0.998	1.05715e-19	Monocyte	RPL34
6.9528e-28	0.258658	0.632	0.498	1.63558e-23	Monocyte	CSDE1
5.07695e-27	0.264464	0.538	0.383	1.1943e-22	Monocyte	VPS29
2.47336e-27	0.257018	0.714	0.575	5.81834e-23	Monocyte	EIF3F
5.00746e-25	0.273599	0.82	0.693	1.17796e-20	Monocyte	COX5B
4.51999e-23	0.302723	0.999	0.998	1.06328e-18	Monocyte	RPS8
5.35109e-24	0.281285	0.831	0.717	1.25879e-19	Monocyte	YWHAB
3.90953e-22	0.310157	1	1	9.19677e-18	Monocyte	EEF1A1
1.10847e-20	0.301853	0.99	0.965	2.60755e-16	Monocyte	RACK1
1.66909e-22	0.269748	0.999	0.997	3.92638e-18	Monocyte	FAU
2.50306e-22	0.267907	0.152	0.066	5.8882e-18	Monocyte	VMO1
3.01917e-23	0.253171	0.988	0.955	7.1023e-19	Monocyte	ACTG1
1.54568e-16	0.388202	0.768	0.656	3.63605e-12	Monocyte	IFITM2
9.58864e-18	0.302211	0.998	0.994	2.25563e-13	Monocyte	RPL15
8.0544e-17	0.312168	0.552	0.391	1.89472e-12	Monocyte	POLD4
2.20467e-18	0.260466	0.649	0.493	5.18626e-14	Monocyte	ATP5PO
6.23877e-18	0.25239	0.651	0.504	1.46761e-13	Monocyte	NDUFA11
6.32193e-17	0.266506	1	0.998	1.48717e-12	Monocyte	RPS14
7.02313e-16	0.284538	1	0.998	1.65212e-11	Monocyte	RPL32
8.75234e-14	0.275763	0.47	0.312	2.0589e-09	Monocyte	CCT8
4.14146e-11	0.309146	0.987	0.961	9.74237e-07	Monocyte	RPL22
1.05539e-10	0.255946	0.782	0.661	2.4827e-06	Monocyte	UQCR11
4.84289e-09	0.281786	1	0.998	0.000113924	Monocyte	RPS3A
6.53369e-09	0.252155	0.989	0.98	0.000153699	Monocyte	RPL27A
2.06573e-06	0.440374	0.999	0.993	0.0485943	Monocyte	MT-ND4

## Sheet: Treg
p_val	avg_log2FC	pct.1	pct.2	p_val_adj	cluster	gene
0	2.3739	0.992	0.596	0	Treg	IL32
0	2.18375	0.887	0.274	0	Treg	LTB
0	2.08854	0.76	0.074	0	Treg	TNFRSF18
0	2.03595	0.706	0.097	0	Treg	TNFRSF4
0	1.91122	0.907	0.291	0	Treg	TRAC
0	1.80684	0.799	0.164	0	Treg	BATF
0	1.64202	0.773	0.14	0	Treg	TIGIT
0	1.62785	0.668	0.048	0	Treg	CTLA4
0	1.65999	0.939	0.339	8.3223e-306	Treg	CD3D
0	1.51671	0.547	0.056	0	Treg	LAIR2
2.59004e-283	1.6751	0.893	0.397	6.09281e-279	Treg	TRBC2
0	1.35295	0.738	0.271	0	Treg	CORO1B
0	1.27294	0.659	0.094	0	Treg	ICOS
0	1.19994	0.579	0.003	0	Treg	FOXP3
1.56265e-270	1.34436	0.903	0.338	3.67597e-266	Treg	CD2
4.64998e-291	1.21942	0.785	0.22	1.09386e-286	Treg	SPOCK2
0	1.04784	0.617	0.083	0	Treg	TBC1D4
3.12306e-222	1.52546	0.987	0.726	7.34669e-218	Treg	S100A4
1.3084e-248	1.28704	0.876	0.317	3.07788e-244	Treg	CD3E
4.12694e-176	1.69967	0.64	0.3	9.70822e-172	Treg	TRBC1
1.72642e-204	1.45296	0.773	0.487	4.06124e-200	Treg	CTSC
1.02982e-235	1.25303	0.761	0.238	2.42256e-231	Treg	DUSP4
1.17733e-262	1.10805	0.598	0.109	2.76956e-258	Treg	TNFRSF9
1.02582e-257	1.04677	0.472	0.061	2.41314e-253	Treg	LINC01943
3.27356e-307	0.83219	0.323	0.004	7.70072e-303	Treg	LINC02195
5.51096e-221	1.1134	0.749	0.369	1.2964e-216	Treg	CARD16
5.29506e-226	1.01841	0.68	0.169	1.24561e-221	Treg	CD27
1.13243e-272	0.815294	0.428	0.039	2.66392e-268	Treg	LAYN
6.92592e-208	0.96647	1	0.995	1.62925e-203	Treg	HLA-A
1.23905e-183	1.07507	0.607	0.3	2.91474e-179	Treg	GADD45A
5.69374e-263	0.728773	0.301	0.007	1.3394e-258	Treg	RTKN2
1.19671e-223	0.847806	0.579	0.241	2.81514e-219	Treg	UGP2
2.93897e-250	0.70414	0.455	0.071	6.91364e-246	Treg	STAM
8.24088e-194	0.898334	0.914	0.696	1.93858e-189	Treg	SOD1
3.63301e-169	1.01863	0.746	0.274	8.54629e-165	Treg	CD3G
5.5597e-170	1.01271	0.826	0.448	1.30786e-165	Treg	STK17B
2.55066e-186	0.908413	1	1	6.00018e-182	Treg	B2M
2.11477e-176	0.937483	0.746	0.266	4.97478e-172	Treg	LCK
1.83937e-205	0.80149	0.625	0.195	4.32694e-201	Treg	PBXIP1
3.37901e-148	1.09625	0.771	0.401	7.94879e-144	Treg	PMAIP1
5.1844e-159	1.01293	1	0.964	1.21958e-154	Treg	BTG1
6.02372e-170	0.931487	0.752	0.338	1.41702e-165	Treg	ARID5B
4.02947e-190	0.823559	0.59	0.205	9.47891e-186	Treg	DNPH1
1.53025e-159	0.983144	0.769	0.339	3.59977e-155	Treg	IL2RG
7.09645e-154	1.00171	0.783	0.356	1.66937e-149	Treg	CYTIP
2.79151e-134	1.13456	0.88	0.617	6.56675e-130	Treg	TSC22D3
1.83467e-143	1.05427	0.964	0.86	4.31587e-139	Treg	RPS26
7.67539e-171	0.794151	0.552	0.134	1.80556e-166	Treg	PTTG1
1.55853e-212	0.62935	0.395	0.04	3.66629e-208	Treg	IKZF2
4.216e-119	1.06382	0.83	0.499	9.91771e-115	Treg	CREM
2.49212e-151	0.817687	0.574	0.164	5.86246e-147	Treg	GBP5
1.09487e-126	0.945051	0.784	0.365	2.57557e-122	Treg	SAMSN1
4.16226e-129	0.889345	0.784	0.474	9.79129e-125	Treg	CACYBP
6.87703e-131	0.8742	0.564	0.177	1.61775e-126	Treg	IL7R
5.03942e-142	0.798733	0.713	0.31	1.18547e-137	Treg	ICAM3
1.64446e-175	0.633299	0.333	0.025	3.86842e-171	Treg	CXCR6
4.98667e-112	0.999809	0.633	0.248	1.17306e-107	Treg	CD7
2.00682e-111	0.97924	0.88	0.518	4.72085e-107	Treg	RGS1
3.06786e-121	0.881775	0.696	0.299	7.21683e-117	Treg	ISG20
2.22706e-140	0.749423	0.637	0.211	5.23893e-136	Treg	SKAP1
1.6278e-134	0.758006	0.629	0.283	3.82924e-130	Treg	BTG3
1.8983e-121	0.829011	0.951	0.75	4.46555e-117	Treg	ARHGDIB
2.42757e-114	0.871765	0.903	0.569	5.71062e-110	Treg	CORO1A
1.15076e-107	0.924183	0.695	0.342	2.70705e-103	Treg	BIRC3
9.14013e-149	0.654567	0.3	0.025	2.15012e-144	Treg	IL2RA
3.38478e-155	0.61529	0.467	0.113	7.96237e-151	Treg	PHTF2
2.26877e-120	0.732663	0.63	0.229	5.33705e-116	Treg	LAT
4.3882e-117	0.746756	0.887	0.701	1.03228e-112	Treg	LINC01578
1.29535e-105	0.796327	0.857	0.52	3.04719e-101	Treg	LINC-PINT
6.04759e-109	0.767134	0.76	0.539	1.42264e-104	Treg	ARL6IP5
2.25098e-104	0.743049	0.665	0.272	5.29521e-100	Treg	RHOH
1.76969e-162	0.451175	0.24	0.012	4.16302e-158	Treg	AC133644.2
1.84044e-110	0.666522	1	0.997	4.32944e-106	Treg	UBC
7.94163e-109	0.667546	0.51	0.147	1.86819e-104	Treg	IL2RB
7.17869e-93	0.787461	0.714	0.406	1.68872e-88	Treg	CYTOR
3.23278e-91	0.776552	0.991	0.939	7.60478e-87	Treg	PFN1
6.46282e-90	0.786137	0.938	0.665	1.52031e-85	Treg	PTPRC
1.07174e-109	0.625359	0.451	0.119	2.52116e-105	Treg	P2RY10
3.23333e-170	0.391621	0.206	0.006	7.60609e-166	Treg	FANK1
1.03172e-122	0.525796	0.371	0.061	2.42701e-118	Treg	CD28
3.96011e-166	0.372119	0.224	0.007	9.31577e-162	Treg	LINC02694
2.54676e-106	0.570312	0.422	0.107	5.99101e-102	Treg	SIT1
1.52305e-92	0.64536	0.568	0.253	3.58283e-88	Treg	AC058791.1
6.72734e-90	0.665456	0.65	0.368	1.58254e-85	Treg	G3BP2
1.7843e-77	0.759317	0.796	0.457	4.19738e-73	Treg	RAC2
1.41132e-159	0.351594	0.138	0	3.31998e-155	Treg	CD177
4.87069e-96	0.583964	0.601	0.242	1.14578e-91	Treg	BCL11B
2.05811e-74	0.743567	0.633	0.324	4.84151e-70	Treg	PHLDA1
1.15513e-87	0.618678	0.673	0.372	2.71732e-83	Treg	NSD3
3.18447e-117	0.44878	0.294	0.037	7.49115e-113	Treg	SLAMF1
3.43666e-73	0.722125	0.788	0.627	8.0844e-69	Treg	RPS27L
1.60819e-81	0.641752	0.722	0.357	3.78311e-77	Treg	PCED1B-AS1
7.46867e-72	0.73063	0.935	0.702	1.75693e-67	Treg	TNFAIP3
4.60298e-76	0.679341	0.615	0.357	1.0828e-71	Treg	GLRX
6.57016e-77	0.661481	0.989	0.948	1.54557e-72	Treg	ATP5F1E
2.74537e-82	0.605574	0.456	0.151	6.45821e-78	Treg	SH2D2A
6.35553e-81	0.615217	1	0.999	1.49508e-76	Treg	RPL28
4.90185e-77	0.642629	0.538	0.24	1.15311e-72	Treg	RAB11FIP1
1.62386e-81	0.597585	0.761	0.544	3.81997e-77	Treg	UBE2B
3.34316e-76	0.639607	0.775	0.592	7.86444e-72	Treg	PARK7
2.64383e-80	0.603926	0.758	0.547	6.21934e-76	Treg	ATP5IF1
1.1739e-76	0.624693	0.582	0.291	2.76148e-72	Treg	NSMCE3
1.92035e-75	0.635199	0.679	0.491	4.51743e-71	Treg	BAX
7.29836e-82	0.575171	0.641	0.285	1.71687e-77	Treg	ACAP1
5.61466e-91	0.513577	0.41	0.108	1.32079e-86	Treg	OXNAD1
7.0843e-111	0.411387	0.256	0.047	1.66651e-106	Treg	ICA1
9.54883e-86	0.539091	0.567	0.293	2.24627e-81	Treg	PPM1G
2.84314e-85	0.534989	0.479	0.16	6.68819e-81	Treg	RASGRP1
1.06597e-76	0.585567	1	0.994	2.50759e-72	Treg	RPS29
7.35236e-90	0.493536	0.43	0.124	1.72957e-85	Treg	RCAN3
6.58588e-73	0.604559	0.548	0.266	1.54926e-68	Treg	GBP2
4.90161e-73	0.597781	1	0.999	1.15305e-68	Treg	RPS19
3.7102e-66	0.659554	0.619	0.33	8.72786e-62	Treg	MAF
7.88258e-71	0.61119	0.665	0.353	1.8543e-66	Treg	DOK2
1.28284e-104	0.400083	0.297	0.048	3.01776e-100	Treg	SIRPG
1.35337e-75	0.559874	0.642	0.38	3.18367e-71	Treg	RAP1A
1.6831e-86	0.482931	0.377	0.096	3.95933e-82	Treg	ZNRF1
9.87613e-73	0.575816	0.853	0.638	2.32326e-68	Treg	DDX24
1.61398e-61	0.689923	0.706	0.386	3.79672e-57	Treg	TNFRSF1B
3.20743e-93	0.441509	0.242	0.086	7.54516e-89	Treg	MAGEH1
1.93708e-103	0.3938	0.235	0.031	4.55679e-99	Treg	CUL9
4.15531e-66	0.61789	0.899	0.745	9.77494e-62	Treg	SARAF
5.17451e-69	0.588977	0.918	0.802	1.21725e-64	Treg	SUB1
7.9467e-66	0.6188	0.63	0.343	1.86938e-61	Treg	ITM2A
1.11416e-72	0.550649	0.992	0.942	2.62095e-68	Treg	CALM1
2.84048e-65	0.604807	0.857	0.534	6.68194e-61	Treg	CD52
7.56104e-68	0.57919	1	0.996	1.77866e-63	Treg	HLA-C
1.47932e-67	0.58093	0.939	0.731	3.47996e-63	Treg	CRIP1
7.30625e-65	0.606958	0.524	0.243	1.71872e-60	Treg	CLEC2D
1.7318e-94	0.404148	0.227	0.033	4.07388e-90	Treg	LTA
2.83135e-87	0.431804	0.362	0.094	6.66046e-83	Treg	STN1
9.83693e-63	0.608368	0.688	0.393	2.31404e-58	Treg	LEPROTL1
6.60362e-69	0.546041	0.514	0.203	1.55344e-64	Treg	TENT5C
8.58035e-68	0.555702	0.529	0.233	2.01844e-63	Treg	RORA
2.71528e-67	0.556968	0.696	0.492	6.38743e-63	Treg	CDV3
1.33899e-52	0.708909	0.609	0.385	3.14983e-48	Treg	CKLF
8.09062e-90	0.387224	0.2	0.02	1.90324e-85	Treg	CCR6
6.03353e-72	0.490444	0.474	0.173	1.41933e-67	Treg	CD96
5.49503e-65	0.545941	0.592	0.392	1.29265e-60	Treg	NR3C1
7.96594e-83	0.419774	0.336	0.089	1.87391e-78	Treg	PVT1
1.0791e-70	0.495435	0.494	0.241	2.53847e-66	Treg	NOP58
1.08662e-61	0.561217	0.991	0.931	2.55618e-57	Treg	RPSA
2.78362e-82	0.404131	0.297	0.076	6.54819e-78	Treg	DUSP16
2.05052e-73	0.453883	0.426	0.171	4.82365e-69	Treg	TLK1
3.49911e-58	0.574251	0.896	0.798	8.23131e-54	Treg	HINT1
4.91001e-64	0.510479	0.46	0.243	1.15503e-59	Treg	ZNF292
2.68443e-79	0.403923	0.331	0.083	6.31485e-75	Treg	GLCCI1
2.76271e-60	0.542442	0.87	0.702	6.499e-56	Treg	PTGES3
4.70842e-56	0.579323	0.787	0.572	1.10761e-51	Treg	C12orf57
5.39889e-64	0.492124	0.602	0.312	1.27003e-59	Treg	CCND2
2.7429e-69	0.449285	0.385	0.123	6.45241e-65	Treg	RHBDD2
6.94611e-60	0.524845	0.574	0.295	1.634e-55	Treg	SEPTIN6
2.89977e-66	0.468358	0.371	0.126	6.82143e-62	Treg	GATA3
1.25121e-58	0.533933	0.645	0.447	2.94334e-54	Treg	CALM3
1.18611e-61	0.497596	1	0.998	2.7902e-57	Treg	HLA-B
4.70345e-62	0.492858	1	0.994	1.10644e-57	Treg	JUND
2.17032e-79	0.376512	0.19	0.019	5.10545e-75	Treg	IL1R2
5.05915e-73	0.402996	0.324	0.084	1.19012e-68	Treg	CXCR3
1.42734e-57	0.51884	0.727	0.508	3.35769e-53	Treg	ANAPC16
1.57631e-62	0.473522	0.405	0.145	3.70811e-58	Treg	TTC39C
5.13462e-78	0.371341	0.314	0.075	1.20787e-73	Treg	TNFRSF25
6.59647e-59	0.495318	0.537	0.236	1.55175e-54	Treg	TBC1D10C
9.33542e-55	0.535748	0.584	0.323	2.19606e-50	Treg	LIME1
1.17669e-58	0.495116	0.296	0.11	2.76805e-54	Treg	CD70
2.67902e-69	0.411734	0.362	0.128	6.30212e-65	Treg	FAS
1.30621e-57	0.495955	0.517	0.244	3.07272e-53	Treg	SOCS1
1.97231e-56	0.50612	0.65	0.365	4.63966e-52	Treg	CDC42SE2
1.66889e-52	0.539044	0.695	0.406	3.92591e-48	Treg	EVL
3.62828e-56	0.500284	0.578	0.292	8.53517e-52	Treg	EML4
7.54223e-72	0.376182	0.341	0.103	1.77423e-67	Treg	CASK
2.22294e-70	0.379787	0.279	0.064	5.22924e-66	Treg	SUSD3
4.79656e-65	0.400154	0.572	0.284	1.12834e-60	Treg	OCIAD2
3.45246e-54	0.488299	0.53	0.28	8.12156e-50	Treg	BUB3
6.3371e-58	0.451395	0.422	0.158	1.49074e-53	Treg	NIBAN1
3.04757e-55	0.467156	0.476	0.236	7.1691e-51	Treg	PRDM2
3.82146e-55	0.465961	0.405	0.168	8.98961e-51	Treg	DUSP10
3.16696e-50	0.514476	0.684	0.453	7.44996e-46	Treg	C9orf16
5.95814e-63	0.39663	0.314	0.103	1.40159e-58	Treg	AQP3
1.223e-70	0.350069	0.552	0.252	2.87698e-66	Treg	CD247
4.18246e-72	0.342334	0.225	0.044	9.83881e-68	Treg	CRADD
1.86215e-55	0.446115	0.452	0.191	4.38052e-51	Treg	PIK3IP1
8.43286e-87	0.272564	0.14	0.008	1.98375e-82	Treg	AC017002.3
1.11565e-46	0.526058	0.87	0.719	2.62445e-42	Treg	NDUFA4
4.33441e-54	0.445603	0.354	0.119	1.01963e-49	Treg	PIM2
6.84875e-54	0.442406	1	1	1.6111e-49	Treg	RPL41
2.16333e-51	0.46177	0.553	0.296	5.08902e-47	Treg	USP15
8.46067e-43	0.560545	0.58	0.33	1.99029e-38	Treg	UCP2
1.7953e-45	0.523193	0.667	0.475	4.22327e-41	Treg	ANKRD12
1.85404e-62	0.365198	0.364	0.107	4.36144e-58	Treg	CD79B
2.04751e-53	0.432298	0.317	0.123	4.81657e-49	Treg	TTN
1.79833e-48	0.478163	0.536	0.263	4.23038e-44	Treg	PRDM1
5.61308e-45	0.517191	0.987	0.891	1.32042e-40	Treg	SH3BGRL3
2.88865e-48	0.476222	0.7	0.511	6.79527e-44	Treg	PSMB8
4.06279e-44	0.526664	0.779	0.56	9.5573e-40	Treg	CIB1
9.17467e-47	0.48654	0.865	0.724	2.15825e-42	Treg	YWHAB
1.05598e-52	0.421585	0.494	0.259	2.48408e-48	Treg	ARPP19
3.7852e-53	0.417182	0.474	0.205	8.9043e-49	Treg	SEPTIN1
6.97973e-43	0.529862	0.74	0.535	1.64191e-38	Treg	PSMB9
2.25766e-49	0.44769	0.596	0.317	5.31092e-45	Treg	FYN
2.32865e-46	0.473511	0.711	0.473	5.4779e-42	Treg	ARF6
1.01338e-46	0.466319	0.955	0.875	2.38388e-42	Treg	RPL36AL
3.49697e-48	0.445311	0.603	0.423	8.22627e-44	Treg	NDUFV2
5.8142e-50	0.426704	1	0.991	1.36773e-45	Treg	RPL24
9.79311e-59	0.351693	0.254	0.075	2.30373e-54	Treg	NDFIP2
8.14655e-44	0.484485	0.884	0.744	1.9164e-39	Treg	COMMD6
4.9513e-40	0.534973	0.711	0.449	1.16474e-35	Treg	FYB1
1.62669e-42	0.498663	0.606	0.402	3.82663e-38	Treg	PPP1R2
1.03839e-63	0.317383	0.231	0.052	2.44272e-59	Treg	ZC3H12D
7.15584e-54	0.381074	0.408	0.166	1.68334e-49	Treg	NCK2
3.24733e-52	0.394445	0.449	0.204	7.63901e-48	Treg	MIR4435-2HG
7.89306e-51	0.403754	0.483	0.267	1.85676e-46	Treg	COMMD7
5.16404e-78	0.253023	0.174	0.017	1.21479e-73	Treg	HACD1
4.42106e-58	0.348029	0.271	0.064	1.04001e-53	Treg	RGL4
2.37214e-44	0.467578	0.806	0.59	5.58022e-40	Treg	JAK1
1.25614e-43	0.475014	0.906	0.813	2.95495e-39	Treg	SUMO2
1.23743e-41	0.500224	0.962	0.908	2.91092e-37	Treg	HSPA8
1.63134e-42	0.483239	0.358	0.145	3.83755e-38	Treg	ACP5
1.60159e-46	0.436187	1	0.998	3.76758e-42	Treg	RPS15
4.15554e-43	0.474723	0.622	0.338	9.7755e-39	Treg	SMAP2
3.14667e-43	0.468585	0.81	0.603	7.40223e-39	Treg	EZR
3.37772e-61	0.317984	0.258	0.063	7.94574e-57	Treg	CD5
6.04775e-54	0.364749	0.35	0.127	1.42267e-49	Treg	FOXO1
1.5102e-40	0.50021	0.682	0.452	3.5526e-36	Treg	RNF213
2.77654e-41	0.484779	0.682	0.477	6.53152e-37	Treg	STAT3
2.08135e-40	0.489667	0.671	0.437	4.89618e-36	Treg	BCAS2
2.56434e-41	0.468622	0.829	0.672	6.03236e-37	Treg	COX8A
4.01719e-63	0.291628	0.243	0.062	9.45005e-59	Treg	CCDC141
1.30063e-64	0.283137	0.205	0.043	3.05959e-60	Treg	TOX2
4.64051e-44	0.43038	0.44	0.263	1.09163e-39	Treg	AKIRIN2
1.6194e-44	0.421769	0.432	0.191	3.80948e-40	Treg	PTPN22
2.99042e-42	0.442429	0.947	0.868	7.03465e-38	Treg	CHCHD2
7.71763e-46	0.402373	0.381	0.203	1.81549e-41	Treg	RAB9A
6.06974e-35	0.54924	0.961	0.919	1.42785e-30	Treg	KLF6
1.28453e-39	0.472838	0.911	0.802	3.02172e-35	Treg	ATP5MG
1.2497e-41	0.444045	0.529	0.293	2.93979e-37	Treg	MRPS6
6.84784e-34	0.560191	0.814	0.652	1.61089e-29	Treg	ARPC1B
4.33029e-40	0.456082	0.709	0.434	1.01866e-35	Treg	STK4
2.88289e-39	0.459105	0.636	0.396	6.7817e-35	Treg	GYPC
3.13566e-38	0.473356	0.926	0.849	7.37632e-34	Treg	UQCRB
5.62504e-55	0.314165	0.267	0.08	1.32323e-50	Treg	TRAF1
2.50556e-45	0.389228	1	0.999	5.89407e-41	Treg	RPS27
4.00155e-40	0.440361	0.798	0.576	9.41325e-36	Treg	TLE5
8.86627e-40	0.443006	0.555	0.3	2.0857e-35	Treg	PLP2
6.52526e-40	0.438619	0.695	0.502	1.535e-35	Treg	SNU13
1.95359e-46	0.36926	0.371	0.145	4.59563e-42	Treg	STAT4
3.42274e-49	0.337861	0.31	0.107	8.05166e-45	Treg	AC008105.3
8.31998e-50	0.32581	0.26	0.092	1.95719e-45	Treg	VAV3
1.31698e-41	0.397784	0.433	0.204	3.09807e-37	Treg	PHACTR2
3.84285e-38	0.430451	0.52	0.285	9.03993e-34	Treg	CNOT6L
1.30703e-54	0.28339	0.244	0.061	3.07466e-50	Treg	PCED1B
1.95922e-34	0.469886	0.731	0.506	4.60887e-30	Treg	IDS
2.30166e-50	0.304417	0.251	0.068	5.41442e-46	Treg	METTL8
1.47662e-32	0.498275	0.684	0.512	3.47361e-28	Treg	PSME2
1.10371e-37	0.419282	0.619	0.397	2.59637e-33	Treg	TERF2IP
1.19404e-37	0.41963	0.81	0.671	2.80886e-33	Treg	TRIR
7.90539e-39	0.404745	0.449	0.225	1.85966e-34	Treg	BCL2
5.95435e-30	0.540662	0.65	0.44	1.4007e-25	Treg	ISG15
2.82929e-35	0.437987	0.679	0.499	6.65562e-31	Treg	HLA-F
4.77351e-37	0.41258	0.526	0.287	1.12292e-32	Treg	CSK
9.79362e-54	0.268042	0.198	0.043	2.30385e-49	Treg	RAB33A
3.01734e-35	0.430398	0.538	0.376	7.09798e-31	Treg	COX17
2.80601e-40	0.366036	0.333	0.153	6.60085e-36	Treg	DDHD1
4.05443e-39	0.376288	0.486	0.274	9.53764e-35	Treg	PSIP1
2.29295e-43	0.332618	0.344	0.159	5.39393e-39	Treg	NUDT5
9.92757e-35	0.427702	0.973	0.928	2.33536e-30	Treg	EEF1D
3.37207e-35	0.41904	0.825	0.713	7.93245e-31	Treg	NDUFA13
3.97716e-36	0.404778	0.532	0.312	9.35588e-32	Treg	SH3KBP1
5.62768e-39	0.368868	0.426	0.203	1.32385e-34	Treg	RHOF
2.38552e-38	0.374076	0.37	0.154	5.61169e-34	Treg	EPSTI1
3.72543e-35	0.404778	0.683	0.481	8.76369e-31	Treg	UBE2D2
5.6319e-49	0.27554	0.243	0.079	1.32485e-44	Treg	ZBTB24
4.79531e-32	0.439468	0.598	0.367	1.12805e-27	Treg	UBALD2
4.18272e-36	0.379749	0.655	0.388	9.83943e-32	Treg	LSP1
8.80119e-39	0.342804	0.95	0.812	2.07039e-34	Treg	SRSF7
6.44486e-45	0.287899	0.283	0.092	1.51609e-40	Treg	ITK
3.57879e-31	0.439414	0.715	0.541	8.41874e-27	Treg	APRT
1.46883e-32	0.417145	0.868	0.771	3.45529e-28	Treg	OST4
6.04356e-35	0.381981	0.622	0.405	1.42169e-30	Treg	EPC1
3.24076e-34	0.39149	0.522	0.286	7.62355e-30	Treg	APBB1IP
2.09537e-35	0.373189	0.575	0.354	4.92914e-31	Treg	ETS1
3.65788e-32	0.410883	0.518	0.324	8.6048e-28	Treg	TANK
1.14196e-33	0.38799	1	0.997	2.68636e-29	Treg	RPS15A
1.7069e-33	0.387667	0.409	0.177	4.01531e-29	Treg	CD4
2.26565e-36	0.351105	0.432	0.252	5.32971e-32	Treg	POLR3GL
1.88063e-33	0.385322	0.362	0.186	4.42399e-29	Treg	JMY
8.04402e-30	0.438795	0.811	0.665	1.89227e-25	Treg	PSME1
1.44543e-35	0.355338	0.549	0.375	3.40022e-31	Treg	NOL7
3.68564e-38	0.327142	0.35	0.145	8.6701e-34	Treg	CCDC167
1.09887e-38	0.321922	0.344	0.131	2.58499e-34	Treg	DEF6
1.07621e-30	0.411241	0.772	0.59	2.53168e-26	Treg	HMGN1
7.33199e-24	0.551886	1	0.984	1.72478e-19	Treg	ACTB
8.72775e-34	0.360282	0.491	0.311	2.05312e-29	Treg	TBCB
1.82968e-26	0.477645	0.893	0.85	4.30414e-22	Treg	CLIC1
1.09894e-33	0.35659	0.495	0.291	2.58516e-29	Treg	SEC11C
2.86418e-30	0.403948	0.649	0.473	6.7377e-26	Treg	CUTA
2.92919e-40	0.288015	0.293	0.104	6.89064e-36	Treg	FLT3LG
3.58747e-29	0.41965	0.843	0.698	8.43916e-25	Treg	CIRBP
4.01643e-22	0.592797	1	0.984	9.44825e-18	Treg	TMSB4X
3.5514e-31	0.386856	0.52	0.314	8.35431e-27	Treg	MZT2A
1.34955e-30	0.391138	0.59	0.396	3.17467e-26	Treg	PAK2
2.52883e-33	0.352968	1	0.997	5.94881e-29	Treg	RPS3
5.15288e-32	0.361485	1	0.994	1.21216e-27	Treg	RPS25
5.49619e-30	0.383732	0.999	0.991	1.29292e-25	Treg	RPL14
9.40647e-33	0.344921	0.583	0.406	2.21278e-28	Treg	PRDX2
2.25246e-32	0.349475	0.386	0.202	5.2987e-28	Treg	TMEM173
1.78493e-29	0.390892	0.603	0.395	4.19886e-25	Treg	FAM107B
1.21911e-29	0.387607	0.636	0.487	2.86784e-25	Treg	GSTK1
7.47401e-31	0.368899	0.626	0.396	1.75819e-26	Treg	STK17A
3.24194e-28	0.410715	0.86	0.689	7.62634e-24	Treg	SELENOK
9.59759e-34	0.33089	0.507	0.272	2.25774e-29	Treg	GNG2
1.40889e-36	0.297593	0.274	0.116	3.31426e-32	Treg	CCNG2
2.43538e-29	0.383594	0.636	0.465	5.72898e-25	Treg	PAIP2
2.3994e-30	0.365944	0.677	0.533	5.64434e-26	Treg	NDUFB8
8.90367e-29	0.389075	0.528	0.367	2.0945e-24	Treg	TRAPPC1
5.90605e-35	0.307411	0.337	0.149	1.38934e-30	Treg	CYFIP2
8.61599e-40	0.260974	0.227	0.073	2.02682e-35	Treg	KAT2B
2.05684e-24	0.464504	0.907	0.85	4.83851e-20	Treg	HSPE1
1.29216e-32	0.324827	0.455	0.254	3.03967e-28	Treg	TSTD1
2.89474e-34	0.305476	0.312	0.149	6.80958e-30	Treg	HTATIP2
1.18853e-29	0.362386	0.416	0.222	2.79589e-25	Treg	NEDD9
2.57421e-29	0.367222	0.49	0.271	6.05558e-25	Treg	CDKN1B
5.24914e-29	0.367997	0.789	0.653	1.23481e-24	Treg	PRRC2C
4.73135e-30	0.347633	0.628	0.453	1.113e-25	Treg	ISCU
2.31311e-26	0.406499	0.946	0.836	5.44136e-22	Treg	SRSF5
1.79911e-38	0.257463	0.247	0.091	4.23222e-34	Treg	UXS1
5.23425e-26	0.410113	0.821	0.606	1.2313e-21	Treg	FXYD5
1.37319e-30	0.335742	0.433	0.256	3.23028e-26	Treg	FAM89B
1.31004e-32	0.305036	0.502	0.302	3.08174e-28	Treg	OPTN
1.20032e-31	0.315542	1	0.999	2.82363e-27	Treg	RPS28
8.83234e-34	0.285194	0.251	0.099	2.07772e-29	Treg	KIF20B
4.31197e-28	0.354417	0.638	0.475	1.01435e-23	Treg	SCAND1
1.46302e-33	0.283237	0.318	0.174	3.44161e-29	Treg	PMVK
6.29061e-34	0.274879	0.31	0.14	1.4798e-29	Treg	CD320
3.88666e-29	0.326589	0.525	0.359	9.14298e-25	Treg	NDFIP1
3.03523e-28	0.338518	0.533	0.328	7.14008e-24	Treg	WNK1
1.10841e-29	0.314302	0.306	0.139	2.60741e-25	Treg	ENTPD1
9.16215e-35	0.259234	0.278	0.108	2.1553e-30	Treg	TULP4
4.35989e-27	0.349694	0.691	0.522	1.02562e-22	Treg	GPBP1
3.71136e-26	0.364747	0.517	0.344	8.73061e-22	Treg	C17orf49
4.34441e-28	0.330197	1	0.993	1.02198e-23	Treg	RPL36
2.69687e-27	0.331524	1	0.998	6.34412e-23	Treg	RPL19
5.65999e-34	0.250958	0.215	0.077	1.33145e-29	Treg	LINC00513
3.78688e-27	0.327893	1	1	8.90826e-23	Treg	RPL13
3.80944e-28	0.312719	0.412	0.21	8.96133e-24	Treg	ARHGAP9
5.54278e-20	0.478253	0.632	0.461	1.30388e-15	Treg	DDIT4
7.01205e-29	0.298855	0.348	0.159	1.64951e-24	Treg	CD82
6.71394e-25	0.358775	0.667	0.469	1.57939e-20	Treg	H2AFV
1.00668e-24	0.360816	0.754	0.657	2.3681e-20	Treg	COX7A2
4.38736e-24	0.37102	0.586	0.381	1.03208e-19	Treg	PDCD4
2.42972e-27	0.316629	0.529	0.345	5.71568e-23	Treg	SNRPN
1.16216e-25	0.342026	0.405	0.233	2.73388e-21	Treg	APOBEC3C
1.36842e-25	0.342398	0.48	0.297	3.21906e-21	Treg	AC044849.1
1.82178e-25	0.339486	0.779	0.719	4.28557e-21	Treg	UBL5
2.43091e-28	0.296222	0.406	0.206	5.71847e-24	Treg	RBM38
1.68286e-27	0.307251	0.395	0.21	3.95875e-23	Treg	N4BP1
3.01389e-29	0.284996	0.36	0.188	7.08987e-25	Treg	USP12
1.2434e-30	0.269234	0.313	0.138	2.92498e-26	Treg	GCHFR
5.69582e-27	0.306333	0.379	0.193	1.33989e-22	Treg	AC016831.5
2.33184e-28	0.287143	0.765	0.52	5.48542e-24	Treg	CD44
2.50291e-28	0.285132	0.359	0.169	5.88785e-24	Treg	CCM2
1.64829e-28	0.280949	0.351	0.16	3.87743e-24	Treg	SYTL3
8.18436e-23	0.369393	0.668	0.503	1.92529e-18	Treg	HIGD2A
2.03873e-24	0.336879	0.537	0.319	4.79591e-20	Treg	FMNL1
9.35838e-23	0.368	0.495	0.397	2.20147e-18	Treg	RPS4Y1
2.69925e-24	0.338219	0.711	0.577	6.34971e-20	Treg	SERBP1
1.04816e-21	0.38745	0.409	0.242	2.46569e-17	Treg	STAT1
7.76318e-24	0.342672	0.555	0.385	1.82621e-19	Treg	FAM177A1
5.47405e-26	0.306144	0.574	0.356	1.28772e-21	Treg	RUNX3
1.57366e-24	0.328644	0.487	0.32	3.70187e-20	Treg	FGFR1OP2
4.05569e-25	0.318831	0.516	0.339	9.54061e-21	Treg	PSMC5
1.00267e-22	0.361381	0.607	0.429	2.35868e-18	Treg	CHURC1
6.58245e-23	0.355221	0.887	0.81	1.54845e-18	Treg	COX7C
1.04069e-22	0.359221	0.908	0.793	2.44811e-18	Treg	TMA7
2.47883e-21	0.386551	0.987	0.944	5.83121e-17	Treg	CFL1
6.74488e-21	0.396563	0.789	0.585	1.58667e-16	Treg	GMFG
6.30591e-25	0.315551	1	0.999	1.4834e-20	Treg	RPL11
6.19941e-22	0.369386	0.726	0.545	1.45835e-17	Treg	SF1
3.53852e-24	0.323675	0.848	0.761	8.32402e-20	Treg	EDF1
1.48877e-21	0.373959	0.605	0.452	3.50219e-17	Treg	PIM3
1.308e-20	0.392804	0.645	0.468	3.07694e-16	Treg	NOP10
7.14286e-22	0.361326	0.687	0.51	1.68029e-17	Treg	ANP32B
1.19959e-24	0.307636	0.409	0.234	2.82191e-20	Treg	CCNDBP1
1.25229e-22	0.34168	0.684	0.514	2.94588e-18	Treg	KMT2E
2.30237e-24	0.307701	0.447	0.279	5.41609e-20	Treg	GSPT1
8.70837e-21	0.373512	0.87	0.75	2.04856e-16	Treg	YWHAZ
1.5307e-23	0.31546	0.507	0.356	3.60082e-19	Treg	MXD4
5.06216e-20	0.389324	0.997	0.995	1.19082e-15	Treg	RPL17
5.65572e-24	0.301341	0.433	0.244	1.33045e-19	Treg	SS18L2
2.11892e-21	0.342881	0.576	0.378	4.98455e-17	Treg	JPT1
1.68316e-20	0.362844	0.675	0.515	3.95946e-16	Treg	SPCS1
4.67425e-24	0.289378	0.425	0.24	1.09957e-19	Treg	DIAPH1
7.87326e-25	0.276509	0.339	0.189	1.85211e-20	Treg	MDFIC
8.46508e-22	0.321707	0.509	0.336	1.99133e-17	Treg	PSMA5
1.69942e-23	0.289636	0.619	0.426	3.99773e-19	Treg	HMGB2
3.1976e-21	0.328471	0.673	0.532	7.52203e-17	Treg	C19orf53
7.10447e-22	0.315525	0.305	0.159	1.67126e-17	Treg	FRMD4B
4.63054e-20	0.352745	0.432	0.238	1.08929e-15	Treg	CASP1
1.45911e-23	0.281331	0.328	0.174	3.43242e-19	Treg	CASP8
7.94875e-22	0.309601	1	0.996	1.86986e-17	Treg	RPL18A
1.1683e-22	0.293773	0.599	0.394	2.74831e-18	Treg	FNBP1
1.44524e-20	0.331962	0.995	0.984	3.39978e-16	Treg	RPL35
1.57938e-23	0.278422	0.327	0.168	3.71534e-19	Treg	CD58
3.31106e-20	0.338365	0.536	0.374	7.78894e-16	Treg	YPEL3
4.02444e-20	0.336068	0.942	0.903	9.46709e-16	Treg	DNAJA1
2.89322e-20	0.332346	0.534	0.369	6.80601e-16	Treg	IDI1
4.99862e-22	0.29615	0.482	0.29	1.17588e-17	Treg	GTF2B
3.88039e-20	0.330595	0.761	0.625	9.12823e-16	Treg	RAN
5.48823e-19	0.353563	0.997	0.99	1.29105e-14	Treg	RPS16
3.21118e-20	0.3236	0.347	0.202	7.55397e-16	Treg	PDCL3
2.44039e-21	0.300714	0.995	0.965	5.74077e-17	Treg	HLA-E
2.24452e-19	0.340595	1	1	5.28001e-15	Treg	RPLP1
5.27152e-19	0.348023	0.663	0.469	1.24007e-14	Treg	REL
1.69922e-21	0.293556	0.51	0.33	3.99724e-17	Treg	C9orf78
9.28877e-22	0.288387	0.495	0.309	2.18509e-17	Treg	CMC2
7.44248e-20	0.3247	0.676	0.521	1.75077e-15	Treg	COPE
7.29345e-20	0.316304	0.599	0.45	1.71571e-15	Treg	PHPT1
4.02415e-20	0.308504	0.393	0.217	9.46642e-16	Treg	TRAF3IP3
2.6774e-19	0.318748	0.565	0.398	6.29832e-15	Treg	PET100
2.80162e-20	0.297401	1	0.997	6.59054e-16	Treg	RPL18
2.88883e-21	0.276876	0.332	0.186	6.79568e-17	Treg	SAMD9
1.70992e-21	0.272058	0.331	0.174	4.02242e-17	Treg	LINC00963
5.47981e-22	0.262605	0.345	0.2	1.28907e-17	Treg	CHD3
4.15979e-21	0.276815	1	0.998	9.7855e-17	Treg	RPL30
1.05213e-22	0.250589	0.314	0.183	2.47503e-18	Treg	RSBN1
4.53284e-16	0.401863	0.985	0.957	1.06631e-11	Treg	RPL13A
5.52773e-19	0.313684	0.659	0.511	1.30034e-14	Treg	SNRPB
3.29997e-19	0.308658	0.463	0.27	7.76284e-15	Treg	IL10RA
1.7609e-21	0.265662	0.421	0.238	4.14234e-17	Treg	PTPN7
1.29122e-20	0.278429	0.954	0.89	3.03748e-16	Treg	NPM1
6.18576e-20	0.287568	0.366	0.196	1.45514e-15	Treg	BACH1
1.68412e-20	0.276662	0.312	0.135	3.96173e-16	Treg	NCF4
1.70303e-21	0.257992	0.312	0.15	4.0062e-17	Treg	DOCK10
2.84513e-19	0.297602	0.444	0.286	6.69287e-15	Treg	DEDD2
5.45861e-18	0.325633	0.999	0.994	1.28408e-13	Treg	RPL15
3.98572e-18	0.320041	0.517	0.347	9.376e-14	Treg	SMCHD1
1.73812e-18	0.308425	0.48	0.327	4.08874e-14	Treg	IFI27L2
2.6469e-19	0.290236	0.947	0.878	6.22657e-15	Treg	HNRNPA1
3.98889e-21	0.254875	0.325	0.174	9.38346e-17	Treg	CHST11
4.2096e-18	0.313969	0.796	0.64	9.90266e-14	Treg	TAGLN2
7.13317e-17	0.345727	0.502	0.318	1.67801e-12	Treg	RHOG
5.05168e-17	0.324693	0.861	0.761	1.18836e-12	Treg	EIF3K
1.8821e-17	0.31278	0.734	0.595	4.42744e-13	Treg	RBM8A
1.77788e-17	0.311956	0.762	0.569	4.1823e-13	Treg	HCST
1.20006e-17	0.307233	0.371	0.212	2.82303e-13	Treg	IGFLR1
1.00375e-16	0.328213	0.601	0.465	2.36121e-12	Treg	PSMB3
1.00386e-19	0.260869	0.347	0.197	2.36149e-15	Treg	ANTKMT
7.28382e-18	0.293864	0.58	0.432	1.71345e-13	Treg	UFC1
1.84592e-17	0.301144	0.468	0.313	4.34235e-13	Treg	CCDC107
2.07063e-16	0.327563	0.788	0.67	4.87094e-12	Treg	HNRNPA3
2.11482e-17	0.300267	0.598	0.468	4.9749e-13	Treg	SYF2
4.85307e-19	0.255875	0.43	0.283	1.14164e-14	Treg	PIN1
1.09856e-18	0.259764	0.394	0.242	2.58426e-14	Treg	RNF145
6.35971e-17	0.297914	0.636	0.505	1.49606e-12	Treg	SF3B5
6.88096e-13	0.450405	0.966	0.958	1.61868e-08	Treg	ACTG1
8.74531e-18	0.276264	0.476	0.327	2.05725e-13	Treg	NDUFA6
3.73283e-18	0.268351	1	0.997	8.7811e-14	Treg	FAU
1.80553e-15	0.335282	0.663	0.503	4.24732e-11	Treg	PPP1CB
1.75788e-18	0.25503	0.999	0.991	4.13524e-14	Treg	RPL35A
1.25441e-14	0.357101	0.819	0.695	2.95086e-10	Treg	CYCS
1.13084e-18	0.250164	0.293	0.153	2.66019e-14	Treg	AC025164.1
1.23146e-13	0.390866	0.632	0.466	2.89688e-09	Treg	CD53
1.6846e-16	0.284857	0.516	0.382	3.96285e-12	Treg	PA2G4
1.90085e-15	0.312112	0.571	0.432	4.47155e-11	Treg	PRR13
1.01227e-16	0.270919	0.497	0.325	2.38125e-12	Treg	JOSD1
1.17739e-13	0.367315	0.981	0.97	2.76968e-09	Treg	MYL6
5.50977e-16	0.287358	0.738	0.606	1.29612e-11	Treg	MZT2B
2.61355e-15	0.305677	0.607	0.464	6.14811e-11	Treg	PSMA2
6.62137e-17	0.263405	0.318	0.183	1.55761e-12	Treg	PELI1
1.98398e-15	0.298948	0.75	0.664	4.66712e-11	Treg	COX6A1
5.32713e-17	0.257629	0.417	0.272	1.25315e-12	Treg	SDF4
9.44422e-14	0.353502	0.68	0.495	2.22166e-09	Treg	ZNF331
2.10796e-16	0.268358	0.506	0.34	4.95877e-12	Treg	MRPL41
1.66121e-15	0.290795	0.999	0.991	3.90782e-11	Treg	RPL6
2.01039e-14	0.319791	1	0.996	4.72923e-10	Treg	H3F3B
2.06693e-15	0.286088	0.679	0.556	4.86225e-11	Treg	UBXN1
3.00658e-16	0.263955	0.495	0.399	7.07269e-12	Treg	GLS
6.60664e-16	0.267826	0.46	0.307	1.55415e-11	Treg	TMEM160
1.16461e-15	0.270578	0.298	0.143	2.73962e-11	Treg	SELPLG
2.92945e-16	0.252598	0.345	0.209	6.89125e-12	Treg	CNIH1
6.772e-10	0.586141	0.984	0.985	1.59305e-05	Treg	MT-CYB
2.42197e-15	0.273178	0.455	0.311	5.69744e-11	Treg	RNF19A
7.56697e-14	0.318588	0.762	0.669	1.78005e-09	Treg	UQCR11
7.44842e-14	0.317352	0.709	0.516	1.75217e-09	Treg	CD48
1.31714e-15	0.26265	0.466	0.332	3.09844e-11	Treg	AHSA1
2.32522e-13	0.332443	0.66	0.5	5.46985e-09	Treg	ELF1
2.13347e-14	0.29528	0.699	0.585	5.01878e-10	Treg	EIF3F
2.49727e-15	0.266971	0.999	0.998	5.87459e-11	Treg	RPL32
5.73211e-16	0.25003	0.999	0.994	1.34842e-11	Treg	RPS7
4.7056e-15	0.268017	0.493	0.352	1.10695e-10	Treg	CHMP4A
1.45132e-14	0.281417	0.484	0.361	3.41408e-10	Treg	TSPYL2
1.55989e-15	0.254378	0.599	0.461	3.66949e-11	Treg	SUMO1
1.46029e-12	0.355558	0.687	0.528	3.43519e-08	Treg	VAMP8
2.61385e-15	0.256703	0.607	0.441	6.14883e-11	Treg	LDHB
4.88057e-15	0.259829	1	0.996	1.14811e-10	Treg	RPL8
1.03405e-14	0.267817	0.439	0.305	2.43249e-10	Treg	DDX6
7.36475e-14	0.293735	0.995	0.965	1.73248e-09	Treg	RPS10
4.91896e-15	0.257793	0.425	0.274	1.15714e-10	Treg	ANXA6
3.58683e-14	0.275754	0.475	0.322	8.43765e-10	Treg	MYCBP2
4.22976e-14	0.275812	1	0.992	9.95009e-10	Treg	RPL29
3.12722e-14	0.269134	0.571	0.436	7.35648e-10	Treg	PSMD8
1.82913e-13	0.291947	0.655	0.513	4.30284e-09	Treg	NDUFA11
2.87319e-14	0.264647	0.564	0.433	6.75889e-10	Treg	CCT4
1.01575e-13	0.277479	0.787	0.702	2.38946e-09	Treg	COX5B
4.42845e-14	0.263587	0.457	0.329	1.04175e-09	Treg	RNMT
2.12266e-12	0.320862	0.746	0.657	4.99335e-08	Treg	ATP6V0E1
3.04242e-13	0.2862	0.699	0.55	7.15699e-09	Treg	EIF3H
2.55135e-11	0.371728	0.777	0.646	6.0018e-07	Treg	EMP3
6.12308e-14	0.25518	0.471	0.34	1.44039e-09	Treg	SNRPB2
1.22905e-13	0.263422	1	0.999	2.89123e-09	Treg	EIF1
7.80324e-14	0.254955	0.464	0.367	1.83564e-09	Treg	TPR
4.18856e-13	0.277255	0.997	0.983	9.85317e-09	Treg	RPL10A
7.23253e-12	0.322364	0.796	0.698	1.70138e-07	Treg	PSMA7
1.32692e-13	0.253261	0.557	0.418	3.12144e-09	Treg	TOP1
2.34837e-13	0.256548	0.676	0.565	5.52432e-09	Treg	SF3B1
4.26395e-13	0.259902	0.582	0.484	1.00305e-08	Treg	SLC3A2
5.05383e-13	0.260479	0.606	0.467	1.18886e-08	Treg	KRT10
7.1708e-12	0.299933	1	0.996	1.68686e-07	Treg	RPS2
9.20111e-12	0.304224	0.98	0.973	2.16447e-07	Treg	HSP90AB1
7.11694e-12	0.29809	0.904	0.913	1.67419e-07	Treg	MT-ND5
2.0993e-12	0.273186	0.609	0.473	4.9384e-08	Treg	JTB
2.1786e-12	0.270369	0.506	0.358	5.12494e-08	Treg	LSM8
7.85663e-12	0.287413	0.784	0.712	1.84819e-07	Treg	COX6C
1.98961e-12	0.252177	0.586	0.455	4.68037e-08	Treg	RTRAF
3.73715e-12	0.260088	0.526	0.377	8.79126e-08	Treg	SP100
6.68081e-12	0.258256	0.858	0.773	1.57159e-07	Treg	SKP1
1.61782e-11	0.272212	0.555	0.378	3.80576e-07	Treg	HCLS1
1.25773e-11	0.2671	0.87	0.774	2.95868e-07	Treg	CCNI
6.65645e-12	0.254007	0.533	0.403	1.56586e-07	Treg	CHMP2A
1.77583e-11	0.269311	0.87	0.808	4.17746e-07	Treg	TOMM7
1.36489e-11	0.262638	0.394	0.231	3.21077e-07	Treg	EVI2A
4.26058e-11	0.270836	0.565	0.428	1.00226e-06	Treg	TAX1BP1
7.59367e-11	0.276126	0.462	0.329	1.78633e-06	Treg	PPP1CA
1.75364e-10	0.265165	0.692	0.573	4.12526e-06	Treg	PSMB1
1.34051e-10	0.258327	0.583	0.488	3.15341e-06	Treg	SBDS
4.29307e-10	0.279874	0.669	0.527	1.0099e-05	Treg	SNRPD2
1.45933e-10	0.25434	0.783	0.661	3.43293e-06	Treg	NOP53
1.58545e-08	0.30651	0.907	0.821	0.00037296	Treg	ARPC2
4.06698e-09	0.254265	0.507	0.367	9.56717e-05	Treg	FOXP1
1.16015e-08	0.256384	0.637	0.549	0.000272913	Treg	KRTCAP2
3.2409e-08	0.271237	0.472	0.381	0.000762389	Treg	MRPL18
4.0683e-08	0.252926	0.607	0.471	0.000957026	Treg	CFLAR
1.87072e-07	0.256044	0.638	0.52	0.00440067	Treg	UQCR10
7.31493e-07	0.27406	0.897	0.824	0.0172076	Treg	ATP5MC2
6.52762e-07	0.253042	0.664	0.542	0.0153556	Treg	IQGAP1
9.26883e-07	0.252206	0.788	0.748	0.021804	Treg	HSPD1

## Sheet: Tumor
p_val	avg_log2FC	pct.1	pct.2	p_val_adj	cluster	gene
0	3.20821	0.959	0.229	0	Tumor	FXYD2
0	3.16329	0.978	0.262	0	Tumor	CRYAB
0	2.73256	0.978	0.246	0	Tumor	NDUFA4L2
0	2.69077	0.82	0.162	0	Tumor	NNMT
0	2.4202	0.91	0.129	0	Tumor	CD24
0	2.40762	0.887	0.236	0	Tumor	CYB5A
0	2.19553	0.897	0.303	0	Tumor	VEGFA
0	2.11444	0.781	0.127	0	Tumor	ANGPTL4
0	2.09702	0.696	0.073	0	Tumor	RARRES2
0	2.05917	0.89	0.249	0	Tumor	ATP1B1
0	2.04976	0.993	0.832	0	Tumor	MIF
0	2.01906	0.85	0.17	0	Tumor	TMEM176A
0	1.91585	0.904	0.202	0	Tumor	CLU
0	1.8982	0.798	0.084	0	Tumor	EGLN3
0	1.84527	0.818	0.147	0	Tumor	BNIP3
0	1.83951	0.67	0.081	0	Tumor	FABP7
0	1.7368	0.815	0.244	0	Tumor	ANXA4
0	1.73524	0.627	0.083	0	Tumor	NAT8
0	1.72795	0.834	0.208	0	Tumor	SPP1
0	1.72571	0.557	0.071	0	Tumor	HILPDA
0	1.72443	0.834	0.241	0	Tumor	CCND1
0	1.6596	0.745	0.089	0	Tumor	KRT18
0	1.65328	0.407	0.125	0	Tumor	RRAD
0	1.62759	0.631	0.062	0	Tumor	GSTA1
0	1.61502	0.929	0.568	0	Tumor	ENO1
0	1.59666	0.688	0.066	0	Tumor	CXCL14
0	1.58933	0.998	0.948	0	Tumor	GAPDH
0	1.58526	0.837	0.263	0	Tumor	NDRG1
0	1.58111	0.734	0.07	0	Tumor	KRT8
0	1.57377	0.93	0.701	0	Tumor	TPI1
0	1.53202	0.859	0.257	0	Tumor	TMEM176B
0	1.50244	0.59	0.056	0	Tumor	CLDN4
0	1.46951	0.685	0.247	0	Tumor	SERPINA1
0	1.39432	0.681	0.141	0	Tumor	GPX3
0	1.34948	0.504	0.087	0	Tumor	GDF15
0	1.34721	0.659	0.125	0	Tumor	NUPR1
0	1.3455	0.655	0.078	0	Tumor	MGST1
0	1.28774	0.532	0.041	0	Tumor	S100A1
0	1.26207	0.6	0.043	0	Tumor	PDZK1IP1
0	1.25241	0.448	0.03	0	Tumor	CP
0	1.25086	0.918	0.52	0	Tumor	PLIN2
0	1.24231	0.859	0.482	0	Tumor	PKM
0	1.23082	0.181	0.009	0	Tumor	MMP7
0	1.18956	0.484	0.055	0	Tumor	GSTA2
0	1.18615	0.344	0.027	0	Tumor	FGG
0	1.17249	0.855	0.504	0	Tumor	PEBP1
0	1.15178	0.477	0.022	0	Tumor	WFDC2
0	1.14442	0.945	0.737	0	Tumor	LDHA
0	1.1377	0.979	0.78	0	Tumor	S100A10
0	1.13281	0.179	0.18	0	Tumor	TGFBI
0	1.12009	0.451	0.116	0	Tumor	IGFBP3
0	1.11836	0.545	0.086	0	Tumor	CKB
0	1.10418	0.516	0.026	0	Tumor	LINC01320
0	1.07515	0.59	0.165	0	Tumor	ADM
0	1.06027	0.586	0.053	0	Tumor	CMBL
0	1.05496	0.496	0.023	0	Tumor	CA9
0	1.04083	0.649	0.281	0	Tumor	TNFSF10
0	1.02104	0.856	0.587	0	Tumor	PGK1
0	1.01713	0.771	0.215	0	Tumor	ADIRF
0	1.01218	0.73	0.308	0	Tumor	NDUFC1
0	0.999934	0.439	0.097	0	Tumor	TNFRSF12A
0	0.99322	0.501	0.043	0	Tumor	SLC3A1
0	0.992893	0.907	0.771	0	Tumor	SNHG29
0	0.990772	0.466	0.081	0	Tumor	DEPP1
0	0.987193	0.34	0.033	0	Tumor	FGB
0	0.957518	0.674	0.209	0	Tumor	TPM1
0	0.943637	0.812	0.402	0	Tumor	CEBPD
0	0.92499	0.668	0.25	0	Tumor	OCIAD2
0	0.922942	0.742	0.554	0	Tumor	GAS5
0	0.918182	0.484	0.026	0	Tumor	UGT2B7
0	0.914489	0.524	0.036	0	Tumor	TCEA3
0	0.908631	0.596	0.135	0	Tumor	S100A13
0	0.898826	0.506	0.039	0	Tumor	BHMT2
0	0.898115	0.628	0.2	0	Tumor	ACAA2
0	0.896541	0.428	0.051	0	Tumor	KHK
0	0.898116	0.293	0.036	0	Tumor	RBP4
0	0.888697	0.859	0.597	0	Tumor	TXN
0	0.883999	0.418	0.038	0	Tumor	PLOD2
0	0.87655	0.758	0.421	0	Tumor	PHPT1
0	0.870493	0.535	0.092	0	Tumor	IMPA2
0	0.915157	0.328	0.047	1.00363e-304	Tumor	PCK1
0	0.862658	0.591	0.12	0	Tumor	PFKP
0	0.859692	0.615	0.18	0	Tumor	SPINT2
0	0.855046	0.788	0.466	0	Tumor	YBX3
0	0.854294	0.959	0.884	0	Tumor	NPM1
0	0.851668	0.429	0.036	0	Tumor	AOC1
0	0.850894	0.49	0.031	0	Tumor	PDZK1
0	0.843808	0.44	0.075	0	Tumor	TMEM91
0	0.842214	0.521	0.123	0	Tumor	ALDH1A1
0	0.841533	0.342	0.018	0	Tumor	DEFB1
0	0.839568	0.591	0.252	0	Tumor	FAM162A
0	0.835794	0.48	0.042	0	Tumor	NOL3
0	0.832502	0.193	0.012	0	Tumor	REG1A
0	0.82586	0.481	0.031	0	Tumor	BHMT
0	0.824942	0.888	0.791	0	Tumor	HINT1
0	0.822441	0.626	0.257	0	Tumor	PLAAT3
0	0.821378	0.407	0.027	0	Tumor	ELF3
0	0.817133	0.546	0.16	0	Tumor	PCBD1
0	0.814076	0.428	0.021	0	Tumor	CA12
0	0.811352	0.463	0.061	0	Tumor	RBP5
0	0.808918	0.373	0.055	0	Tumor	TNFAIP6
0	0.807342	0.535	0.167	0	Tumor	CCN1
0	0.801342	0.592	0.173	0	Tumor	PGRMC1
0	0.782101	0.684	0.373	0	Tumor	MPC2
0	0.779311	0.482	0.067	0	Tumor	AKR1C3
0	0.772855	0.729	0.376	0	Tumor	PRDX2
0	0.764447	0.28	0.026	0	Tumor	SLC17A3
0	0.75959	0.387	0.026	0	Tumor	C19orf33
0	0.747434	0.735	0.523	0	Tumor	SEC61G
3.19466e-284	0.838896	0.822	0.52	7.51513e-280	Tumor	EGR1
0	0.731042	0.619	0.27	0	Tumor	METTL26
0	0.729736	0.427	0.024	0	Tumor	SLC22A2
0	0.728895	0.764	0.495	0	Tumor	PPDPF
0	0.724337	0.703	0.415	0	Tumor	LY6E
0	0.720131	0.989	0.965	0	Tumor	RACK1
0	0.706726	0.402	0.041	0	Tumor	LRP2
0	0.70506	0.392	0.045	0	Tumor	IRX3
0	0.700282	0.508	0.168	0	Tumor	CNDP2
0	0.697437	0.514	0.134	0	Tumor	CAMK2N1
0	0.695402	0.354	0.025	0	Tumor	SOX9
0	0.683415	0.353	0.03	0	Tumor	SMIM24
0	0.67536	0.437	0.064	0	Tumor	PERP
0	0.671862	0.267	0.064	0	Tumor	MDK
0	0.67181	0.435	0.03	0	Tumor	FBXO17
0	0.670385	0.42	0.018	0	Tumor	LINC02532
0	0.668052	0.362	0.023	0	Tumor	GAL3ST1
0	0.663871	0.549	0.219	0	Tumor	VEGFB
0	0.658426	0.669	0.416	0	Tumor	HMGN3
0	0.651133	0.364	0.02	0	Tumor	DGCR9
0	0.649798	0.334	0.024	0	Tumor	BBOX1
0	0.648924	0.362	0.016	0	Tumor	PANTR1
0	0.64434	0.326	0.027	0	Tumor	SLC6A13
0	0.642424	0.678	0.375	0	Tumor	ECH1
0	0.638949	0.395	0.022	0	Tumor	HPN
0	0.638941	0.486	0.298	0	Tumor	TUBA1C
0	0.632251	0.231	0.011	0	Tumor	POT1-AS1
0	0.63051	0.422	0.064	0	Tumor	GATM
0	0.62403	0.803	0.613	0	Tumor	RPS27L
0	0.621698	0.636	0.363	0	Tumor	VDAC1
0	0.621694	0.529	0.214	0	Tumor	MXRA7
0	0.620889	0.511	0.162	0	Tumor	CXXC5
0	0.615634	0.407	0.067	0	Tumor	BHLHE41
0	0.611282	0.51	0.211	0	Tumor	HPCAL1
0	0.609238	0.59	0.265	0	Tumor	CYSTM1
0	0.601272	0.501	0.155	0	Tumor	AIG1
0	0.590808	0.71	0.487	0	Tumor	UQCRQ
0	0.588996	0.38	0.068	0	Tumor	SLC2A1
0	0.588722	0.372	0.023	0	Tumor	COL23A1
0	0.585928	0.504	0.179	0	Tumor	PRDX4
0	0.583662	0.558	0.263	0	Tumor	MLEC
0	0.583246	0.495	0.255	0	Tumor	EPB41L4A-AS1
0	0.583079	0.338	0.026	0	Tumor	CLTRN
0	0.581493	0.611	0.345	0	Tumor	PGAM1
0	0.579565	0.386	0.053	0	Tumor	ZNF395
0	0.578383	0.747	0.453	0	Tumor	MGST3
0	0.576672	0.517	0.197	0	Tumor	DARS
0	0.575698	0.356	0.063	0	Tumor	CDH6
0	0.574207	0.76	0.593	0	Tumor	MZT2B
0	0.573826	0.366	0.061	0	Tumor	TMEM37
0	0.573685	0.284	0.074	0	Tumor	TFPI
1.4838e-263	0.708589	0.938	0.631	3.49048e-259	Tumor	HSPB1
0	0.56841	0.366	0.018	0	Tumor	POU3F3
0	0.568226	0.716	0.51	0	Tumor	PRDX5
0	0.568069	0.311	0.018	0	Tumor	CLDN3
0	0.565753	0.693	0.434	0	Tumor	LAMTOR5
0	0.565122	0.367	0.056	0	Tumor	RIDA
0	0.559898	0.684	0.447	0	Tumor	DDT
0	0.558094	0.46	0.174	0	Tumor	HCFC1R1
0	0.55532	0.495	0.183	0	Tumor	DNPH1
0	0.554181	0.523	0.245	0	Tumor	VKORC1
0	0.553695	0.874	0.805	0	Tumor	COX7C
0	0.551712	0.3	0.026	0	Tumor	AMN
0	0.551593	0.35	0.082	0	Tumor	AQP3
2.0631e-299	0.590985	0.376	0.13	4.85323e-295	Tumor	MYC
0	0.542872	0.619	0.388	0	Tumor	CHCHD10
0	0.54171	0.329	0.06	0	Tumor	TMCC1
0	0.540048	0.153	0.008	0	Tumor	PNCK
0	0.55489	0.274	0.038	0	Tumor	CUBN
0	0.533931	0.371	0.025	0	Tumor	AK4
0	0.527522	0.597	0.398	0	Tumor	P4HB
0	0.526882	0.313	0.09	0	Tumor	MT1E
0	0.521499	0.361	0.042	0	Tumor	RNASE4
0	0.518965	0.308	0.024	0	Tumor	SERINC2
0	0.517729	0.136	0.008	0	Tumor	TFPI2
0	0.517149	0.349	0.068	0	Tumor	CES2
0	0.51486	0.434	0.106	0	Tumor	RBPMS
0	0.529809	0.429	0.146	0	Tumor	MGLL
0	0.512639	0.411	0.095	0	Tumor	MYL6B
0	0.507101	0.686	0.505	0	Tumor	TBCA
0	0.505279	0.401	0.182	0	Tumor	DUSP23
0	0.504358	0.644	0.358	0	Tumor	BNIP3L
0	0.501972	0.418	0.158	0	Tumor	COA3
0	0.501701	0.332	0.019	0	Tumor	GALNT14
0	0.501346	0.492	0.186	0	Tumor	TMEM205
0	0.499612	0.534	0.176	0	Tumor	CNN3
0	0.497884	0.443	0.147	0	Tumor	SERPING1
0	0.496922	0.327	0.022	0	Tumor	HSF4
0	0.496649	0.323	0.014	0	Tumor	EMX2
0	0.496045	0.359	0.053	0	Tumor	ENPEP
0	0.495863	0.327	0.015	0	Tumor	CCDC198
0	0.494431	0.29	0.016	0	Tumor	BICC1
0	0.492077	0.437	0.139	0	Tumor	PRXL2A
0	0.48712	0.342	0.045	0	Tumor	HSPB8
0	0.486326	0.335	0.042	0	Tumor	PPP1R16A
0	0.485445	0.339	0.057	0	Tumor	CRNDE
0	0.485077	0.53	0.24	0	Tumor	ESD
0	0.483997	0.699	0.487	0	Tumor	ST13
0	0.482671	0.418	0.13	0	Tumor	CISD1
0	0.481381	0.345	0.054	0	Tumor	SDC4
1.25141e-235	0.665031	0.475	0.16	2.94382e-231	Tumor	VCAM1
0	0.496173	0.643	0.424	0	Tumor	LDHB
3.64402e-307	0.505519	0.438	0.156	8.57219e-303	Tumor	HIPK2
0	0.477193	0.335	0.031	0	Tumor	CDK18
0	0.472785	0.27	0.034	0	Tumor	SLC6A8
0	0.471598	0.365	0.117	0	Tumor	NIT2
0	0.469093	0.306	0.014	0	Tumor	SLC28A1
0	0.474085	0.16	0.01	0	Tumor	RNF186
0	0.4582	0.258	0.02	0	Tumor	MIOX
0	0.45806	0.734	0.547	0	Tumor	C4orf3
0	0.455404	0.317	0.031	0	Tumor	ANG
0	0.45191	0.222	0.016	0	Tumor	LOX
0	0.451192	0.294	0.017	0	Tumor	CLEC18A
1.16242e-294	0.498098	0.475	0.171	2.73449e-290	Tumor	BEX3
0	0.457336	0.557	0.298	0	Tumor	ETFB
0	0.446262	0.441	0.178	0	Tumor	AKR7A2
0	0.445361	0.354	0.08	0	Tumor	BEX2
0	0.445006	0.41	0.156	0	Tumor	SAP30
0	0.441735	0.267	0.022	0	Tumor	ADSSL1
0	0.441042	0.379	0.1	0	Tumor	BDH2
0	0.440424	0.316	0.079	0	Tumor	FAM13A
0	0.439691	0.453	0.184	0	Tumor	SLC16A3
0	0.457013	0.508	0.298	0	Tumor	MZT2A
0	0.43735	0.295	0.042	0	Tumor	RETREG1
0	0.436673	0.166	0.008	0	Tumor	NPTX2
0	0.436562	0.496	0.253	0	Tumor	ECHS1
0	0.436287	0.308	0.021	0	Tumor	HOOK1
0	0.435705	0.178	0.008	0	Tumor	MT3
0	0.434611	0.329	0.062	0	Tumor	TUSC1
0	0.444449	0.382	0.096	0	Tumor	S100A16
0	0.432061	0.304	0.071	0	Tumor	PHLDA3
0	0.430919	0.29	0.013	0	Tumor	CYP2J2
0	0.429389	0.297	0.044	0	Tumor	ACAD11
0	0.426241	0.299	0.013	0	Tumor	USH1C
0	0.42271	0.262	0.014	0	Tumor	EPCAM
0	0.421038	0.272	0.021	0	Tumor	LINC02762
0	0.419752	0.373	0.112	0	Tumor	CRYL1
0	0.434316	0.665	0.479	4.70611e-308	Tumor	NDUFB4
4.61178e-279	0.485762	0.553	0.227	1.08488e-274	Tumor	DAB2
0	0.413634	0.265	0.056	0	Tumor	ERRFI1
0	0.41327	0.253	0.013	0	Tumor	CDCA2
0	0.411137	0.27	0.017	0	Tumor	AC087482.1
1.7369e-210	0.63926	0.811	0.609	4.08588e-206	Tumor	ATF3
0	0.409485	0.32	0.041	0	Tumor	EPS8L2
0	0.408825	0.276	0.054	0	Tumor	PTGR1
0	0.408027	0.276	0.064	0	Tumor	ENO2
0	0.407612	0.29	0.033	0	Tumor	SPAG4
0	0.40759	0.355	0.112	0	Tumor	ISOC2
0	0.404379	0.258	0.018	0	Tumor	EGFR
0	0.400311	0.178	0.025	0	Tumor	FHL2
2.83858e-212	0.614984	0.642	0.315	6.67748e-208	Tumor	TSC22D1
0	0.39748	0.194	0.007	0	Tumor	CLDN2
0	0.395887	0.225	0.015	0	Tumor	HLA-G
0	0.405755	0.472	0.229	0	Tumor	POLR2I
2.74777e-265	0.486142	0.996	0.96	6.46386e-261	Tumor	VIM
0	0.39441	0.306	0.068	0	Tumor	EIF4EBP3
0	0.393551	0.242	0.007	0	Tumor	FOLR1
0	0.392723	0.694	0.599	0	Tumor	TOMM20
0	0.392631	0.196	0.013	0	Tumor	KISS1R
0	0.39046	0.332	0.077	0	Tumor	GCSH
0	0.389697	0.27	0.012	0	Tumor	CDH2
0	0.38938	0.25	0.019	0	Tumor	ENPP3
0	0.38912	0.375	0.131	0	Tumor	CFAP36
0	0.387442	0.946	0.931	0	Tumor	RPLP0
0	0.387309	0.341	0.096	0	Tumor	SHMT2
0	0.386782	0.233	0.017	0	Tumor	CDHR5
0	0.383193	0.219	0.019	0	Tumor	PAX8
0	0.39716	0.343	0.105	0	Tumor	GAMT
0	0.381097	0.242	0.023	0	Tumor	CFB
0	0.389818	0.307	0.068	0	Tumor	PLEKHA5
4.86883e-308	0.397552	0.327	0.116	1.14534e-303	Tumor	ACLY
0	0.374426	1	1	0	Tumor	EEF1A1
6.1063e-276	0.440399	0.448	0.194	1.43645e-271	Tumor	SPATS2L
0	0.371498	0.279	0.031	0	Tumor	DPCD
0	0.374543	0.323	0.083	0	Tumor	FARP1
7.743e-291	0.413395	0.384	0.203	1.82146e-286	Tumor	RNF187
0	0.368612	0.283	0.038	0	Tumor	SLC37A4
0	0.366226	0.269	0.042	0	Tumor	DPP4
9.44769e-211	0.565294	0.798	0.539	2.22248e-206	Tumor	RHOB
0	0.363167	0.259	0.017	0	Tumor	DMKN
0	0.362882	0.944	0.803	0	Tumor	CD63
0	0.371724	0.375	0.131	0	Tumor	MXI1
0	0.378249	0.409	0.187	3.96737e-306	Tumor	COA4
0	0.376447	0.365	0.176	1.73221e-307	Tumor	TMEM141
0	0.360057	0.269	0.029	0	Tumor	MET
6.95426e-266	0.440483	0.842	0.716	1.63592e-261	Tumor	GPX4
0	0.357525	0.996	0.992	0	Tumor	RPL36
0	0.356808	0.24	0.028	0	Tumor	AMACR
0	0.352755	0.232	0.019	0	Tumor	SLC47A1
1.6451e-242	0.469795	0.509	0.271	3.86993e-238	Tumor	PTTG1IP
2.92872e-277	0.409617	0.423	0.188	6.88952e-273	Tumor	ADI1
0	0.347747	0.237	0.011	0	Tumor	PAX2
0	0.347467	0.241	0.009	0	Tumor	DSG2
0	0.34723	0.308	0.071	0	Tumor	C11orf1
0	0.346276	0.862	0.821	0	Tumor	ATP5MC2
1.52055e-286	0.393097	0.502	0.279	3.57695e-282	Tumor	NENF
9.90433e-291	0.387103	0.466	0.242	2.32989e-286	Tumor	MMP24OS
2.61465e-298	0.377054	0.384	0.15	6.1507e-294	Tumor	P4HA1
0	0.345492	0.288	0.06	0	Tumor	FAHD1
3.5809e-298	0.369535	0.205	0.042	8.4237e-294	Tumor	C1R
1.67903e-284	0.386526	0.392	0.148	3.94975e-280	Tumor	CCNG1
0	0.336991	0.223	0.023	0	Tumor	PBLD
0	0.335264	0.209	0.008	0	Tumor	UGT2A3
3.42238e-297	0.366165	0.366	0.172	8.0508e-293	Tumor	CERS2
0	0.33328	0.229	0.038	0	Tumor	SERPINE2
0	0.333236	0.156	0.003	0	Tumor	NEFL
0	0.332554	0.249	0.035	0	Tumor	ALDOC
0	0.331564	0.27	0.054	0	Tumor	HSBP1L1
0	0.33077	0.233	0.03	0	Tumor	P4HA2
9.06921e-280	0.384917	0.229	0.04	2.13344e-275	Tumor	AL109615.2
1.43925e-282	0.380895	0.361	0.108	3.3857e-278	Tumor	LGALS2
4.03176e-275	0.38921	0.645	0.47	9.48432e-271	Tumor	ATP5PD
0	0.328449	0.221	0.011	0	Tumor	CLEC18C
1.30924e-196	0.548501	0.173	0.02	3.07985e-192	Tumor	MT1G
0	0.327964	0.997	0.996	0	Tumor	RPL8
0	0.327021	0.944	0.916	0	Tumor	RPL7
1.29867e-297	0.356789	0.31	0.102	3.05498e-293	Tumor	MCRIP2
0	0.325075	0.257	0.039	0	Tumor	SHMT1
4.00877e-243	0.435906	0.648	0.43	9.43023e-239	Tumor	CANX
0	0.34183	0.302	0.075	4.62104e-304	Tumor	SMPDL3A
2.27598e-241	0.434735	0.729	0.54	5.35402e-237	Tumor	RTN4
7.93367e-304	0.342227	0.329	0.098	1.86632e-299	Tumor	BOD1
1.25189e-293	0.352702	0.225	0.023	2.94494e-289	Tumor	FABP3
6.9594e-303	0.341412	0.313	0.092	1.63713e-298	Tumor	HYI
4.03675e-290	0.355515	0.326	0.087	9.49605e-286	Tumor	ECHDC2
2.01311e-205	0.504829	0.628	0.451	4.73564e-201	Tumor	LGALS3
2.82013e-257	0.40079	0.334	0.104	6.63408e-253	Tumor	ACAT1
4.82457e-308	0.330289	0.887	0.846	1.13493e-303	Tumor	UQCRB
3.35806e-280	0.360658	0.225	0.021	7.89949e-276	Tumor	NPR3
2.18244e-241	0.418256	0.386	0.138	5.13397e-237	Tumor	PLEKHA1
3.82013e-235	0.429339	0.647	0.449	8.98648e-231	Tumor	BSG
2.55727e-215	0.465506	0.52	0.282	6.01572e-211	Tumor	SELENOM
3.83258e-279	0.354407	0.286	0.069	9.01576e-275	Tumor	LRRK2
6.03445e-266	0.366053	0.482	0.284	1.41954e-261	Tumor	SNRPE
0	0.297992	0.178	0.021	0	Tumor	FAM153CP
1.88231e-254	0.377857	0.373	0.126	4.42794e-250	Tumor	CAV2
0	0.294315	0.17	0.012	0	Tumor	TMEM45A
0	0.294281	0.211	0.01	0	Tumor	PRKAA2
0	0.293733	0.209	0.012	0	Tumor	MIR210HG
5.15215e-280	0.341294	0.392	0.171	1.21199e-275	Tumor	MSRB2
0	0.293254	0.205	0.012	0	Tumor	SEZ6L2
0	0.291465	0.185	0.01	0	Tumor	RIPK4
0	0.291424	0.179	0.012	0	Tumor	SERPINF2
2.07884e-268	0.353943	0.372	0.151	4.89025e-264	Tumor	ECI1
0	0.291148	0.2	0.009	0	Tumor	RAB17
0	0.290639	0.198	0.007	0	Tumor	KIF12
6.3258e-284	0.333075	0.313	0.089	1.48808e-279	Tumor	PMM1
6.44828e-263	0.360149	0.289	0.063	1.51689e-258	Tumor	TSPAN12
1.20711e-277	0.34058	0.261	0.075	2.8396e-273	Tumor	KSR1
0	0.292887	0.208	0.019	0	Tumor	PARD6B
3.41633e-283	0.32921	0.249	0.043	8.03656e-279	Tumor	RAB3IP
3.1808e-262	0.352602	0.4	0.183	7.4825e-258	Tumor	GPI
0	0.291239	0.17	0.015	0	Tumor	AHNAK2
3.08334e-275	0.334318	0.283	0.071	7.25324e-271	Tumor	C11orf54
3.2139e-169	0.549157	0.476	0.332	7.56037e-165	Tumor	ARID5B
1.71043e-273	0.334263	0.195	0.025	4.02361e-269	Tumor	AGT
1.13866e-272	0.331654	0.375	0.159	2.67858e-268	Tumor	AK2
0	0.289351	0.236	0.048	8.06627e-307	Tumor	MORN2
1.57956e-247	0.363265	0.52	0.3	3.71577e-243	Tumor	NDUFA5
2.78621e-289	0.309829	0.277	0.079	6.55427e-285	Tumor	INSIG2
0	0.288097	0.222	0.039	1.59002e-305	Tumor	HSD17B14
2.84678e-237	0.377013	0.228	0.104	6.69676e-233	Tumor	SYTL2
2.8585e-175	0.512421	0.275	0.101	6.72433e-171	Tumor	PGF
1.08152e-236	0.376243	0.601	0.398	2.54417e-232	Tumor	NDUFA2
0	0.272118	0.189	0.014	0	Tumor	PRUNE2
1.00624e-235	0.375401	0.722	0.558	2.36708e-231	Tumor	ATP5PF
0	0.27042	0.187	0.022	0	Tumor	ASS1
1.6923e-208	0.424627	0.127	0.043	3.98096e-204	Tumor	NRN1
0	0.269578	0.188	0.011	0	Tumor	BARX2
0	0.269485	0.183	0.01	0	Tumor	CDH16
2.61641e-228	0.385289	0.469	0.215	6.15485e-224	Tumor	TCEAL4
1.34758e-291	0.300071	0.198	0.016	3.17005e-287	Tumor	SLC6A3
0	0.268504	0.189	0.007	0	Tumor	NR1H4
0	0.266526	0.183	0.009	0	Tumor	CLDN10
0	0.266257	0.173	0.007	0	Tumor	ACMSD
0	0.26434	0.189	0.008	0	Tumor	LINC01697
2.43268e-222	0.387171	0.232	0.065	5.72264e-218	Tumor	SCD
3.132e-247	0.346918	0.446	0.225	7.36772e-243	Tumor	NDUFS4
1.51004e-203	0.423269	0.543	0.363	3.55222e-199	Tumor	SNHG7
2.68061e-218	0.393472	0.693	0.465	6.30587e-214	Tumor	YWHAE
0	0.26112	0.182	0.005	0	Tumor	ARSE
0	0.259875	0.186	0.009	0	Tumor	EMX2OS
1.11903e-217	0.391109	0.509	0.291	2.63241e-213	Tumor	LMAN1
0	0.26819	0.201	0.019	0	Tumor	ECHDC3
0	0.259484	0.169	0.01	0	Tumor	MUC1
1.55461e-286	0.293306	0.271	0.082	3.65706e-282	Tumor	TMEM9
5.26864e-236	0.356412	0.545	0.331	1.23939e-231	Tumor	KDELR1
0	0.260733	0.191	0.014	0	Tumor	FBXL16
1.55119e-259	0.320664	0.351	0.159	3.64901e-255	Tumor	ERGIC1
0	0.263747	0.174	0.013	0	Tumor	COL27A1
1.96529e-282	0.292954	0.165	0.015	4.62314e-278	Tumor	SMIM2-AS1
1.34874e-229	0.361655	0.773	0.653	3.17278e-225	Tumor	NDUFS5
0	0.253732	0.168	0.004	0	Tumor	BICDL2
2.62967e-301	0.273862	0.218	0.031	6.18605e-297	Tumor	HOXC10
5.99025e-256	0.321911	0.209	0.046	1.40915e-251	Tumor	TST
0	0.251671	0.244	0.04	0	Tumor	MAOB
0	0.250509	0.153	0.006	0	Tumor	LINC02274
2.29764e-304	0.266815	0.176	0.009	5.40497e-300	Tumor	TINAG
1.49225e-285	0.281118	0.21	0.043	3.51038e-281	Tumor	SSPN
1.03572e-293	0.272216	0.994	0.991	2.43643e-289	Tumor	RPL24
8.57703e-266	0.300369	0.272	0.089	2.01766e-261	Tumor	NTPCR
4.19857e-204	0.393187	0.272	0.087	9.87672e-200	Tumor	CSRP2
2.6676e-273	0.290224	0.213	0.029	6.27527e-269	Tumor	TMEM54
1.96984e-238	0.332549	0.379	0.203	4.63385e-234	Tumor	TRAPPC2L
8.9935e-236	0.336004	0.362	0.137	2.11563e-231	Tumor	MTFP1
5.61633e-302	0.2607	0.193	0.029	1.32119e-297	Tumor	CCL28
2.08369e-226	0.349369	0.483	0.258	4.90167e-222	Tumor	NDUFA7
2.35262e-266	0.294982	0.188	0.013	5.53431e-262	Tumor	ACSM2A
7.08269e-230	0.335149	0.91	0.572	1.66613e-225	Tumor	IL32
1.15308e-230	0.329244	0.434	0.184	2.71251e-226	Tumor	PDLIM1
4.61697e-187	0.406386	0.215	0.164	1.0861e-182	Tumor	CCDC91
5.26117e-152	0.498325	0.488	0.279	1.23764e-147	Tumor	HIST1H1C
6.53554e-197	0.376511	0.201	0.038	1.53742e-192	Tumor	EDN1
6.71177e-185	0.401564	0.334	0.123	1.57888e-180	Tumor	AKAP12
4.85894e-210	0.351608	0.311	0.116	1.14302e-205	Tumor	C3
1.32257e-255	0.286863	0.983	0.937	3.11122e-251	Tumor	ITM2B
9.13992e-270	0.270025	0.239	0.058	2.15008e-265	Tumor	PGM1
2.65544e-239	0.303847	0.372	0.169	6.24667e-235	Tumor	MRPL40
2.10219e-283	0.255054	0.997	0.998	4.94519e-279	Tumor	RPL3
2.69763e-264	0.273128	0.188	0.019	6.3459e-260	Tumor	ALPK2
4.04727e-273	0.264135	0.179	0.021	9.52079e-269	Tumor	ITGB8
1.04376e-185	0.391943	0.527	0.281	2.45533e-181	Tumor	CD151
3.55099e-219	0.329413	0.326	0.109	8.35334e-215	Tumor	SLC25A4
8.80071e-224	0.322361	0.789	0.694	2.07028e-219	Tumor	COX5B
6.55185e-268	0.266206	0.18	0.018	1.54126e-263	Tumor	CLDN7
1.48139e-243	0.293389	0.233	0.045	3.48483e-239	Tumor	PATJ
1.47377e-226	0.315262	0.231	0.059	3.46689e-222	Tumor	HRH2
2.11182e-185	0.384181	0.423	0.256	4.96785e-181	Tumor	COX20
9.6458e-271	0.259426	0.136	0.007	2.26908e-266	Tumor	AC090164.5
2.37019e-275	0.254493	0.17	0.01	5.57564e-271	Tumor	FTCD
1.39599e-202	0.347548	0.475	0.236	3.28392e-198	Tumor	TSTD1
1.32109e-214	0.327523	0.309	0.094	3.10773e-210	Tumor	TCN2
1.01898e-225	0.308296	0.319	0.119	2.39704e-221	Tumor	ASPH
3.94553e-217	0.320504	0.473	0.295	9.28146e-213	Tumor	RNF181
1.72652e-214	0.324043	0.414	0.21	4.06147e-210	Tumor	PRDX3
7.75136e-259	0.265001	0.172	0.01	1.82343e-254	Tumor	GLYAT
3.34321e-219	0.311954	0.458	0.269	7.86457e-215	Tumor	APEX1
1.90564e-181	0.37858	0.314	0.11	4.48283e-177	Tumor	CITED4
1.13798e-199	0.340364	0.469	0.298	2.67699e-195	Tumor	GTF3C6
5.4038e-204	0.33207	0.356	0.186	1.27119e-199	Tumor	ARPC1A
1.79913e-257	0.261521	0.201	0.024	4.23228e-253	Tumor	PTPRF
5.37002e-225	0.293705	0.358	0.158	1.26324e-220	Tumor	PMVK
3.97406e-232	0.283103	0.228	0.042	9.34858e-228	Tumor	STC2
1.95571e-209	0.313749	0.593	0.436	4.60062e-205	Tumor	PRDX6
1.83257e-258	0.25213	0.208	0.04	4.31095e-254	Tumor	IFT22
3.61096e-231	0.282385	0.262	0.074	8.49441e-227	Tumor	ALDH3A2
1.97836e-219	0.297409	0.295	0.113	4.65389e-215	Tumor	TM7SF3
2.88671e-255	0.254259	0.155	0.025	6.7907e-251	Tumor	C1S
6.05258e-233	0.279099	0.219	0.039	1.42381e-228	Tumor	MAL
1.79108e-243	0.265226	0.233	0.059	4.21335e-239	Tumor	FZD1
3.95865e-253	0.252383	0.182	0.021	9.31233e-249	Tumor	CNKSR3
2.8257e-191	0.335802	0.74	0.546	6.64718e-187	Tumor	BRI3
1.0892e-236	0.269644	0.196	0.046	2.56222e-232	Tumor	FAT1
7.78982e-176	0.362551	0.322	0.111	1.83248e-171	Tumor	TGM2
4.52585e-177	0.359453	0.23	0.06	1.06466e-172	Tumor	FHL1
3.87195e-234	0.266846	0.208	0.032	9.10838e-230	Tumor	SLC16A4
1.02651e-195	0.319237	0.658	0.513	2.41476e-191	Tumor	ATP5MD
2.83397e-208	0.298672	0.315	0.115	6.66663e-204	Tumor	AP1S1
8.48212e-174	0.35802	0.474	0.247	1.99533e-169	Tumor	CFDP1
6.23701e-227	0.272235	0.177	0.04	1.46719e-222	Tumor	IGF1R
3.96116e-197	0.314433	0.36	0.135	9.31823e-193	Tumor	COX7A1
4.21264e-224	0.275662	0.24	0.053	9.90981e-220	Tumor	CFI
3.91266e-210	0.292758	0.575	0.449	9.20414e-206	Tumor	VDAC2
1.16061e-233	0.262138	0.224	0.052	2.73023e-229	Tumor	NEDD4L
6.78381e-219	0.280052	0.225	0.074	1.59582e-214	Tumor	MT1F
8.37786e-139	0.447371	0.401	0.212	1.97081e-134	Tumor	ANKRD37
1.2744e-195	0.313757	0.409	0.252	2.99789e-191	Tumor	FUNDC2
2.19146e-222	0.274672	0.166	0.011	5.15518e-218	Tumor	ACSM2B
1.02631e-180	0.336014	0.234	0.073	2.41428e-176	Tumor	NMB
6.00782e-199	0.303156	0.535	0.372	1.41328e-194	Tumor	LMAN2
3.40373e-221	0.271383	0.274	0.088	8.00694e-217	Tumor	RTL8A
6.43742e-233	0.252484	0.7	0.485	1.51434e-228	Tumor	LAPTM4A
1.39877e-188	0.312385	0.632	0.457	3.29046e-184	Tumor	NDUFB7
2.33773e-168	0.34878	0.425	0.181	5.49928e-164	Tumor	NFIA
8.09072e-205	0.284462	0.501	0.313	1.90326e-200	Tumor	TMEM14C
4.96252e-211	0.275097	0.467	0.22	1.16738e-206	Tumor	RAB13
2.63266e-206	0.280361	0.314	0.149	6.19307e-202	Tumor	MRPS33
1.98442e-229	0.25134	0.212	0.041	4.66815e-225	Tumor	CRYZ
4.67845e-189	0.306109	0.537	0.358	1.10056e-184	Tumor	MRPL51
2.16789e-204	0.281765	0.321	0.142	5.09975e-200	Tumor	MRPL27
7.26007e-198	0.291048	0.138	0.01	1.70786e-193	Tumor	TSPAN1
3.649e-207	0.277517	0.32	0.144	8.58391e-203	Tumor	PIGP
2.16728e-161	0.357383	0.448	0.252	5.09831e-157	Tumor	CYB5R3
4.09535e-220	0.25786	0.245	0.09	9.6339e-216	Tumor	CMC4
5.22801e-175	0.325067	0.317	0.129	1.22984e-170	Tumor	HIST1H2AC
4.32018e-186	0.304161	0.519	0.348	1.01628e-181	Tumor	NDUFAB1
8.80856e-216	0.260935	0.26	0.078	2.07213e-211	Tumor	TRIP6
4.94356e-201	0.277837	0.305	0.116	1.16292e-196	Tumor	NUDT14
5.2127e-201	0.276756	0.338	0.168	1.22624e-196	Tumor	SLC39A1
5.69135e-204	0.268413	0.804	0.759	1.33883e-199	Tumor	EDF1
3.89828e-185	0.29336	0.493	0.311	9.17031e-181	Tumor	MRPS24
7.35425e-190	0.284206	0.343	0.161	1.73001e-185	Tumor	HDDC2
1.12779e-185	0.288988	0.394	0.215	2.65301e-181	Tumor	NFIL3
4.40132e-207	0.257913	0.315	0.135	1.03537e-202	Tumor	MTHFS
6.37765e-190	0.281785	0.438	0.262	1.50028e-185	Tumor	HEBP2
6.43978e-145	0.371083	0.301	0.095	1.51489e-140	Tumor	CD70
1.45834e-207	0.250737	0.839	0.771	3.43061e-203	Tumor	TMBIM6
4.6638e-176	0.295888	0.227	0.07	1.09711e-171	Tumor	RND3
2.29136e-186	0.277964	0.258	0.13	5.3902e-182	Tumor	NME4
6.18225e-188	0.272979	0.314	0.132	1.45431e-183	Tumor	MRPS18B
1.08414e-176	0.290845	0.506	0.323	2.55033e-172	Tumor	MICOS13
4.19333e-192	0.26552	0.274	0.102	9.8644e-188	Tumor	ATP11A
1.02872e-104	0.497422	0.146	0.022	2.41995e-100	Tumor	ALDOB
1.46441e-177	0.283694	0.392	0.206	3.44487e-173	Tumor	ADH5
2.82899e-148	0.341096	0.524	0.332	6.65492e-144	Tumor	ATOX1
3.04855e-180	0.273911	0.332	0.146	7.17141e-176	Tumor	MAP3K13
7.36241e-189	0.259902	0.25	0.077	1.73193e-184	Tumor	SH3YL1
2.69739e-187	0.261626	0.204	0.042	6.34534e-183	Tumor	ALDH6A1
3.14939e-175	0.279438	0.492	0.333	7.40863e-171	Tumor	SMIM26
1.37566e-176	0.273247	0.384	0.218	3.2361e-172	Tumor	DPY30
2.8458e-180	0.265765	0.369	0.197	6.69446e-176	Tumor	STOML2
4.75762e-164	0.288009	0.401	0.227	1.11918e-159	Tumor	NHP2
2.31597e-121	0.389244	0.76	0.74	5.44809e-117	Tumor	NME2
4.17489e-167	0.278118	0.16	0.022	9.82101e-163	Tumor	APOM
4.62887e-177	0.260379	0.723	0.61	1.08889e-172	Tumor	TMEM59
1.07027e-163	0.279494	0.488	0.323	2.51769e-159	Tumor	DYNLT1
1.67053e-162	0.279665	0.37	0.185	3.92975e-158	Tumor	RNF5
2.55695e-170	0.265952	0.336	0.167	6.01497e-166	Tumor	POLR2H
1.00825e-165	0.273402	0.427	0.253	2.37181e-161	Tumor	PHB
8.61131e-165	0.265563	0.363	0.19	2.02572e-160	Tumor	RRAGA
2.09391e-79	0.561405	0.303	0.165	4.92573e-75	Tumor	CCL2
1.94669e-165	0.253912	0.369	0.197	4.57939e-161	Tumor	PFKL
7.17524e-100	0.42883	0.313	0.164	1.6879e-95	Tumor	CDKN1C
2.58844e-163	0.253956	0.392	0.264	6.08905e-159	Tumor	C1orf43
1.83836e-147	0.274201	0.36	0.248	4.32456e-143	Tumor	NDUFAF8
1.94042e-75	0.538663	0.43	0.261	4.56463e-71	Tumor	C11orf96
5.33961e-155	0.250673	0.381	0.218	1.25609e-150	Tumor	TIMM13
1.49327e-146	0.265452	0.33	0.165	3.51277e-142	Tumor	RASSF4
6.05583e-135	0.287628	0.353	0.155	1.42457e-130	Tumor	TCEAL9
5.58475e-123	0.311796	0.829	0.687	1.31376e-118	Tumor	SOD1
1.30345e-141	0.268346	0.441	0.275	3.06625e-137	Tumor	TMED4
9.30486e-146	0.259811	0.257	0.113	2.18888e-141	Tumor	RCN1
8.37128e-142	0.266939	0.596	0.438	1.96926e-137	Tumor	DYNLRB1
4.22641e-139	0.271642	0.456	0.254	9.9422e-135	Tumor	CARHSP1
6.6738e-112	0.337547	0.374	0.202	1.56995e-107	Tumor	SOX4
8.54371e-129	0.288615	0.405	0.223	2.00982e-124	Tumor	UGCG
2.04679e-143	0.251873	0.409	0.262	4.81486e-139	Tumor	MDH1
1.6889e-127	0.282065	0.299	0.182	3.97296e-123	Tumor	SNX10
1.20141e-137	0.253568	0.509	0.353	2.8262e-133	Tumor	HSBP1
6.66225e-80	0.43475	0.224	0.112	1.56723e-75	Tumor	GEM
2.48186e-115	0.280067	0.753	0.709	5.83833e-111	Tumor	COX6C
3.51632e-123	0.257763	0.227	0.075	8.27178e-119	Tumor	NR1D1
4.16323e-126	0.250817	0.339	0.179	9.79358e-122	Tumor	GRHPR
2.79926e-113	0.27916	0.688	0.559	6.58498e-109	Tumor	SNHG8
2.24355e-110	0.285946	0.645	0.505	5.27773e-106	Tumor	NUCKS1
6.46487e-101	0.311812	0.186	0.103	1.5208e-96	Tumor	LUCAT1
6.30403e-117	0.257841	0.647	0.531	1.48296e-112	Tumor	ATP5ME
1.8865e-97	0.300378	0.437	0.294	4.43779e-93	Tumor	CDK2AP2
2.72063e-113	0.256268	0.49	0.363	6.40001e-109	Tumor	TMED9
1.58632e-103	0.250076	0.373	0.224	3.73166e-99	Tumor	IMP3
1.87534e-83	0.273763	0.514	0.491	4.41156e-79	Tumor	SERTAD1
2.05246e-51	0.359204	0.546	0.464	4.82821e-47	Tumor	MT2A
1.74198e-63	0.264098	0.587	0.494	4.09782e-59	Tumor	ANXA2
1.37263e-56	0.255747	0.276	0.164	3.22898e-52	Tumor	KCNQ1OT1
1.3949e-29	0.337443	0.629	0.547	3.28137e-25	Tumor	IER3

[truncated: 5 more sheets: Endothelium (VCAM1+), Mast cell, Neutrophil, Proliferative CD8+ T cell, Dendritic cell]
