# Supplementary material for: Single-cell multiomics analysis reveals regulatory programs in clear cell renal cell carcinoma
Source: Cell Discov. 2022 Jul 19;8:68. doi: 10.1038/s41421-022-00415-0 (PMC9296597; doi:10.1038/s41421-022-00415-0)
Supplement: Supplementary file 5 — Supplementary Table S4 [file 41421_2022_415_MOESM5_ESM.xlsx]

## Sheet: Sheet1
Supplementary Table S4. Overlap between differentially expressed genes (DEGs) and differentially accessible chromatin regions (DARs)
	DEGs	DEGs with DARs	Prop DEGs with DARs	DARs	DARs near DEGs	Prop DARs near DEGs
CD4+ T cell	281	55	0.19573	593	69	0.116358
NK/NKT cell	368	65	0.17663	551	86	0.15608
Endothelium (VCAM1-)	724	552	0.762431	6775	1474	0.217565
Monocyte	929	281	0.302476	1790	473	0.264246
CD8+ T cell	320	47	0.146875	383	71	0.185379
Macrophage	659	335	0.508346	3338	620	0.18574
Mesangial cell	917	526	0.57361	4552	965	0.211995
Endothelium (VCAM1+)	1120	687	0.613393	6182	1702	0.275315
Tumor	564	243	0.430851	4344	477	0.109807
B cell	220	60	0.272727	2531	98	0.0387199
Treg	545	37	0.0678899	251	46	0.183267
Mast cell	667	64	0.095952	635	83	0.130709
min	220	37	0.0678899	251	46	0.0387199
max	1120	687	0.762431	6775	1702	0.275315
mean	609.5	246	0.345576	2660.42	513.667	0.172932
sd	283.501	232.753	0.227301	2350.93	580.433	0.0674399
