# Supplementary material for: Single-cell multiomics analysis reveals regulatory programs in clear cell renal cell carcinoma
Source: Cell Discov. 2022 Jul 19;8:68. doi: 10.1038/s41421-022-00415-0 (PMC9296597; doi:10.1038/s41421-022-00415-0)
Supplement: Supplementary file 6 — Supplementary Table S5 [file 41421_2022_415_MOESM6_ESM.xlsx]

## Sheet: CD4+ T cell
	p_val	avg_log2FC	pct.1	pct.2	p_val_adj	gene
ENSG00000020633-LINE3271-RUNX3-D-N2	8.05188e-244	0.547663	0.819	0.518	7.00514e-241	RUNX3
ENSG00000179922-LINE1252-ZNF784-D	6.12159e-82	0.463889	0.635	0.479	5.32578e-79	ZNF784
ENSG00000148516-LINE581-ZEB1-D-N5	0	0.369289	0.922	0.498	0	ZEB1
ENSG00000102974-LINE747-CTCF-D-N67	4.63876e-184	0.275809	0.705	0.448	4.03572e-181	CTCF
ENSG00000184302-LINE2534-SIX6-I	2.3836e-19	0.265808	0.561	0.489	2.07374e-16	SIX6
ENSG00000007968-LINE1743-E2F2-D-N1	1.06962e-12	0.222212	0.536	0.484	9.30569e-10	E2F2
ENSG00000100625-LINE2190-SIX4-I	1.816e-12	0.213637	0.551	0.491	1.57992e-09	SIX4
ENSG00000124092-LINE881-CTCFL-D	1.15242e-117	0.182051	0.647	0.449	1.0026e-114	CTCFL
ENSG00000170577-LINE2480-SIX2-I	1.21494e-10	0.159125	0.539	0.485	1.057e-07	SIX2
ENSG00000106459-LINE3634-NRF1-D-N3	5.30073e-06	0.117527	0.499	0.484	0.00461164	NRF1
ENSG00000170616-LINE1130-SCRT1-D	2.78378e-35	0.104196	0.597	0.475	2.42189e-32	SCRT1
ENSG00000154727-LINE1896-GABPA-D-N7	3.23188e-13	0.0934116	0.547	0.494	2.81174e-10	GABPA
ENSG00000215397-LINE1563-SCRT2-D	3.6376e-25	0.0719388	0.58	0.479	3.16471e-22	SCRT2
ENSG00000111145-LINE1820-ELK3-D-N1	0.0185077	0.0394189	0.503	0.492	1	ELK3
ENSG00000101412-LINE1763-E2F1-D-N3	0.0548562	0.0261347	0.497	0.495	1	E2F1
ENSG00000172238-LINE964-ATOH1-I-N6	8.74152e-06	0.0218023	0.534	0.495	0.00760512	ATOH1
ENSG00000129152-LINE176-MYOD1-D-N3	6.54083e-178	0.0138923	0.757	0.481	5.69052e-175	MYOD1
ENSG00000126778-LINE2315-SIX1-I	0.0202	0.0114264	0.511	0.489	1	SIX1
ENSG00000185670-LINE1324-ZBTB3-I	0.0361841	-0.00556755	0.522	0.497	1	ZBTB3
ENSG00000214717-LINE3702-ZBED1-D	0.359817	-0.00702171	0.485	0.492	1	ZBED1
ENSG00000158711-LINE1910-ELK4-D-N5	4.07029e-15	-0.00881116	0.547	0.492	3.54116e-12	ELK4
ENSG00000122691-LINE162-TWIST1-D	1.58488e-135	-0.0307806	0.716	0.474	1.37885e-132	TWIST1
ENSG00000179059-LINE3477-ZFP42-I-N14	0.851314	-0.0330261	0.493	0.494	1	ZFP42
ENSG00000160199-LINE2408-PKNOX1-D-N1	0.0450644	-0.038292	0.53	0.506	1	PKNOX1
ENSG00000230797-LINE1592-YY2-D-N2	0.529244	-0.0405905	0.496	0.495	1	YY2
ENSG00000163497-LINE1921-FEV-D-N1	0.290817	-0.06632	0.491	0.496	1	FEV
ENSG00000138083-LINE2358-SIX3-I	0.073516	-0.0817328	0.497	0.497	1	SIX3
ENSG00000100811-LINE701-YY1-D-N9	0.00422239	-0.0945549	0.455	0.496	1	YY1
ENSG00000135363-LINE3654-LMO2-D-N1	4.26088e-208	-0.0959713	0.762	0.454	3.70697e-205	LMO2
ENSG00000117036-LINE1822-ETV3-D	0.0308986	-0.103998	0.474	0.496	1	ETV3
ENSG00000124664-LINE1834-SPDEF-D-N2	0.334197	-0.106044	0.51	0.489	1	SPDEF
ENSG00000197921-LINE306-HES5-D-N2	0.494982	-0.112336	0.5	0.497	1	HES5
ENSG00000119138-LINE843-KLF9-I	0.0020645	-0.122139	0.452	0.492	1	KLF9
ENSG00000148737-LINE3416-TCF7L2-D-N2	7.25072e-90	-0.134088	0.612	0.423	6.30813e-87	TCF7L2
ENSG00000107249-LINE815-GLIS3-D-N1	6.07476e-08	-0.134364	0.455	0.498	5.28504e-05	GLIS3
ENSG00000126767-LINE1846-ELK1-D-N6	1.50891e-05	-0.136881	0.453	0.495	0.0131275	ELK1
ENSG00000165495-LINE2439-PKNOX2-D	0.826695	-0.139591	0.507	0.504	1	PKNOX2
ENSG00000162419-LINE3299-GMEB1-D	0.077905	-0.150773	0.486	0.496	1	GMEB1
ENSG00000111249-LINE1692-CUX2-D-N1	0.0300676	-0.151672	0.46	0.488	1	CUX2
ENSG00000177045-LINE2505-SIX5-D-N1	1.13005e-06	-0.158922	0.485	0.507	0.000983147	SIX5
ENSG00000019549-LINE604-SNAI2-D-N2	0	-0.199556	0.866	0.465	0	SNAI2
ENSG00000179111-LINE284-HES7-D	0.000254867	-0.200489	0.467	0.498	0.221734	HES7
ENSG00000072310-LINE94-SREBF1-D-N3	3.31409e-08	-0.206527	0.461	0.505	2.88326e-05	SREBF1
ENSG00000185669-LINE1323-SNAI3-I	1.44877e-09	-0.23399	0.462	0.503	1.26043e-06	SNAI3
ENSG00000250542-LINE569-ENSG00000250542-I	6.07111e-12	-0.235399	0.438	0.496	5.28187e-09	ENSG00000250542
ENSG00000175832-LINE1926-ETV4-D-N1	4.09229e-14	-0.23553	0.442	0.499	3.56029e-11	ETV4
ENSG00000244405-LINE1929-ETV5-D-N1	1.81544e-12	-0.236502	0.44	0.501	1.57943e-09	ETV5
ENSG00000160967-LINE1705-CUX1-D-N2	1.17151e-05	-0.237565	0.466	0.497	0.0101922	CUX1
ENSG00000109787-LINE818-KLF3-D	0.000973823	-0.240479	0.463	0.499	0.847226	KLF3
ENSG00000185697-LINE2870-MYBL1-D-N1	6.40987e-09	-0.244451	0.449	0.496	5.57658e-06	MYBL1
ENSG00000121068-LINE3532-TBX2-D-N1	0.405589	-0.244904	0.501	0.503	1	TBX2
ENSG00000177374-LINE1207-HIC1-D	2.4663e-13	-0.25315	0.437	0.5	2.14568e-10	HIC1
ENSG00000124920-LINE2878-C11orf9-D	4.27949e-19	-0.254275	0.435	0.505	3.72315e-16	C11orf9
ENSG00000138336-LINE1723-TET1-D	2.0862e-08	-0.264726	0.449	0.495	1.81499e-05	TET1
ENSG00000124827-LINE2128-GCM2-D	2.04888e-07	-0.271527	0.443	0.495	0.000178252	GCM2
ENSG00000073861-LINE3513-TBX21-D-N2	1.63065e-10	-0.272178	0.469	0.509	1.41867e-07	TBX21
ENSG00000115966-LINE362-ATF2-D-N1	2.71395e-11	-0.280474	0.437	0.497	2.36113e-08	ATF2
ENSG00000134317-LINE2139-GRHL1-D-N2	3.6567e-07	-0.282226	0.439	0.491	0.000318133	GRHL1
ENSG00000137270-LINE2132-GCM1-D-N4	4.16896e-14	-0.287709	0.443	0.5	3.627e-11	GCM1
ENSG00000159216-LINE3282-RUNX1-D-N2	1.75544e-73	-0.290839	0.716	0.504	1.52723e-70	RUNX1
ENSG00000006468-LINE1799-ETV1-D	6.02846e-19	-0.295085	0.433	0.503	5.24476e-16	ETV1
ENSG00000043355-LINE608-ZIC2-D-N2	2.55307e-18	-0.297863	0.425	0.503	2.22117e-15	ZIC2
ENSG00000165156-LINE2436-ZHX1-D	1.37283e-11	-0.29796	0.443	0.496	1.19436e-08	ZHX1
ENSG00000115507-LINE2273-OTX1-D-N2	3.80055e-11	-0.299588	0.426	0.491	3.30648e-08	OTX1
ENSG00000177463-LINE3097-NR2C2-D-N4	3.44161e-20	-0.301782	0.415	0.497	2.9942e-17	NR2C2
ENSG00000138795-LINE3404-LEF1-D-N1	6.57451e-38	-0.301972	0.565	0.44	5.71983e-35	LEF1
ENSG00000172273-LINE1160-HINFP-D-N3	2.07091e-10	-0.302942	0.439	0.491	1.80169e-07	HINFP
ENSG00000164920-LINE1051-OSR2-I	2.65434e-23	-0.316342	0.422	0.508	2.30927e-20	OSR2
ENSG00000132604-LINE2851-TERF2-I	5.79389e-21	-0.320063	0.426	0.504	5.04068e-18	TERF2
ENSG00000106261-LINE809-ZKSCAN1-I	2.46888e-16	-0.332656	0.428	0.498	2.14793e-13	ZKSCAN1
ENSG00000171169-LINE2768-NAIF1-I	0.00329632	-0.335164	0.46	0.493	1	NAIF1
ENSG00000235187-LINE1928-ENSG00000235187-I	0.000236059	-0.345174	0.465	0.494	0.205371	ENSG00000235187
ENSG00000102145-LINE2081-GATA1-D-N7	2.3687e-12	-0.348717	0.537	0.466	2.06076e-09	GATA1
ENSG00000153779-LINE2398-TGIF2LX-D	1.53379e-22	-0.363671	0.437	0.509	1.3344e-19	TGIF2LX
ENSG00000176679-LINE2500-TGIF2LY-I	1.53379e-22	-0.363671	0.437	0.509	1.3344e-19	TGIF2LY
ENSG00000133740-LINE1773-E2F5-D	1.58855e-10	-0.364765	0.435	0.492	1.38204e-07	E2F5
ENSG00000101057-LINE2835-MYBL2-D-N1	1.08607e-22	-0.3693	0.425	0.501	9.44884e-20	MYBL2
ENSG00000167967-LINE1107-E4F1-D	1.09923e-22	-0.375631	0.419	0.503	9.56328e-20	E4F1
ENSG00000150347-LINE49-ARID5B-D-N1	4.22684e-16	-0.378563	0.423	0.498	3.67735e-13	ARID5B
ENSG00000134954-LINE1864-ETS1-D-N5	0.883532	-0.380691	0.475	0.489	1	ETS1
ENSG00000151702-LINE1884-FLI1-D-N2	0.00430717	-0.381472	0.458	0.493	1	FLI1
ENSG00000188290-LINE301-HES4-I	2.09499e-20	-0.384183	0.415	0.498	1.82264e-17	HES4
ENSG00000124216-LINE884-SNAI1-D	2.36926e-257	-0.386637	0.823	0.476	2.06126e-254	SNAI1
ENSG00000127528-LINE2754-KLF2-I-N15	0.196573	-0.4141	0.475	0.46	1	KLF2
ENSG00000174332-LINE1185-GLIS1-D	1.46523e-28	-0.417722	0.411	0.502	1.27475e-25	GLIS1
ENSG00000175197-LINE504-DDIT3-D	1.20836e-27	-0.418078	0.403	0.503	1.05127e-24	DDIT3
ENSG00000118260-LINE378-CREB1-D-N5	9.315e-27	-0.429917	0.415	0.501	8.10405e-24	CREB1
ENSG00000101216-LINE3291-GMEB2-D-N2	8.57952e-34	-0.432057	0.397	0.5	7.46418e-31	GMEB2
ENSG00000198911-LINE308-SREBF2-D-N1	2.50072e-38	-0.432687	0.416	0.511	2.17563e-35	SREBF2
ENSG00000166949-LINE3324-SMAD3-D-N1	2.02555e-08	-0.432888	0.431	0.487	1.76223e-05	SMAD3
ENSG00000184828-LINE1301-ZBTB7C-D	1.48997e-37	-0.434662	0.386	0.499	1.29628e-34	ZBTB7C
ENSG00000172818-LINE1168-OVOL1-D	2.49679e-28	-0.43676	0.415	0.506	2.17221e-25	OVOL1
ENSG00000183733-LINE289-FIGLA-D	1.61601e-192	-0.436815	0.772	0.48	1.40593e-189	FIGLA
ENSG00000135111-LINE3538-TBX3-D	1.86561e-56	-0.441321	0.381	0.514	1.62308e-53	TBX3
ENSG00000089094-LINE1718-KDM2B-D	1.13383e-22	-0.442351	0.41	0.497	9.86428e-20	KDM2B
ENSG00000188786-LINE1372-MTF1-D-N2	8.54039e-24	-0.444224	0.409	0.499	7.43014e-21	MTF1
ENSG00000118058-LINE1721-MLL-D	2.9732e-22	-0.446303	0.417	0.498	2.58668e-19	MLL
ENSG00000124813-LINE3275-RUNX2-D-N2	8.19926e-117	-0.446704	0.756	0.498	7.13336e-114	RUNX2
ENSG00000250096-LINE3288-ENSG00000250096-I	8.19926e-117	-0.446704	0.756	0.498	7.13336e-114	ENSG00000250096
ENSG00000196628-LINE303-TCF4-D-N3	0	-0.453606	0.92	0.5	0	TCF4
ENSG00000168468-LINE473-CR7538031-I	1.02371e-30	-0.459025	0.411	0.5	8.9063e-28	CR7538031
ENSG00000213676-LINE554-ATF6B-I	1.02371e-30	-0.459025	0.411	0.5	8.9063e-28	ATF6B
ENSG00000228628-LINE559-CR9257962-I	1.02371e-30	-0.459025	0.411	0.5	8.9063e-28	CR9257962
ENSG00000234539-LINE560-AL6628286-I	1.02371e-30	-0.459025	0.411	0.5	8.9063e-28	AL6628286
ENSG00000102349-LINE709-KLF8-D	3.77404e-32	-0.464859	0.399	0.5	3.28341e-29	KLF8
ENSG00000102034-LINE1814-ELF4-D	1.0079e-12	-0.467537	0.444	0.495	8.76877e-10	ELF4
ENSG00000143178-LINE3541-TBX19-D	8.42125e-49	-0.470784	0.402	0.512	7.32648e-46	TBX19
ENSG00000118707-LINE2283-TGIF2-D	3.01692e-34	-0.474743	0.415	0.511	2.62472e-31	TGIF2
ENSG00000164458-LINE3548-T-D-N2	6.41596e-18	-0.475982	0.446	0.508	5.58188e-15	T
ENSG00000105722-LINE1816-ERF-D	0.00540266	-0.481658	0.502	0.49	1	ERF
ENSG00000174282-LINE1183-ZBTB4-D-N1	1.03161e-29	-0.484606	0.41	0.497	8.97499e-27	ZBTB4
ENSG00000170485-LINE263-NPAS2-I	3.11231e-30	-0.488894	0.408	0.505	2.70771e-27	NPAS2
ENSG00000143032-LINE2380-BARHL2-D-N2	2.06159e-13	-0.490205	0.425	0.49	1.79359e-10	BARHL2
ENSG00000117318-LINE151-ID3-I	0	-0.492628	0.918	0.514	0	ID3
ENSG00000172201-LINE271-ID4-D	0	-0.492628	0.918	0.514	0	ID4
ENSG00000134323-LINE186-MYCN-D-N2	9.95793e-37	-0.492802	0.383	0.502	8.6634e-34	MYCN
ENSG00000105419-LINE2201-MEIS3-D-N1	9.35988e-33	-0.496936	0.409	0.506	8.1431e-30	MEIS3
ENSG00000101190-LINE116-TCFL5-I	4.88986e-24	-0.500589	0.403	0.493	4.25418e-21	TCFL5
ENSG00000120669-LINE260-SOHLH2-I	6.59876e-24	-0.500747	0.412	0.497	5.74092e-21	SOHLH2
ENSG00000250709-LINE562-C13orf38SOHLH2-I	6.59876e-24	-0.500747	0.412	0.497	5.74092e-21	C13orf38SOHLH2
ENSG00000125817-LINE1666-CENPB-D	1.70094e-33	-0.509708	0.388	0.5	1.47982e-30	CENPB
ENSG00000142611-LINE960-PRDM16-I	2.61797e-27	-0.511771	0.404	0.501	2.27763e-24	PRDM16
ENSG00000157554-LINE1903-ERG-D-N3	0.539261	-0.513394	0.471	0.487	1	ERG
ENSG00000168874-LINE262-ATOH8-I	9.65714e-120	-0.513765	0.711	0.477	8.40171e-117	ATOH8
ENSG00000175727-LINE276-MLXIP-I	1.87251e-39	-0.52018	0.388	0.506	1.62909e-36	MLXIP
ENSG00000117595-LINE2728-IRF6-I	1.92524e-21	-0.520867	0.413	0.498	1.67496e-18	IRF6
ENSG00000105997-LINE2210-HOXA3-D	3.87272e-46	-0.52133	0.377	0.507	3.36927e-43	HOXA3
ENSG00000134138-LINE2334-MEIS2-D-N2	1.54651e-56	-0.522655	0.392	0.517	1.34547e-53	MEIS2
ENSG00000085276-LINE669-MECOM-D-N5	8.273e-17	-0.524142	0.424	0.496	7.19751e-14	MECOM
ENSG00000092607-LINE3528-TBX15-D-N1	1.55651e-12	-0.533777	0.466	0.51	1.35416e-09	TBX15
ENSG00000112837-LINE19949-TBX18-I-N1	1.55651e-12	-0.533777	0.466	0.51	1.35416e-09	TBX18
ENSG00000122145-LINE20002-TBX22-I-N1	1.55651e-12	-0.533777	0.466	0.51	1.35416e-09	TBX22
ENSG00000106571-LINE813-GLI3-D	7.60538e-53	-0.534586	0.393	0.51	6.61668e-50	GLI3
ENSG00000160685-LINE1022-ZBTB7B-D-N1	7.14919e-39	-0.54099	0.382	0.497	6.2198e-36	ZBTB7B
ENSG00000164683-LINE258-HEY1-D	3.61611e-39	-0.541248	0.383	0.504	3.14601e-36	HEY1
ENSG00000163909-LINE249-HEYL-I	3.23673e-38	-0.542452	0.4	0.502	2.81596e-35	HEYL
ENSG00000179348-LINE2120-GATA2-D-N9	4.22403e-12	-0.546885	0.538	0.474	3.67491e-09	GATA2
ENSG00000146618-LINE224-FERD3L-I	2.35634e-28	-0.557249	0.412	0.503	2.05002e-25	FERD3L
ENSG00000135903-LINE2625-PAX3-D-N1	8.65585e-61	-0.557269	0.377	0.507	7.53059e-58	PAX3
ENSG00000184058-LINE3555-TBX1-D-N1	1.8333e-14	-0.561392	0.459	0.507	1.59497e-11	TBX1
ENSG00000064218-LINE1728-DMRT3-D	2.91305e-50	-0.567872	0.387	0.507	2.53436e-47	DMRT3
ENSG00000141448-LINE2103-GATA6-D-N2	1.10807e-08	-0.568002	0.438	0.497	9.64025e-06	GATA6
ENSG00000169953-LINE2710-HSFY2-D-N2	1.29739e-32	-0.569082	0.39	0.499	1.12873e-29	HSFY2
ENSG00000172468-LINE2715-HSFY1-I	1.29739e-32	-0.569082	0.39	0.499	1.12873e-29	HSFY1
ENSG00000177426-LINE2507-TGIF1-D-N1	1.02435e-48	-0.570653	0.387	0.505	8.91186e-46	TGIF1
ENSG00000169740-LINE1118-ZNF32-I	8.5996e-63	-0.571523	0.369	0.51	7.48165e-60	ZNF32
ENSG00000105717-LINE11890-PBX4-I-N5	4.9178e-75	-0.573902	0.369	0.512	4.27849e-72	PBX4
BAD931201-LINE1717-CGBP-D-N3	9.95967e-30	-0.576471	0.396	0.493	8.66491e-27	CGBP
ENSG00000070444-LINE87-MNT-D	1.20178e-28	-0.577288	0.396	0.501	1.04555e-25	MNT
ENSG00000164532-LINE3549-TBX20-D-N2	8.68662e-11	-0.577637	0.463	0.499	7.55736e-08	TBX20
ENSG00000174963-LINE1189-ZIC4-D	1.69202e-20	-0.57766	0.391	0.484	1.47205e-17	ZIC4
ENSG00000157613-LINE447-CREB3L1-D-N3	3.24617e-48	-0.581371	0.381	0.505	2.82417e-45	CREB3L1
ENSG00000234254-LINE2595-ENSG00000234254-I	1.21702e-61	-0.59461	0.376	0.514	1.05881e-58	ENSG00000234254
ENSG00000120690-LINE1828-ELF1-D-N8	2.23221e-11	-0.595571	0.446	0.509	1.94202e-08	ELF1
ENSG00000189079-LINE54-ARID2-I	2.80467e-14	-0.59993	0.422	0.491	2.44006e-11	ARID2
ENSG00000125533-LINE171-BHLHE23-D	3.60119e-52	-0.606999	0.374	0.505	3.13304e-49	BHLHE23
ENSG00000123268-LINE383-ATF1-D	1.07541e-52	-0.610958	0.379	0.506	9.35603e-50	ATF1
ENSG00000171532-LINE264-NEUROD2-D	8.64234e-58	-0.623859	0.381	0.505	7.51884e-55	NEUROD2
ENSG00000100644-LINE115-HIF1A-D	2.71045e-23	-0.628418	0.406	0.492	2.35809e-20	HIF1A
ENSG00000134852-LINE191-CLOCK-D	5.34279e-68	-0.629637	0.359	0.504	4.64823e-65	CLOCK
ENSG00000012048-LINE1793-BRCA1-D-N2	9.46738e-71	-0.630471	0.38	0.512	8.23662e-68	BRCA1
ENSG00000183072-LINE2526-NKX25-D-N2	4.5587e-71	-0.634146	0.371	0.51	3.96607e-68	NKX25
ENSG00000176182-LINE2869-MYPOP-I	3.7869e-47	-0.638656	0.379	0.499	3.29461e-44	MYPOP
ENSG00000124782-LINE888-RREB1-D-N2	4.3718e-37	-0.638779	0.392	0.494	3.80346e-34	RREB1
ENSG00000233608-LINE317-TWIST2-I	1.17153e-88	-0.650876	0.36	0.513	1.01923e-85	TWIST2
ENSG00000069812-LINE86-HES2-I	1.41986e-54	-0.651143	0.378	0.504	1.23528e-51	HES2
ENSG00000136574-LINE2102-GATA4-D-N2	2.43725e-07	-0.652757	0.447	0.485	0.000212041	GATA4
ENSG00000126603-LINE899-GLIS2-D	3.26186e-48	-0.656229	0.366	0.495	2.83782e-45	GLIS2
ENSG00000179388-LINE1241-EGR3-D-N2	2.47279e-14	-0.656664	0.411	0.482	2.15133e-11	EGR3
ENSG00000009950-LINE78-MLXIPL-D-N1	1.56376e-38	-0.660033	0.389	0.493	1.36047e-35	MLXIPL
ENSG00000105610-LINE802-KLF1-D	2.73924e-10	-0.660575	0.423	0.474	2.38314e-07	KLF1
ENSG00000133794-LINE179-ARNTL-D-N1	7.56602e-20	-0.660933	0.414	0.489	6.58244e-17	ARNTL
ENSG00000179774-LINE285-ATOH7-I	4.82278e-68	-0.664972	0.37	0.51	4.19582e-65	ATOH7
ENSG00000136997-LINE202-MYC-D-N7	2.41745e-54	-0.668015	0.373	0.501	2.10318e-51	MYC
ENSG00000130700-LINE2097-GATA5-D-N1	6.85365e-05	-0.668967	0.515	0.466	0.0596268	GATA5
ENSG00000132005-LINE3249-RFX1-D-N1	7.84148e-17	-0.673182	0.419	0.487	6.82208e-14	RFX1
ENSG00000122592-LINE2299-HOXA7-D	1.7766e-46	-0.678023	0.373	0.502	1.54564e-43	HOXA7
ENSG00000074800-LINE3611-ENO1-D	2.10026e-66	-0.68156	0.362	0.503	1.82722e-63	ENO1
ENSG00000063438-LINE82-AHRR-I	1.59911e-50	-0.685252	0.371	0.496	1.39123e-47	AHRR
ENSG00000106546-LINE130-AHR-D-N1	1.59911e-50	-0.685252	0.371	0.496	1.39123e-47	AHR
ENSG00000164011-LINE1045-ZNF691-I	8.94778e-37	-0.687249	0.382	0.492	7.78457e-34	ZNF691
ENSG00000215271-LINE2566-HOMEZ-D	1.49977e-27	-0.700965	0.398	0.497	1.3048e-24	HOMEZ
ENSG00000171443-LINE1140-ZNF524-D-N1	4.92081e-69	-0.701732	0.347	0.502	4.2811e-66	ZNF524
ENSG00000135547-LINE193-HEY2-D-N2	1.54275e-59	-0.703942	0.359	0.502	1.3422e-56	HEY2
ENSG00000108788-LINE134-MLX-D	1.38749e-44	-0.704654	0.38	0.495	1.20712e-41	MLX
ENSG00000184221-LINE291-OLIG1-D	2.18669e-90	-0.711885	0.342	0.513	1.90242e-87	OLIG1
ENSG00000100219-LINE344-XBP1-D-N4	2.96493e-48	-0.712639	0.365	0.499	2.57949e-45	XBP1
ENSG00000186130-LINE1341-ZBTB6-D-N2	3.51738e-50	-0.714057	0.371	0.497	3.06012e-47	ZBTB6
ENSG00000180535-LINE286-BHLHA15-D	4.61549e-72	-0.723215	0.354	0.504	4.01547e-69	BHLHA15
ENSG00000169926-LINE1120-KLF13-D	1.38308e-32	-0.731525	0.382	0.483	1.20328e-29	KLF13
ENSG00000155090-LINE1360-KLF10-I	1.38308e-32	-0.731525	0.382	0.483	1.20328e-29	KLF10
ENSG00000143867-LINE963-OSR1-I	1.47351e-109	-0.738481	0.333	0.52	1.28195e-106	OSR1
ENSG00000143437-LINE220-ARNT-D-N2	1.79611e-41	-0.740384	0.372	0.495	1.56262e-38	ARNT
ENSG00000117707-LINE3183-PROX1-D	2.85167e-73	-0.747081	0.36	0.506	2.48096e-70	PROX1
ENSG00000174595-LINE1187-KLF14-D	1.08241e-17	-0.755104	0.394	0.467	9.41695e-15	KLF14
ENSG00000172059-LINE3300-KLF11-I-N3	1.08241e-17	-0.755104	0.394	0.467	9.41695e-15	KLF11
ENSG00000112242-LINE1768-E2F3-D-N1	1.70943e-44	-0.755921	0.384	0.497	1.48721e-41	E2F3
ENSG00000123095-LINE165-BHLHE41-D-N2	1.46401e-50	-0.756929	0.367	0.502	1.27369e-47	BHLHE41
ENSG00000118495-LINE840-PLAGL1-D	5.33796e-102	-0.75812	0.317	0.506	4.64402e-99	PLAGL1
ENSG00000074047-LINE632-GLI2-D-N2	4.64168e-109	-0.760067	0.332	0.512	4.03826e-106	GLI2
ENSG00000107485-LINE2094-GATA3-D-N6	0.00323318	-0.761363	0.51	0.473	1	GATA3
ENSG00000181965-LINE288-NEUROG1-I	1.73501e-96	-0.761975	0.349	0.509	1.50946e-93	NEUROG1
ENSG00000180828-LINE287-BHLHE22-D	1.72157e-87	-0.780002	0.345	0.511	1.49777e-84	BHLHE22
ENSG00000134107-LINE183-BHLHE40-D-N3	9.24863e-44	-0.800756	0.378	0.499	8.04631e-41	BHLHE40
ENSG00000143365-LINE3014-RORC-D	2.70878e-16	-0.803157	0.418	0.475	2.35664e-13	RORC
ENSG00000166823-LINE260-MESP1-D	0	-0.803645	0.905	0.5	0	MESP1
ENSG00000188095-LINE300-MESP2-I	0	-0.803645	0.905	0.5	0	MESP2
ENSG00000118217-LINE369-ATF6-D-N2	1.2653e-93	-0.804818	0.331	0.512	1.10081e-90	ATF6
ENSG00000182158-LINE526-CREB3L2-I	4.54018e-96	-0.804938	0.342	0.509	3.94996e-93	CREB3L2
ENSG00000122859-LINE163-NEUROG3-I	3.03858e-101	-0.80872	0.337	0.511	2.64356e-98	NEUROG3
ENSG00000174576-LINE275-NPAS4-I	8.99473e-81	-0.81331	0.354	0.508	7.82542e-78	NPAS4
ENSG00000177485-LINE1208-ZBTB33-D-N1	3.23006e-89	-0.817324	0.337	0.512	2.81015e-86	ZBTB33
ENSG00000154832-LINE1724-CXXC1-D	1.37852e-82	-0.822933	0.338	0.506	1.19931e-79	CXXC1
ENSG00000162624-LINE2410-LHX8-I	3.29836e-63	-0.823951	0.374	0.513	2.86958e-60	LHX8
ENSG00000101883-LINE2195-RHOXF1-D-N2	3.49191e-47	-0.830414	0.373	0.493	3.03796e-44	RHOXF1
ENSG00000123307-LINE291-NEUROD4-I-N7	5.18597e-105	-0.834914	0.34	0.509	4.5118e-102	NEUROD4
ENSG00000164600-LINE428-NEUROD6-I-N7	5.18597e-105	-0.834914	0.34	0.509	4.5118e-102	NEUROD6
ENSG00000116016-LINE149-EPAS1-D	5.0471e-26	-0.836204	0.386	0.478	4.39098e-23	EPAS1
ENSG00000116990-LINE150-MYCL1-I	1.99645e-79	-0.837048	0.343	0.499	1.73691e-76	MYCL1
ENSG00000111424-LINE2940-VDR-D-N1	8.73536e-73	-0.845466	0.342	0.501	7.59976e-70	VDR
ENSG00000185630-LINE2538-PBX1-D-N4	4.53293e-59	-0.855392	0.366	0.497	3.94365e-56	PBX1
ENSG00000187626-LINE1355-ZKSCAN4-I	3.93521e-65	-0.856073	0.336	0.498	3.42363e-62	ZKSCAN4
ENSG00000189298-LINE1383-ZKSCAN3-D	3.93521e-65	-0.856073	0.336	0.498	3.42363e-62	ZKSCAN3
ENSG00000180053-LINE2516-NKX26-I	8.80735e-94	-0.86415	0.334	0.51	7.66239e-91	NKX26
ENSG00000142025-LINE4258-DMRTC2-I-N2	1.3976e-105	-0.866092	0.323	0.508	1.21591e-102	DMRTC2
ENSG00000204366-LINE1521-ZBTB12-I	1.94049e-98	-0.873455	0.331	0.51	1.68823e-95	ZBTB12
ENSG00000206366-LINE1540-AL8448538-I	1.94049e-98	-0.873455	0.331	0.51	1.68823e-95	AL8448538
ENSG00000234196-LINE1597-CR7597843-I	1.94049e-98	-0.873455	0.331	0.51	1.68823e-95	CR7597843
ENSG00000234852-LINE1601-CR3882194-I	1.94049e-98	-0.873455	0.331	0.51	1.68823e-95	CR3882194
ENSG00000237900-LINE1611-AL66283413-I	1.94049e-98	-0.873455	0.331	0.51	1.68823e-95	AL66283413
ENSG00000119950-LINE154-MXI1-D-N1	6.90552e-89	-0.87366	0.339	0.503	6.0078e-86	MXI1
ENSG00000198081-LINE3836-ZFP161-I	6.25467e-30	-0.874377	0.369	0.48	5.44156e-27	ZFP161
ENSG00000227059-LINE2575-AC2261502-D	1.55252e-120	-0.877621	0.326	0.514	1.35069e-117	AC2261502
ENSG00000135373-LINE1869-EHF-D-N2	7.51898e-25	-0.880567	0.409	0.494	6.54151e-22	EHF
ENSG00000166261-LINE1063-ZNF202-I	1.99984e-65	-0.889798	0.349	0.491	1.73986e-62	ZNF202
ENSG00000176678-LINE2028-FOXL1-D-N1	3.78814e-107	-0.891039	0.329	0.509	3.29568e-104	FOXL1
ENSG00000089225-LINE3523-TBX5-D-N2	2.08911e-32	-0.894475	0.685	0.512	1.81753e-29	TBX5
ENSG00000121075-LINE3535-TBX4-D-N1	2.08911e-32	-0.894475	0.685	0.512	1.81753e-29	TBX4
ENSG00000111087-LINE825-GLI1-D	5.98972e-155	-0.899352	0.296	0.517	5.21106e-152	GLI1
ENSG00000189120-LINE1378-SP6-I	9.06997e-28	-0.902845	0.37	0.456	7.89087e-25	SP6
ENSG00000204335-LINE1520-SP5-I	9.06997e-28	-0.902845	0.37	0.456	7.89087e-25	SP5
ENSG00000169635-LINE1117-HIC2-D	4.68127e-125	-0.908181	0.306	0.511	4.0727e-122	HIC2
ENSG00000164093-LINE2428-PITX2-D	9.87175e-86	-0.909633	0.323	0.495	8.58842e-83	PITX2
ENSG00000178860-LINE283-MSC-D	3.20378e-76	-0.911464	0.35	0.503	2.78729e-73	MSC
ENSG00000152804-LINE2397-HHEX-I	7.39014e-105	-0.912285	0.336	0.511	6.42942e-102	HHEX
ENSG00000162992-LINE247-NEUROD1-D	2.601e-62	-0.921593	0.35	0.488	2.26287e-59	NEUROD1
ENSG00000118263-LINE839-KLF7-I	1.39067e-33	-0.93095	0.344	0.453	1.20988e-30	KLF7
ENSG00000196812-LINE1427-ZSCAN16-D	4.87504e-82	-0.933136	0.344	0.504	4.24128e-79	ZSCAN16
ENSG00000132170-LINE2990-PPARG-D-N2	3.13299e-87	-0.936906	0.331	0.502	2.7257e-84	PPARG
ENSG00000139800-LINE950-ZIC5-I	2.72691e-60	-0.940766	0.335	0.478	2.37241e-57	ZIC5
ENSG00000112246-LINE139-SIM1-I	2.17641e-52	-0.946834	0.359	0.493	1.89348e-49	SIM1
ENSG00000130751-LINE178-NPAS1-I	2.17641e-52	-0.946834	0.359	0.493	1.89348e-49	NPAS1
ENSG00000151322-LINE225-NPAS3-I	2.17641e-52	-0.946834	0.359	0.493	1.89348e-49	NPAS3
ENSG00000159263-LINE238-SIM2-I	2.17641e-52	-0.946834	0.359	0.493	1.89348e-49	SIM2
ENSG00000250811-LINE320-ENSG00000250811-I	2.17641e-52	-0.946834	0.359	0.493	1.89348e-49	ENSG00000250811
ENSG00000131931-LINE3588-THAP1-D-N1	1.54533e-88	-0.947155	0.324	0.5	1.34444e-85	THAP1
ENSG00000160961-LINE1026-ZNF333-D	9.80058e-115	-0.950283	0.322	0.508	8.52651e-112	ZNF333
ENSG00000163792-LINE248-TCF23-I	1.38206e-107	-0.954935	0.324	0.503	1.2024e-104	TCF23
ENSG00000197579-LINE3699-TOPORS-D	6.15463e-77	-0.955199	0.324	0.487	5.35452e-74	TOPORS
ENSG00000166478-LINE1065-ZNF143-D-N2	7.98611e-107	-0.963232	0.32	0.507	6.94791e-104	ZNF143
ENSG00000102935-LINE713-ZNF423-D-N2	8.16035e-111	-0.966883	0.314	0.501	7.09951e-108	ZNF423
ENSG00000105866-LINE807-SP4-D-N1	1.98069e-28	-0.969564	0.367	0.453	1.7232e-25	SP4
ENSG00000197062-LINE3797-ZNF187-I	3.65241e-118	-0.971893	0.318	0.508	3.17759e-115	ZNF187
ENSG00000180532-LINE1261-ZSCAN4-D	1.29229e-97	-0.972301	0.326	0.507	1.12429e-94	ZSCAN4
ENSG00000165804-LINE1060-ZNF219-D	1.08426e-63	-0.972435	0.316	0.46	9.43311e-61	ZNF219
ENSG00000115738-LINE147-ID2-I	4.36284e-68	-0.973318	0.345	0.497	3.79567e-65	ID2
ENSG00000125968-LINE173-ID1-I	4.36284e-68	-0.973318	0.345	0.497	3.79567e-65	ID1
ENSG00000205927-LINE315-OLIG2-D-N2	2.28564e-118	-0.974166	0.314	0.51	1.9885e-115	OLIG2
ENSG00000114315-LINE146-HES1-D	1.97891e-116	-0.974869	0.305	0.5	1.72165e-113	HES1
ENSG00000170549-LINE2478-IRX1-I	1.46939e-120	-0.978086	0.32	0.506	1.27837e-117	IRX1
ENSG00000177508-LINE2511-IRX3-I	1.46939e-120	-0.978086	0.32	0.506	1.27837e-117	IRX3
ENSG00000126351-LINE2975-THRA-D-N1	2.05713e-107	-0.983683	0.317	0.501	1.7897e-104	THRA
ENSG00000111046-LINE136-MYF6-D-N1	7.41377e-99	-0.992376	0.331	0.501	6.44998e-96	MYF6
ENSG00000156925-LINE999-ZIC3-D-N2	1.41963e-160	-0.996039	0.292	0.515	1.23508e-157	ZIC3
ENSG00000171634-LINE3685-BPTF-D-N1	2.80848e-40	-0.996322	0.374	0.491	2.44338e-37	BPTF
ENSG00000006047-LINE2211-YBX2-I-N1	7.72564e-92	-0.997121	0.329	0.496	6.72131e-89	YBX2
ENSG00000060138-LINE2216-CSDA-I-N1	7.72564e-92	-0.997121	0.329	0.496	6.72131e-89	CSDA
ENSG00000162772-LINE455-ATF3-D-N5	4.29483e-88	-0.997272	0.317	0.503	3.7365e-85	ATF3
ENSG00000139651-LINE949-ZNF740-D-N2	1.47009e-43	-0.999274	0.342	0.459	1.27898e-40	ZNF740
ENSG00000125878-LINE172-TCF15-I	7.10115e-138	-1.00345	0.295	0.51	6.178e-135	TCF15
ENSG00000187786-LINE297-SCXB-I	7.10115e-138	-1.00345	0.295	0.51	6.178e-135	SCXB
ENSG00000188686-LINE302-SCXA-I	7.10115e-138	-1.00345	0.295	0.51	6.178e-135	SCXA
ENSG00000137090-LINE1730-DMRT1-D-N1	5.79897e-118	-1.01155	0.308	0.507	5.0451e-115	DMRT1
ENSG00000006377-LINE2166-DLX6-D	8.63728e-78	-1.01489	0.348	0.494	7.51444e-75	DLX6
ENSG00000159556-LINE2407-ISL2-D	1.05817e-101	-1.01642	0.333	0.503	9.20612e-99	ISL2
ENSG00000125816-LINE2311-NKX24-I	3.95649e-123	-1.01665	0.318	0.508	3.44215e-120	NKX24
ENSG00000143995-LINE2386-MEIS1-D-N2	3.72666e-140	-1.02001	0.31	0.511	3.24219e-137	MEIS1
ENSG00000177468-LINE279-OLIG3-D	3.34051e-122	-1.0235	0.302	0.507	2.90625e-119	OLIG3
ENSG00000162367-LINE243-TAL1-D-N1	2.29374e-86	-1.02707	0.337	0.498	1.99555e-83	TAL1
ENSG00000186051-LINE511-TAL2-I-N1	2.29374e-86	-1.02707	0.337	0.498	1.99555e-83	TAL2
ENSG00000152977-LINE989-ZIC1-D-N2	1.80484e-142	-1.0281	0.297	0.511	1.57021e-139	ZIC1
ENSG00000172379-LINE273-ARNT2-D	1.46008e-130	-1.03311	0.284	0.495	1.27027e-127	ARNT2
ENSG00000081059-LINE3348-TCF7-D	0.788384	-1.04051	0.45	0.439	1	TCF7
ENSG00000119919-LINE2287-NKX23-I	1.08041e-145	-1.04079	0.293	0.513	9.39953e-143	NKX23
ENSG00000160224-LINE3298-AIRE-D	3.86511e-120	-1.0443	0.321	0.505	3.36265e-117	AIRE
ENSG00000125952-LINE73-MAX-D-N10	6.55044e-102	-1.04951	0.314	0.504	5.69889e-99	MAX
ENSG00000068323-LINE84-TFE3-D-N1	3.57813e-75	-1.05026	0.34	0.499	3.11297e-72	TFE3
ENSG00000067955-LINE3606-CBFB-D	3.50822e-61	-1.05396	0.683	0.513	3.05215e-58	CBFB
ENSG00000164651-LINE1050-SP8-D	2.25792e-44	-1.06325	0.333	0.448	1.96439e-41	SP8
ENSG00000170374-LINE1129-SP7-I	2.25792e-44	-1.06325	0.333	0.448	1.96439e-41	SP7
ENSG00000217236-LINE1567-SP9-I	2.25792e-44	-1.06325	0.333	0.448	1.96439e-41	SP9
ENSG00000126804-LINE902-ZBTB1-I	1.6101e-67	-1.0679	0.335	0.49	1.40078e-64	ZBTB1
ENSG00000120149-LINE2295-MSX2-D-N2	5.07755e-101	-1.07232	0.333	0.5	4.41747e-98	MSX2
ENSG00000188909-LINE2550-BSX-D	5.07755e-101	-1.07232	0.333	0.5	4.41747e-98	BSX
ENSG00000136826-LINE939-KLF4-D	7.56612e-83	-1.08162	0.278	0.457	6.58252e-80	KLF4
ENSG00000169083-LINE3053-AR-D-N3	9.48413e-74	-1.0849	0.336	0.493	8.25119e-71	AR
ENSG00000152284-LINE3420-TCF7L1-D	0.148799	-1.09405	0.472	0.439	1	TCF7L1
ENSG00000188816-LINE2549-HMX2-D	5.46623e-111	-1.1008	0.323	0.505	4.75562e-108	HMX2
ENSG00000172845-LINE1170-SP3-D-N1	9.43778e-60	-1.10157	0.301	0.44	8.21087e-57	SP3
ENSG00000120094-LINE2292-HOXB1-D	2.49091e-44	-1.10183	0.364	0.482	2.16709e-41	HOXB1
ENSG00000142700-LINE1734-DMRTA2-D	4.62556e-126	-1.11499	0.305	0.508	4.02424e-123	DMRTA2
ENSG00000118513-LINE2848-MYB-D-N2	6.69608e-148	-1.12194	0.292	0.509	5.82559e-145	MYB
ENSG00000164048-LINE1047-ZNF589-D	4.15544e-103	-1.13414	0.31	0.501	3.61523e-100	ZNF589
ENSG00000235608-LINE2597-NKX11-I	1.35241e-75	-1.13457	0.338	0.495	1.1766e-72	NKX11
ENSG00000172819-LINE3056-RARG-D-N2	1.69252e-90	-1.13537	0.321	0.504	1.47249e-87	RARG
ENSG00000069667-LINE2896-RORA-D-N5	1.3575e-23	-1.13901	0.374	0.462	1.18103e-20	RORA
ENSG00000029153-LINE80-ARNTL2-I	9.81678e-93	-1.14453	0.323	0.495	8.5406e-90	ARNTL2
ENSG00000185002-LINE3265-RFX6-I	5.88404e-59	-1.14908	0.347	0.482	5.11912e-56	RFX6
ENSG00000099326-LINE684-MZF1-D-N3	1.17626e-104	-1.15532	0.29	0.487	1.02334e-101	MZF1
ENSG00000008197-LINE6-TFAP2D-D	1.11139e-211	-1.15584	0.206	0.482	9.66905e-209	TFAP2D
ENSG00000170561-LINE2479-IRX2-D	1.0861e-141	-1.15832	0.301	0.512	9.44905e-139	IRX2
ENSG00000135625-LINE931-EGR4-D-N3	9.8164e-44	-1.16337	0.351	0.464	8.54027e-41	EGR4
ENSG00000151090-LINE3021-THRB-D-N1	1.80186e-149	-1.16526	0.292	0.508	1.56762e-146	THRB
ENSG00000179528-LINE2514-LBX2-D-N1	6.1308e-99	-1.17489	0.332	0.496	5.3338e-96	LBX2
ENSG00000122877-LINE877-EGR2-D-N4	2.80062e-40	-1.17692	0.345	0.463	2.43654e-37	EGR2
ENSG00000197587-LINE2552-DMBX1-D	4.56966e-94	-1.17983	0.317	0.491	3.9756e-91	DMBX1
ENSG00000140262-LINE216-TCF12-D-N3	1.49776e-56	-1.18032	0.359	0.49	1.30305e-53	TCF12
ENSG00000125618-LINE3159-PAX8-D	3.58267e-48	-1.18155	0.345	0.483	3.11693e-45	PAX8
ENSG00000111049-LINE482-MYF5-I-N8	5.13003e-86	-1.18542	0.328	0.496	4.46312e-83	MYF5
ENSG00000147421-LINE2390-HMBOX1-D	2.34619e-78	-1.19567	0.359	0.496	2.04118e-75	HMBOX1
ENSG00000204595-LINE2559-DPRX-D-N2	3.40166e-109	-1.20492	0.317	0.498	2.95944e-106	DPRX
ENSG00000096401-LINE2834-CDC5L-D-N2	2.59859e-191	-1.20832	0.277	0.51	2.26077e-188	CDC5L
ENSG00000125820-LINE2314-NKX22-D-N2	7.36535e-167	-1.21975	0.27	0.517	6.40785e-164	NKX22
ENSG00000073282-LINE3139-TP63-D-N1	1.50868e-159	-1.23122	0.286	0.507	1.31255e-156	TP63
ENSG00000171786-LINE269-NHLH1-D-N3	2.69445e-104	-1.23537	0.311	0.5	2.34417e-101	NHLH1
ENSG00000104903-LINE202-LYL1-I-N4	2.69445e-104	-1.23537	0.311	0.5	2.34417e-101	LYL1
ENSG00000163435-LINE1919-ELF3-D-N2	3.57045e-77	-1.24065	0.338	0.495	3.10629e-74	ELF3
ENSG00000113658-LINE19362-SMAD5-I-N1	1.00258e-145	-1.24095	0.238	0.478	8.72245e-143	SMAD5
ENSG00000167034-LINE2454-NKX31-D-N3	9.39834e-114	-1.25237	0.316	0.496	8.17655e-111	NKX31
ENSG00000114439-LINE3367-BBX-I	5.06578e-118	-1.25822	0.3	0.498	4.40723e-115	BBX
ENSG00000167840-LINE1104-ZNF232-D	7.61329e-115	-1.26699	0.317	0.502	6.62356e-112	ZNF232
ENSG00000109705-LINE2257-NKX32-D	1.85974e-177	-1.26709	0.28	0.512	1.61797e-174	NKX32
ENSG00000130182-LINE911-ZSCAN10-I	2.46091e-131	-1.27246	0.277	0.497	2.14099e-128	ZSCAN10
ENSG00000141510-LINE3149-TP53-D-N2	1.07852e-117	-1.2827	0.291	0.498	9.38311e-115	TP53
ENSG00000168826-LINE1113-ZBTB49-D	2.62618e-142	-1.28567	0.279	0.498	2.28478e-139	ZBTB49
ENSG00000001167-LINE1661-NFYA-D-N2	1.08271e-186	-1.28776	0.297	0.522	9.41959e-184	NFYA
ENSG00000128604-LINE2740-IRF5-D-N1	7.81952e-08	-1.28865	0.461	0.494	6.80298e-05	IRF5
ENSG00000122180-LINE160-MYOG-D	4.54204e-109	-1.2887	0.316	0.487	3.95158e-106	MYOG
ENSG00000163132-LINE2419-MSX1-D-N2	3.72861e-108	-1.29019	0.308	0.499	3.24389e-105	MSX1
ENSG00000084093-LINE665-REST-D-N10	3.82571e-145	-1.29072	0.279	0.492	3.32837e-142	REST
ENSG00000105392-LINE2200-CRX-D	1.1434e-89	-1.29597	0.307	0.483	9.94761e-87	CRX
ENSG00000229544-LINE2582-ENSG00000229544-I	6.38561e-137	-1.29841	0.29	0.499	5.55548e-134	ENSG00000229544
ENSG00000125492-LINE2310-BARHL1-I	9.93528e-80	-1.2995	0.328	0.489	8.64369e-77	BARHL1
ENSG00000113430-LINE2265-IRX4-I	1.43462e-170	-1.30119	0.284	0.506	1.24812e-167	IRX4
ENSG00000159387-LINE2406-IRX6-I	1.43462e-170	-1.30119	0.284	0.506	1.24812e-167	IRX6
ENSG00000137492-LINE3592-PRKRIR-D	7.25115e-127	-1.30487	0.299	0.501	6.3085e-124	PRKRIR
ENSG00000060566-LINE327-CREB3L3-I	4.72561e-106	-1.30735	0.309	0.494	4.11128e-103	CREB3L3
ENSG00000107175-LINE352-CREB3-D-N1	4.72561e-106	-1.30735	0.309	0.494	4.11128e-103	CREB3
ENSG00000143578-LINE419-CREB3L4-I	4.72561e-106	-1.30735	0.309	0.494	4.11128e-103	CREB3L4
ENSG00000136352-LINE2353-NKX21-D	2.01182e-193	-1.31016	0.266	0.51	1.75028e-190	NKX21
ENSG00000165588-LINE2449-OTX2-D-N2	5.11852e-68	-1.31064	0.334	0.482	4.45311e-65	OTX2
ENSG00000075891-LINE2612-PAX2-D-N1	6.52659e-133	-1.31087	0.293	0.5	5.67814e-130	PAX2
ENSG00000215612-LINE2567-HMX1-D	2.64979e-101	-1.31643	0.317	0.498	2.30532e-98	HMX1
ENSG00000176842-LINE2501-IRX5-D	8.76984e-161	-1.31935	0.27	0.507	7.62976e-158	IRX5
ENSG00000139613-LINE2855-SMARCC2-D	4.60334e-140	-1.32806	0.288	0.499	4.00491e-137	SMARCC2
ENSG00000174738-LINE6612-NR1D2-I-N1	5.63508e-69	-1.3288	0.345	0.484	4.90252e-66	NR1D2
ENSG00000136327-LINE2348-NKX28-D	7.3707e-140	-1.33389	0.284	0.501	6.41251e-137	NKX28
ENSG00000174197-LINE321-MGA-D-N1	0.995005	-1.34167	0.54	0.503	1	MGA
ENSG00000106004-LINE2211-HOXA5-D-N1	8.27909e-160	-1.34391	0.267	0.511	7.20281e-157	HOXA5
ENSG00000064195-LINE2175-DLX3-D-N2	2.56446e-137	-1.34643	0.296	0.501	2.23108e-134	DLX3
ENSG00000108813-LINE2252-DLX4-D	2.56446e-137	-1.34643	0.296	0.501	2.23108e-134	DLX4
ENSG00000115844-LINE2275-DLX2-D-N1	2.56446e-137	-1.34643	0.296	0.501	2.23108e-134	DLX2
ENSG00000106852-LINE2232-LHX6-D-N1	1.32135e-61	-1.34958	0.332	0.479	1.14958e-58	LHX6
ENSG00000204060-LINE2062-FOXO6-D-N1	4.62651e-160	-1.35004	0.288	0.508	4.02507e-157	FOXO6
ENSG00000188620-LINE2548-HMX3-D	1.48441e-120	-1.35061	0.314	0.497	1.29144e-117	HMX3
ENSG00000178665-LINE1229-ZNF713-D	8.16018e-111	-1.35672	0.3	0.487	7.09935e-108	ZNF713
ENSG00000163884-LINE1044-KLF15-D	4.23798e-123	-1.35971	0.212	0.432	3.68704e-120	KLF15
ENSG00000135457-LINE2141-TFCP2-D-N1	6.45862e-148	-1.36392	0.27	0.491	5.619e-145	TFCP2
ENSG00000114126-LINE1740-TFDP2-I	8.56476e-110	-1.40311	0.29	0.483	7.45134e-107	TFDP2
ENSG00000183434-LINE1741-TFDP3-I	8.56476e-110	-1.40311	0.29	0.483	7.45134e-107	TFDP3
ENSG00000198176-LINE1742-TFDP1-D	8.56476e-110	-1.40311	0.29	0.483	7.45134e-107	TFDP1
ENSG00000063515-LINE2174-GSC2-D	8.49126e-142	-1.40453	0.278	0.495	7.38739e-139	GSC2
ENSG00000078900-LINE3145-TP73-D-N2	1.04804e-177	-1.40778	0.268	0.501	9.11797e-175	TP73
ENSG00000126368-LINE2979-NR1D1-D	3.18107e-87	-1.41119	0.326	0.479	2.76753e-84	NR1D1
ENSG00000174279-LINE2489-EVX2-D	8.11544e-112	-1.41638	0.319	0.493	7.06043e-109	EVX2
ENSG00000178403-LINE282-NEUROG2-D-N2	7.0804e-209	-1.42126	0.255	0.515	6.15994e-206	NEUROG2
ENSG00000008196-LINE2-TFAP2B-D-N1	1.34275e-193	-1.4225	0.24	0.504	1.16819e-190	TFAP2B
ENSG00000137203-LINE29-TFAP2A-D-N3	3.20905e-237	-1.43001	0.215	0.497	2.79187e-234	TFAP2A
ENSG00000102554-LINE710-KLF5-D	1.92856e-109	-1.4363	0.22	0.436	1.67785e-106	KLF5
ENSG00000129911-LINE910-KLF16-D	9.04218e-97	-1.44223	0.255	0.43	7.86669e-94	KLF16
ENSG00000106331-LINE2623-PAX4-D-N2	2.67243e-80	-1.44308	0.344	0.49	2.32502e-77	PAX4
ENSG00000133937-LINE2333-GSC-D	1.32491e-107	-1.45823	0.292	0.487	1.15267e-104	GSC
ENSG00000162613-LINE3668-FUBP1-D	8.87425e-86	-1.4634	0.301	0.472	7.72059e-83	FUBP1
ENSG00000148200-LINE3017-NR6A1-D-N2	8.22276e-165	-1.46839	0.252	0.5	7.1538e-162	NR6A1
ENSG00000120837-LINE3650-NFYB-D-N2	1.00243e-186	-1.46851	0.287	0.522	8.72117e-184	NFYB
ENSG00000173404-LINE1178-INSM1-D-N2	5.33489e-153	-1.48721	0.245	0.487	4.64136e-150	INSM1
ENSG00000181827-LINE3264-RFX7-I	3.83102e-54	-1.48772	0.35	0.472	3.33299e-51	RFX7
ENSG00000105856-LINE3361-HBP1-D	4.88738e-163	-1.48773	0.273	0.506	4.25202e-160	HBP1
ENSG00000066136-LINE3604-NFYC-D	2.35226e-214	-1.48776	0.269	0.52	2.04647e-211	NFYC
ENSG00000123685-LINE392-BATF3-D	1.5777e-140	-1.48997	0.276	0.498	1.3726e-137	BATF3
ENSG00000163064-LINE2413-EN1-D-N2	9.57728e-137	-1.49327	0.29	0.489	8.33224e-134	EN1
ENSG00000137309-LINE57-HMGA1-D	1.25067e-151	-1.49575	0.273	0.492	1.08808e-148	HMGA1
ENSG00000115816-LINE3645-CEBPZ-D	3.62647e-202	-1.49668	0.275	0.523	3.15503e-199	CEBPZ
ENSG00000164900-LINE2434-GBX1-D	9.40016e-114	-1.49793	0.308	0.49	8.17814e-111	GBX1
ENSG00000169856-LINE1708-ONECUT1-D-N3	1.07612e-96	-1.49808	0.302	0.482	9.36222e-94	ONECUT1
ENSG00000119547-LINE1696-ONECUT2-D-N1	6.55537e-109	-1.51904	0.3	0.486	5.70317e-106	ONECUT2
ENSG00000167157-LINE2464-PRRX2-D-N2	3.36701e-110	-1.5289	0.32	0.494	2.9293e-107	PRRX2
ENSG00000168779-LINE2469-SHOX2-D	3.36701e-110	-1.5289	0.32	0.494	2.9293e-107	SHOX2
ENSG00000173976-LINE2487-RAX2-D	3.36701e-110	-1.5289	0.32	0.494	2.9293e-107	RAX2
ENSG00000175329-LINE2496-ISX-D-N2	3.36701e-110	-1.5289	0.32	0.494	2.9293e-107	ISX
ENSG00000168505-LINE2466-GBX2-D-N2	6.04356e-98	-1.52934	0.324	0.486	5.2579e-95	GBX2
ENSG00000181690-LINE1275-PLAG1-D-N1	2.14573e-207	-1.5307	0.205	0.483	1.86679e-204	PLAG1
ENSG00000105516-LINE349-DBP-D-N2	5.03518e-74	-1.53568	0.331	0.485	4.38061e-71	DBP
ENSG00000116819-LINE19-TFAP2E-I	2.8851e-226	-1.54727	0.222	0.498	2.51004e-223	TFAP2E
ENSG00000178951-LINE1236-ZBTB7A-D-N1	6.55065e-177	-1.54793	0.172	0.439	5.69907e-174	ZBTB7A
ENSG00000007372-LINE2605-PAX6-D-N3	2.36265e-109	-1.55728	0.305	0.494	2.05551e-106	PAX6
ENSG00000119725-LINE845-ZNF410-D	1.77166e-204	-1.56524	0.26	0.509	1.54134e-201	ZNF410
ENSG00000171606-LINE1149-ZNF274-D-N2	2.00369e-195	-1.56687	0.238	0.504	1.74321e-192	ZNF274
ENSG00000009709-LINE2611-PAX7-D-N2	3.60876e-100	-1.57448	0.318	0.493	3.13962e-97	PAX7
ENSG00000110851-LINE821-PRDM4-D	2.04572e-166	-1.57489	0.253	0.5	1.77977e-163	PRDM4
ENSG00000139352-LINE730-ASCL1-I-N2	3.14032e-165	-1.58081	0.272	0.5	2.73208e-162	ASCL1
ENSG00000010030-LINE1801-ETV7-D	1.27367e-14	-1.58322	0.385	0.459	1.1081e-11	ETV7
ENSG00000215754-LINE2568-ENSG00000215754-I	6.19111e-120	-1.58363	0.287	0.489	5.38626e-117	ENSG00000215754
ENSG00000217642-LINE2569-ENSG00000217642-I	6.19111e-120	-1.58363	0.287	0.489	5.38626e-117	ENSG00000217642
ENSG00000224558-LINE2570-ENSG00000224558-I	6.19111e-120	-1.58363	0.287	0.489	5.38626e-117	ENSG00000224558
ENSG00000225958-LINE2572-ENSG00000225958-I	6.19111e-120	-1.58363	0.287	0.489	5.38626e-117	ENSG00000225958
ENSG00000226866-LINE2574-ENSG00000226866-I	6.19111e-120	-1.58363	0.287	0.489	5.38626e-117	ENSG00000226866
ENSG00000227476-LINE2576-DUX4L5-I	6.19111e-120	-1.58363	0.287	0.489	5.38626e-117	DUX4L5
ENSG00000227522-LINE2577-ENSG00000227522-I	6.19111e-120	-1.58363	0.287	0.489	5.38626e-117	ENSG00000227522
ENSG00000227904-LINE2578-DUX4L2-I	6.19111e-120	-1.58363	0.287	0.489	5.38626e-117	DUX4L2
ENSG00000228114-LINE2579-DUX4L3-I	6.19111e-120	-1.58363	0.287	0.489	5.38626e-117	DUX4L3
ENSG00000228188-LINE2580-DUX4L6-I	6.19111e-120	-1.58363	0.287	0.489	5.38626e-117	DUX4L6
ENSG00000228710-LINE2581-ENSG00000228710-I	6.19111e-120	-1.58363	0.287	0.489	5.38626e-117	ENSG00000228710
ENSG00000229617-LINE2583-CT4768282-I	6.19111e-120	-1.58363	0.287	0.489	5.38626e-117	CT4768282
ENSG00000230380-LINE2584-ENSG00000230380-I	6.19111e-120	-1.58363	0.287	0.489	5.38626e-117	ENSG00000230380
ENSG00000230776-LINE2586-ENSG00000230776-I	6.19111e-120	-1.58363	0.287	0.489	5.38626e-117	ENSG00000230776
ENSG00000231089-LINE2587-AL5921702-I	6.19111e-120	-1.58363	0.287	0.489	5.38626e-117	AL5921702
ENSG00000232923-LINE2590-ENSG00000232923-I	6.19111e-120	-1.58363	0.287	0.489	5.38626e-117	ENSG00000232923
ENSG00000233294-LINE2591-ENSG00000233294-I	6.19111e-120	-1.58363	0.287	0.489	5.38626e-117	ENSG00000233294
ENSG00000233361-LINE2592-ENSG00000233361-I	6.19111e-120	-1.58363	0.287	0.489	5.38626e-117	ENSG00000233361
ENSG00000233698-LINE2593-ENSG00000233698-I	6.19111e-120	-1.58363	0.287	0.489	5.38626e-117	ENSG00000233698
ENSG00000233794-LINE2594-ENSG00000233794-I	6.19111e-120	-1.58363	0.287	0.489	5.38626e-117	ENSG00000233794
ENSG00000234550-LINE2596-ENSG00000234550-I	6.19111e-120	-1.58363	0.287	0.489	5.38626e-117	ENSG00000234550
ENSG00000236207-LINE2598-ENSG00000236207-I	6.19111e-120	-1.58363	0.287	0.489	5.38626e-117	ENSG00000236207
ENSG00000237516-LINE2601-ENSG00000237516-I	6.19111e-120	-1.58363	0.287	0.489	5.38626e-117	ENSG00000237516
ENSG00000250589-LINE2602-ENSG00000250589-I	6.19111e-120	-1.58363	0.287	0.489	5.38626e-117	ENSG00000250589
ENSG00000260596-LINE2603-DUX4-D	6.19111e-120	-1.58363	0.287	0.489	5.38626e-117	DUX4
DUX1-HUMAN-LINE11277-DUX1-I	6.19111e-120	-1.58363	0.287	0.489	5.38626e-117	LINE11277
DUX3-HUMAN-LINE11282-DUX3-I	6.19111e-120	-1.58363	0.287	0.489	5.38626e-117	LINE11282
ENSG00000123576-LINE2308-ESX1-D-N2	1.69894e-176	-1.59091	0.276	0.497	1.47808e-173	ESX1
ENSG00000170653-LINE486-ATF7-D	4.67976e-139	-1.60586	0.272	0.492	4.07139e-136	ATF7
ENSG00000158773-LINE237-USF1-D-N10	5.87933e-160	-1.61229	0.27	0.495	5.11502e-157	USF1
ENSG00000118689-LINE1963-FOXO3-D-N2	8.05481e-33	-1.6124	0.366	0.464	7.00768e-30	FOXO3
ENSG00000186790-LINE2050-FOXE3-I	8.05481e-33	-1.6124	0.366	0.464	7.00768e-30	FOXE3
ENSG00000251493-LINE2070-FOXD1-D	8.05481e-33	-1.6124	0.366	0.464	7.00768e-30	FOXD1
ENSG00000077150-LINE3188-NFKB2-D-N1	1.14985e-31	-1.61618	0.393	0.479	1.00037e-28	NFKB2
ENSG00000204304-LINE2556-PBX2-D	1.7549e-97	-1.62198	0.297	0.475	1.52676e-94	PBX2
ENSG00000206315-LINE2562-AL8454643-I	1.7549e-97	-1.62198	0.297	0.475	1.52676e-94	AL8454643
ENSG00000224952-LINE2571-BX2846861-I	1.7549e-97	-1.62198	0.297	0.475	1.52676e-94	BX2846861
ENSG00000225987-LINE2573-CR8124782-I	1.7549e-97	-1.62198	0.297	0.475	1.52676e-94	CR8124782
ENSG00000232005-LINE2588-BX9272396-I	1.7549e-97	-1.62198	0.297	0.475	1.52676e-94	BX9272396
ENSG00000236353-LINE2599-CR9338788-I	1.7549e-97	-1.62198	0.297	0.475	1.52676e-94	CR9338788
ENSG00000237344-LINE2600-AL6628305-I	1.7549e-97	-1.62198	0.297	0.475	1.52676e-94	AL6628305
ENSG00000100393-LINE3625-EP300-D	9.21724e-104	-1.63221	0.267	0.472	8.019e-101	EP300
ENSG00000171056-LINE3431-SOX7-D-N1	1.90297e-180	-1.63681	0.265	0.491	1.65558e-177	SOX7
ENSG00000168875-LINE3427-SOX14-D-N1	1.77244e-189	-1.63821	0.259	0.497	1.54202e-186	SOX14
ENSG00000049768-LINE1933-FOXP3-D-N1	1.89048e-29	-1.64425	0.368	0.466	1.64471e-26	FOXP3
ENSG00000187559-LINE3779-FOXD4L3-I-N47	1.89048e-29	-1.64425	0.368	0.466	1.64471e-26	FOXD4L3
ENSG00000204779-LINE4053-FOXD4L5-I-N47	1.89048e-29	-1.64425	0.368	0.466	1.64471e-26	FOXD4L5
ENSG00000204793-LINE4190-FOXD4L6-I-N47	1.89048e-29	-1.64425	0.368	0.466	1.64471e-26	FOXD4L6
ENSG00000184659-LINE9166-FOXD4L4-I-N47	1.89048e-29	-1.64425	0.368	0.466	1.64471e-26	FOXD4L4
ENSG00000204828-LINE10575-FOXD4L2-I-N47	1.89048e-29	-1.64425	0.368	0.466	1.64471e-26	FOXD4L2
ENSG00000067646-LINE629-ZFY-I	0	-1.65071	0.138	0.48	0	ZFY
ENSG00000107807-LINE2240-TLX1-D-N1	6.75661e-131	-1.65496	0.273	0.482	5.87825e-128	TLX1
ENSG00000164438-LINE2429-TLX3-I	6.75661e-131	-1.65496	0.273	0.482	5.87825e-128	TLX3
ENSG00000120738-LINE864-EGR1-D-N8	4.48408e-98	-1.65647	0.236	0.441	3.90115e-95	EGR1
ENSG00000185591-LINE1321-SP1-D-N5	2.05454e-167	-1.66315	0.177	0.429	1.78745e-164	SP1
ENSG00000185610-LINE2537-DBX2-I	1.33133e-149	-1.66435	0.271	0.491	1.15826e-146	DBX2
ENSG00000196460-LINE3266-RFX8-I	1.29134e-36	-1.6686	0.363	0.461	1.12346e-33	RFX8
ENSG00000185129-LINE3691-PURA-D	1.05721e-234	-1.67729	0.15	0.438	9.19776e-232	PURA
ENSG00000167081-LINE2461-PBX3-D-N2	2.50565e-241	-1.68696	0.25	0.517	2.17991e-238	PBX3
ENSG00000184937-LINE1305-WT1-D	5.79571e-163	-1.68949	0.177	0.425	5.04227e-160	WT1
ENSG00000151623-LINE3026-NR3C2-D-N1	1.14458e-141	-1.69192	0.271	0.487	9.95785e-139	NR3C2
ENSG00000091831-LINE2916-ESR1-D-N4	1.60014e-131	-1.6935	0.262	0.477	1.39212e-128	ESR1
ENSG00000144852-LINE3015-NR1I2-D-N1	1.88073e-209	-1.69483	0.233	0.503	1.63624e-206	NR1I2
ENSG00000146592-LINE421-CREB5-I	3.82544e-146	-1.69603	0.282	0.498	3.32814e-143	CREB5
ENSG00000185960-LINE2546-SHOX-D-N2	3.05401e-99	-1.70151	0.312	0.486	2.65699e-96	SHOX
ENSG00000149948-LINE59-HMGA2-D	9.95662e-223	-1.7029	0.236	0.504	8.66226e-220	HMGA2
ENSG00000130816-LINE1722-DNMT1-D	7.31354e-166	-1.71047	0.19	0.455	6.36278e-163	DNMT1
ENSG00000067082-LINE628-KLF6-D	1.62333e-194	-1.71332	0.178	0.449	1.4123e-191	KLF6
ENSG00000119614-LINE2284-VSX2-D-N3	2.22791e-108	-1.72377	0.319	0.49	1.93828e-105	VSX2
ENSG00000105698-LINE126-USF2-D-N7	2.79425e-185	-1.72682	0.245	0.497	2.431e-182	USF2
ENSG00000010818-LINE598-HIVEP2-D	6.60185e-152	-1.72922	0.236	0.495	5.74361e-149	HIVEP2
ENSG00000180318-LINE2519-ALX1-D-N2	3.08383e-142	-1.7303	0.281	0.487	2.68293e-139	ALX1
ENSG00000100987-LINE2192-VSX1-D-N2	7.01756e-171	-1.73031	0.271	0.497	6.10528e-168	VSX1
ENSG00000164299-LINE3669-SPZ1-D-N1	2.8775e-127	-1.73144	0.256	0.458	2.50343e-124	SPZ1
ENSG00000165030-LINE463-NFIL3-D-N4	3.63458e-133	-1.73679	0.272	0.5	3.16208e-130	NFIL3
ENSG00000175387-LINE3330-SMAD2-D	1.95065e-198	-1.74254	0.232	0.494	1.69706e-195	SMAD2
ENSG00000170370-LINE2476-EMX2-D-N1	2.37363e-107	-1.74759	0.328	0.486	2.06506e-104	EMX2
ENSG00000204527-LINE2558-DUXA-D	4.48481e-180	-1.74849	0.264	0.502	3.90178e-177	DUXA
ENSG00000182759-LINE530-MAFA-D	2.33336e-193	-1.76011	0.216	0.488	2.03002e-190	MAFA
ENSG00000170166-LINE2471-HOXD4-D	6.55486e-183	-1.76054	0.262	0.489	5.70273e-180	HOXD4
ENSG00000164778-LINE2430-EN2-D-N2	1.38763e-112	-1.76329	0.32	0.488	1.20724e-109	EN2
ENSG00000177932-LINE1220-ZNF354C-D	1.59261e-131	-1.76748	0.247	0.466	1.38557e-128	ZNF354C
ENSG00000128610-LINE909-FEZF1-I	5.10624e-152	-1.77566	0.255	0.484	4.44243e-149	FEZF1
ENSG00000153266-LINE992-FEZF2-I	5.10624e-152	-1.77566	0.255	0.484	4.44243e-149	FEZF2
ENSG00000136535-LINE3540-TBR1-D-N2	3.10122e-26	-1.78056	0.422	0.505	2.69806e-23	TBR1
ENSG00000143355-LINE2383-LHX9-D-N1	1.17001e-129	-1.78068	0.29	0.489	1.01791e-126	LHX9
ENSG00000175879-LINE2498-HOXD8-D	1.09514e-61	-1.79077	0.364	0.483	9.52768e-59	HOXD8
ENSG00000204531-LINE2693-POU5F1-D-N2	1.14263e-163	-1.79475	0.255	0.49	9.94088e-161	POU5F1
ENSG00000118526-LINE152-TCF21-I	7.01423e-167	-1.79603	0.257	0.48	6.10238e-164	TCF21
ENSG00000187728-LINE296-ENSG00000187728-I	7.01423e-167	-1.79603	0.257	0.48	6.10238e-164	ENSG00000187728
ENSG00000106038-LINE2221-EVX1-D	8.2477e-95	-1.79896	0.327	0.48	7.1755e-92	EVX1
ENSG00000204103-LINE553-MAFB-D	8.54505e-265	-1.82573	0.22	0.505	7.43419e-262	MAFB
ENSG00000131264-LINE2328-CDX4-I	6.54804e-156	-1.82907	0.269	0.483	5.6968e-153	CDX4
ENSG00000205250-LINE1789-E2F4-D-N4	1.0512e-121	-1.83016	0.23	0.458	9.14544e-119	E2F4
ENSG00000095794-LINE339-CREM-D	2.90155e-129	-1.83018	0.289	0.492	2.52435e-126	CREM
ENSG00000134438-LINE2337-RAX-D	1.23252e-142	-1.8427	0.29	0.491	1.07229e-139	RAX
ENSG00000156150-LINE2400-ALX3-D-N2	1.2261e-140	-1.84292	0.293	0.494	1.06671e-137	ALX3
ENSG00000205143-LINE53-ARID3C-I	4.77199e-130	-1.85179	0.266	0.476	4.15164e-127	ARID3C
ENSG00000100146-LINE3352-SOX10-D-N1	1.4538e-225	-1.8555	0.229	0.487	1.26481e-222	SOX10
ENSG00000162702-LINE1036-ZNF281-I	4.06371e-110	-1.85694	0.255	0.45	3.53543e-107	ZNF281
ENSG00000185155-LINE2536-MIXL1-D	2.21846e-122	-1.86051	0.293	0.488	1.93006e-119	MIXL1
ENSG00000185507-LINE2759-IRF7-D-N1	6.37918e-180	-1.86078	0.243	0.496	5.54989e-177	IRF7
ENSG00000170365-LINE3328-SMAD1-D	3.60316e-173	-1.86238	0.244	0.489	3.13475e-170	SMAD1
ENSG00000031544-LINE2888-NR2E3-D	3.82612e-208	-1.87775	0.234	0.488	3.32872e-205	NR2E3
ENSG00000206454-LINE6122-AL7735441-I-N5	6.1519e-204	-1.87927	0.242	0.494	5.35215e-201	AL7735441
ENSG00000229094-LINE6138-CR3882292-I-N5	6.1519e-204	-1.87927	0.242	0.494	5.35215e-201	CR3882292
ENSG00000233911-LINE6155-AL6628334-I-N5	6.1519e-204	-1.87927	0.242	0.494	5.35215e-201	AL6628334
ENSG00000235068-LINE6169-CR7598154-I-N5	6.1519e-204	-1.87927	0.242	0.494	5.35215e-201	CR7598154
ENSG00000237582-LINE6183-BX0885802-I-N5	6.1519e-204	-1.87927	0.242	0.494	5.35215e-201	BX0885802
ENSG00000230336-LINE17148-CR8477943-I-N5	6.1519e-204	-1.87927	0.242	0.494	5.35215e-201	CR8477943
ENSG00000178573-LINE525-MAF-D	2.81801e-266	-1.88772	0.208	0.508	2.45167e-263	MAF
ENSG00000125813-LINE3161-PAX1-D	4.93548e-57	-1.89069	0.356	0.475	4.29386e-54	PAX1
ENSG00000140009-LINE3002-ESR2-D-N2	3.30511e-183	-1.89628	0.235	0.492	2.87545e-180	ESR2
ENSG00000167182-LINE1077-SP2-D-N1	5.83812e-183	-1.89831	0.149	0.411	5.07916e-180	SP2
ENSG00000112561-LINE140-TFEB-D-N2	2.46612e-152	-1.89986	0.262	0.487	2.14553e-149	TFEB
ENSG00000106410-LINE2223-NOBOX-D-N2	1.70767e-128	-1.91016	0.297	0.488	1.48567e-125	NOBOX
ENSG00000005102-LINE2165-MEOX1-D	2.56793e-136	-1.91532	0.284	0.483	2.2341e-133	MEOX1
ENSG00000165891-LINE1774-E2F7-D-N1	4.05691e-103	-1.91681	0.271	0.467	3.52952e-100	E2F7
ENSG00000134046-LINE2819-MBD2-D	1.78859e-276	-1.91852	0.155	0.466	1.55607e-273	MBD2
ENSG00000109132-LINE2255-PHOX2B-D-N2	1.59014e-175	-1.92066	0.258	0.488	1.38342e-172	PHOX2B
ENSG00000143390-LINE3258-RFX5-D-N5	3.54384e-154	-1.92079	0.249	0.475	3.08314e-151	RFX5
ENSG00000168267-LINE261-PTF1A-D	9.36167e-252	-1.92115	0.192	0.498	8.14465e-249	PTF1A
ENSG00000005889-LINE590-ZFX-D	0	-1.92678	0.084	0.439	0	ZFX
ENSG00000198807-LINE3179-PAX9-D	8.11413e-118	-1.92804	0.308	0.485	7.05929e-115	PAX9
ENSG00000160973-LINE2004-FOXH1-D	2.72895e-157	-1.93855	0.249	0.477	2.37419e-154	FOXH1
ENSG00000071564-LINE91-TCF3-D-N2	1.8514e-205	-1.96684	0.794	0.476	1.61072e-202	TCF3
ENSG00000135638-LINE2346-EMX1-D-N2	2.65849e-119	-1.9849	0.31	0.488	2.31289e-116	EMX1
ENSG00000107859-LINE2244-PITX3-D	6.27222e-165	-1.98687	0.254	0.478	5.45683e-162	PITX3
ENSG00000163666-LINE2422-HESX1-D-N1	4.06818e-140	-1.98895	0.283	0.487	3.53932e-137	HESX1
ENSG00000163848-LINE1042-ZNF148-D	4.82057e-220	-1.99466	0.131	0.43	4.1939e-217	ZNF148
ENSG00000170265-LINE1127-ZNF282-D	7.03433e-203	-2.00027	0.209	0.486	6.11987e-200	ZNF282
ENSG00000100105-LINE688-PATZ1-D	7.53349e-145	-2.00465	0.202	0.439	6.55414e-142	PATZ1
ENSG00000069011-LINE2181-PITX1-D-N3	1.84187e-159	-2.00646	0.241	0.479	1.60242e-156	PITX1
ENSG00000077092-LINE2898-RARB-D-N1	3.7988e-223	-2.0072	0.215	0.494	3.30496e-220	RARB
ENSG00000116132-LINE2279-PRRX1-D-N2	3.5133e-91	-2.01082	0.319	0.474	3.05657e-88	PRRX1
ENSG00000105996-LINE2208-HOXA2-D-N2	5.75031e-184	-2.01312	0.254	0.491	5.00277e-181	HOXA2
ENSG00000111704-LINE2264-NANOG-D	2.54743e-183	-2.02702	0.246	0.482	2.21626e-180	NANOG
ENSG00000177551-LINE280-NHLH2-I	4.2114e-230	-2.03414	0.229	0.496	3.66392e-227	NHLH2
ENSG00000183734-LINE290-ASCL2-I	5.08509e-284	-2.03621	0.21	0.502	4.42403e-281	ASCL2
ENSG00000105967-LINE129-TFEC-D	9.27313e-174	-2.04039	0.256	0.489	8.06762e-171	TFEC
ENSG00000179456-LINE1245-ZNF238-D-N4	1.83019e-181	-2.04928	0.24	0.47	1.59226e-178	ZNF238
ENSG00000179627-LINE1250-ZBTB42-I	1.83019e-181	-2.04928	0.24	0.47	1.59226e-178	ZBTB42
ENSG00000128713-LINE2322-HOXD11-D-N1	1.26684e-233	-2.06716	0.222	0.489	1.10215e-230	HOXD11
ENSG00000138136-LINE2359-LBX1-D	1.39555e-160	-2.08348	0.27	0.485	1.21413e-157	LBX1
ENSG00000065978-LINE1683-YBX1-D	2.47263e-306	-2.10725	0.184	0.511	2.15119e-303	YBX1
ENSG00000052850-LINE2173-ALX4-D	2.56924e-194	-2.11099	0.236	0.487	2.23524e-191	ALX4
ENSG00000165462-LINE2438-PHOX2A-D	2.61217e-188	-2.12069	0.239	0.48	2.27259e-185	PHOX2A
ENSG00000182521-LINE3570-TBPL2-I	5.94577e-193	-2.12784	0.237	0.478	5.17282e-190	TBPL2
ENSG00000116035-LINE2277-VAX2-D	3.74379e-186	-2.1399	0.247	0.485	3.2571e-183	VAX2
ENSG00000148704-LINE2391-VAX1-D	3.74379e-186	-2.1399	0.247	0.485	3.2571e-183	VAX1
ENSG00000118922-LINE842-KLF12-D	0	-2.14482	0.156	0.504	0	KLF12
ENSG00000141568-LINE1994-FOXK2-I	4.10106e-90	-2.1469	0.288	0.461	3.56792e-87	FOXK2
ENSG00000176654-LINE5444-NANOGP1-I-N1	2.96588e-139	-2.15184	0.265	0.474	2.58031e-136	NANOGP1
ENSG00000128645-LINE2316-HOXD1-I	7.93919e-148	-2.15201	0.274	0.485	6.9071e-145	HOXD1
ENSG00000185668-LINE2682-POU3F1-D-N1	1.28912e-237	-2.16159	0.213	0.483	1.12153e-234	POU3F1
ENSG00000165606-LINE2451-DRGX-D	3.16576e-186	-2.16322	0.241	0.48	2.75421e-183	DRGX
ENSG00000116833-LINE2964-NR5A2-D	2.47561e-293	-2.16605	0.182	0.489	2.15378e-290	NR5A2
ENSG00000205922-LINE1713-ONECUT3-D	3.25587e-154	-2.16855	0.241	0.472	2.83261e-151	ONECUT3
ENSG00000196843-LINE52-ARID5A-I	2.45058e-174	-2.17676	0.247	0.481	2.132e-171	ARID5A
ENSG00000128710-LINE2321-HOXD10-D	5.62277e-141	-2.18004	0.258	0.469	4.89181e-138	HOXD10
ENSG00000129173-LINE1772-E2F8-D	3.21743e-159	-2.18973	0.237	0.466	2.79916e-156	E2F8
ENSG00000136367-LINE2354-ZFHX2-D	7.24875e-91	-2.19154	0.323	0.475	6.30641e-88	ZFHX2
ENSG00000012504-LINE2885-NR1H4-D	3.02015e-255	-2.19633	0.192	0.494	2.62753e-252	NR1H4
ENSG00000256683-LINE3706-ZNF350-D	4.81924e-274	-2.2012	0.162	0.476	4.19274e-271	ZNF350
ENSG00000105880-LINE2205-DLX5-D	9.6545e-184	-2.20257	0.235	0.478	8.39942e-181	DLX5
ENSG00000005513-LINE3332-SOX8-D-N2	5.26994e-265	-2.2042	0.2	0.492	4.58485e-262	SOX8
ENSG00000198963-LINE18386-RORB-I-N9	5.1142e-91	-2.20543	0.283	0.462	4.44935e-88	RORB
ENSG00000114853-LINE833-ZBTB47-I	1.68143e-123	-2.20683	0.268	0.47	1.46284e-120	ZBTB47
ENSG00000198740-LINE1514-ZNF652-I	1.68143e-123	-2.20683	0.268	0.47	1.46284e-120	ZNF652
ENSG00000157557-LINE1909-ETS2-D	2.28602e-111	-2.21045	0.224	0.451	1.98884e-108	ETS2
ENSG00000175325-LINE2492-PROP1-D-N2	1.13025e-200	-2.22215	0.23	0.48	9.83315e-198	PROP1
ENSG00000125285-LINE3375-SOX21-D-N1	1.10621e-197	-2.22347	0.227	0.476	9.62406e-195	SOX21
ENSG00000113196-LINE142-HAND1-D	1.22183e-262	-2.23334	0.197	0.479	1.063e-259	HAND1
ENSG00000164107-LINE250-HAND2-I	1.22183e-262	-2.23334	0.197	0.479	1.063e-259	HAND2
ENSG00000113722-LINE2267-CDX1-D-N1	1.69403e-238	-2.24212	0.219	0.48	1.47381e-235	CDX1
ENSG00000119715-LINE2968-ESRRB-D-N2	1.80163e-229	-2.24397	0.198	0.48	1.56742e-226	ESRRB
ENSG00000139515-LINE2371-PDX1-D-N2	4.82773e-135	-2.26097	0.273	0.473	4.20012e-132	PDX1
ENSG00000115297-LINE2269-TLX2-D-N1	2.01906e-179	-2.26099	0.25	0.479	1.75658e-176	TLX2
ENSG00000111783-LINE3246-RFX4-D-N1	1.99097e-20	-2.26496	0.384	0.436	1.73214e-17	RFX4
ENSG00000115112-LINE11247-TFCP2L1-I-N2	5.52624e-308	-2.26766	0.171	0.486	4.80783e-305	TFCP2L1
ENSG00000143257-LINE3012-NR1I3-D-N1	1.64056e-290	-2.26912	0.18	0.497	1.42728e-287	NR1I3
ENSG00000123388-LINE2302-HOXC11-D-N2	4.2394e-231	-2.27129	0.218	0.479	3.68827e-228	HOXC11
ENSG00000004848-LINE2163-ARX-D	1.66707e-230	-2.27448	0.218	0.485	1.45035e-227	ARX
ENSG00000169057-LINE2826-MECP2-D	1.01629e-179	-2.27779	0.178	0.448	8.8417e-177	MECP2
ENSG00000102878-LINE2709-HSF4-D	1.75256e-263	-2.28923	0.208	0.503	1.52473e-260	HSF4
ENSG00000121454-LINE2297-LHX4-I	1.18369e-172	-2.30089	0.256	0.483	1.02981e-169	LHX4
ENSG00000065029-LINE624-ZNF76-I	2.37987e-209	-2.30127	0.209	0.473	2.07049e-206	ZNF76
ENSG00000105672-LINE1815-ETV2-D	0.755082	-2.32184	0.468	0.445	1	ETV2
ENSG00000105991-LINE2206-HOXA1-D-N1	1.67123e-90	-2.32194	0.317	0.471	1.45397e-87	HOXA1
ENSG00000114861-LINE1957-FOXP1-D-N1	3.77917e-71	-2.32211	0.305	0.448	3.28788e-68	FOXP1
ENSG00000137166-LINE1988-FOXP4-I	3.77917e-71	-2.32211	0.305	0.448	3.28788e-68	FOXP4
ENSG00000176165-LINE2023-FOXG1-D-N1	3.77917e-71	-2.32211	0.305	0.448	3.28788e-68	FOXG1
ENSG00000167800-LINE3554-TBX10-I	2.92105e-43	-2.32676	0.407	0.502	2.54131e-40	TBX10
ENSG00000037965-LINE2170-HOXC8-D	1.95314e-267	-2.32818	0.197	0.482	1.69923e-264	HOXC8
ENSG00000005073-LINE2164-HOXA11-I	6.20968e-191	-2.34848	0.246	0.477	5.40243e-188	HOXA11
ENSG00000141646-LINE3314-SMAD4-D	1.12371e-260	-2.35099	0.197	0.484	9.77627e-258	SMAD4
ENSG00000123364-LINE2300-HOXC13-D-N1	2.10946e-256	-2.3553	0.201	0.482	1.83523e-253	HOXC13
ENSG00000071794-LINE3610-HLTF-D	1.13319e-151	-2.35633	0.234	0.455	9.85875e-149	HLTF
ENSG00000196092-LINE3170-PAX5-D-N8	1.93889e-215	-2.35726	0.227	0.491	1.68684e-212	PAX5
ENSG00000164853-LINE2432-UNCX-D-N1	6.7963e-223	-2.36302	0.223	0.478	5.91278e-220	UNCX
ENSG00000206289-LINE3134-AL8445277-I	1.94052e-284	-2.3843	0.174	0.49	1.68825e-281	AL8445277
ENSG00000227322-LINE3135-AL6628245-I	1.94052e-284	-2.3843	0.174	0.49	1.68825e-281	AL6628245
ENSG00000228333-LINE3136-CR7597334-I	1.94052e-284	-2.3843	0.174	0.49	1.68825e-281	CR7597334
ENSG00000231321-LINE3137-CR3545653-I	1.94052e-284	-2.3843	0.174	0.49	1.68825e-281	CR3545653
ENSG00000235712-LINE3138-CR9368773-I	1.94052e-284	-2.3843	0.174	0.49	1.68825e-281	CR9368773
ENSG00000106031-LINE2216-HOXA13-D-N3	9.81467e-224	-2.38522	0.215	0.476	8.53876e-221	HOXA13
ENSG00000103495-LINE797-MAZ-D	0	-2.39202	0.071	0.437	0	MAZ
ENSG00000064961-LINE3344-HMG20B-I	3.76351e-209	-2.40712	0.219	0.466	3.27425e-206	HMG20B
ENSG00000170178-LINE2472-HOXD12-D-N2	2.67739e-267	-2.41542	0.207	0.476	2.32933e-264	HOXD12
ENSG00000164916-LINE2007-FOXK1-D-N1	9.69066e-115	-2.41961	0.265	0.454	8.43087e-112	FOXK1
ENSG00000242802-LINE2069-KIAA0415-I	9.69066e-115	-2.41961	0.265	0.454	8.43087e-112	KIAA0415
ENSG00000198815-LINE2057-FOXJ3-D-N1	2.57717e-118	-2.42278	0.271	0.459	2.24214e-115	FOXJ3
ENSG00000173253-LINE1736-DMRT2-D	8.96681e-306	-2.43367	0.188	0.493	7.80113e-303	DMRT2
ENSG00000163508-LINE3544-EOMES-D-N1	7.31724e-21	-2.43915	0.435	0.498	6.366e-18	EOMES
ENSG00000176692-LINE2032-FOXC2-D-N1	1.18613e-113	-2.43958	0.269	0.46	1.03193e-110	FOXC2
ENSG00000162761-LINE2411-LMX1A-D	3.78247e-137	-2.44074	0.276	0.47	3.29075e-134	LMX1A
ENSG00000123407-LINE2306-HOXC12-D-N1	5.14769e-300	-2.44492	0.192	0.476	4.47849e-297	HOXC12
ENSG00000168310-LINE2755-IRF2-D-N2	3.02996e-109	-2.44624	0.301	0.489	2.63606e-106	IRF2
ENSG00000137273-LINE1989-FOXF2-D-N2	1.49651e-62	-2.45011	0.32	0.448	1.30197e-59	FOXF2
ENSG00000165259-LINE2437-HDX-I	1.51985e-176	-2.45383	0.212	0.48	1.32227e-173	HDX
ENSG00000203883-LINE3459-SOX18-D-N1	5.67494e-192	-2.45853	0.212	0.466	4.93719e-189	SOX18
ENSG00000128714-LINE2324-HOXD13-D-N1	3.3488e-303	-2.46093	0.187	0.489	2.91346e-300	HOXD13
ENSG00000079432-LINE3346-CIC-I	2.17533e-256	-2.47392	0.194	0.485	1.89253e-253	CIC
ENSG00000082641-LINE332-NFE2L1-D-N2	4.34716e-226	-2.47775	0.207	0.478	3.78203e-223	NFE2L1
ENSG00000050344-LINE1236-NFE2L3-I-N2	4.34716e-226	-2.47775	0.207	0.478	3.78203e-223	NFE2L3
ENSG00000112592-LINE3569-TBP-D-N2	2.16988e-210	-2.48187	0.226	0.484	1.88779e-207	TBP
ENSG00000159184-LINE2403-HOXB13-D-N2	8.83168e-227	-2.48676	0.216	0.481	7.68356e-224	HOXB13
ENSG00000186951-LINE3121-PPARA-D-N1	1.82617e-228	-2.50278	0.203	0.479	1.58876e-225	PPARA
ENSG00000106689-LINE2227-LHX2-D-N2	1.47567e-126	-2.52539	0.293	0.479	1.28383e-123	LHX2
ENSG00000078399-LINE2184-HOXA9-D-N1	1.48654e-250	-2.53913	0.208	0.477	1.29329e-247	HOXA9
ENSG00000090447-LINE107-TFAP4-D-N2	0	-2.54503	0.16	0.488	0	TFAP4
ENSG00000169136-LINE475-ATF5-D	4.35267e-187	-2.54705	0.18	0.483	3.78682e-184	ATF5
ENSG00000006194-LINE594-ZNF263-D-N2	0	-2.55428	0.058	0.456	0	ZNF263
ENSG00000129535-LINE398-NRL-D	3.71625e-263	-2.56945	0.185	0.487	3.23314e-260	NRL
ENSG00000176083-LINE1197-ZNF683-I	5.49992e-195	-2.58306	0.219	0.477	4.78493e-192	ZNF683
ENSG00000111206-LINE1956-FOXM1-D	5.16001e-139	-2.58556	0.235	0.448	4.48921e-136	FOXM1
ENSG00000165556-LINE2444-CDX2-D-N3	1.16395e-258	-2.58797	0.201	0.469	1.01263e-255	CDX2
ENSG00000198914-LINE2689-POU3F3-D-N1	2.71e-193	-2.60136	0.253	0.491	2.3577e-190	POU3F3
ENSG00000129194-LINE3392-SOX15-D-N1	1.98789e-182	-2.60422	0.223	0.459	1.72946e-179	SOX15
ENSG00000197063-LINE538-MAFG-D-N1	5.39952e-155	-2.61509	0.242	0.472	4.69758e-152	MAFG
ENSG00000184271-LINE2532-POU6F1-D-N2	1.70401e-134	-2.61674	0.263	0.458	1.48249e-131	POU6F1
ENSG00000108511-LINE2245-HOXB6-D	1.53779e-86	-2.62217	0.299	0.455	1.33788e-83	HOXB6
ENSG00000054598-LINE1938-FOXC1-D-N2	6.17841e-120	-2.62786	0.243	0.444	5.37521e-117	FOXC1
ENSG00000196482-LINE3129-ESRRG-D-N2	0	-2.64462	0.164	0.485	0	ESRRG
ENSG00000136931-LINE3001-NR5A1-D	0	-2.65637	0.16	0.489	0	NR5A1
ENSG00000082175-LINE2903-PGR-D-N1	1.14593e-191	-2.66694	0.216	0.458	9.96961e-189	PGR
ENSG00000087903-LINE3242-RFX2-D-N2	1.38153e-58	-2.67038	0.309	0.436	1.20193e-55	RFX2
ENSG00000169840-LINE2470-GSX1-D	1.22384e-174	-2.6731	0.255	0.474	1.06474e-171	GSX1
ENSG00000128709-LINE2319-HOXD9-D	2.3718e-298	-2.70593	0.182	0.476	2.06346e-295	HOXD9
ENSG00000169297-LINE3679-NR0B1-D	3.01835e-184	-2.70665	0.178	0.441	2.62597e-181	NR0B1
ENSG00000189308-LINE1715-LIN54-I	1.69877e-255	-2.71039	0.18	0.474	1.47793e-252	LIN54
ENSG00000163623-LINE2421-NKX61-D	1.09085e-193	-2.71134	0.216	0.455	9.49038e-191	NKX61
ENSG00000140836-LINE2374-ZFHX3-D-N1	8.59449e-138	-2.72586	0.288	0.476	7.47721e-135	ZFHX3
ENSG00000080298-LINE3238-RFX3-D-N2	6.23537e-38	-2.76203	0.343	0.433	5.42477e-35	RFX3
ENSG00000108924-LINE356-HLF-D-N4	2.14525e-233	-2.78425	0.199	0.484	1.86636e-230	HLF
ENSG00000113580-LINE2958-NR3C1-D-N3	4.18597e-207	-2.78699	0.187	0.463	3.64179e-204	NR3C1
ENSG00000180613-LINE2520-GSX2-D	4.48294e-164	-2.79597	0.249	0.471	3.90016e-161	GSX2
ENSG00000131759-LINE2987-RARA-D-N3	4.96615e-250	-2.81868	0.188	0.474	4.32055e-247	RARA
ENSG00000170122-LINE2821-FOXD4-I-N50	2.16689e-97	-2.83183	0.263	0.436	1.8852e-94	FOXD4
ENSG00000184492-LINE3262-FOXD4L1-I-N53	2.16689e-97	-2.83183	0.263	0.436	1.8852e-94	FOXD4L1
ENSG00000129654-LINE6757-FOXJ1-I-N53	2.16689e-97	-2.83183	0.263	0.436	1.8852e-94	FOXJ1
ENSG00000165702-LINE1058-GFI1B-D	2.96882e-171	-2.83198	0.208	0.458	2.58287e-168	GFI1B
ENSG00000169016-LINE1781-E2F6-D-N5	5.44961e-213	-2.83354	0.134	0.429	4.74116e-210	E2F6
ENSG00000087510-LINE7-TFAP2C-D-N3	0	-2.8379	0.107	0.474	0	TFAP2C
ENSG00000162086-LINE1032-ZNF75A-D	2.46549e-306	-2.84026	0.171	0.471	2.14498e-303	ZNF75A
ENSG00000186376-LINE1345-ZNF75D-I	2.46549e-306	-2.84026	0.171	0.471	2.14498e-303	ZNF75D
ZN75C-HUMAN-LINE4118-ZNF75C-I	2.46549e-306	-2.84026	0.171	0.471	2.14498e-303	LINE4118
ENSG00000164736-LINE3425-SOX17-D	5.58443e-222	-2.8625	0.203	0.459	4.85846e-219	SOX17
ENSG00000025156-LINE2707-HSF2-D-N2	0	-2.86679	0.138	0.499	0	HSF2
ENSG00000167074-LINE470-TEF-D-N3	1.20114e-207	-2.8739	0.201	0.483	1.04499e-204	TEF
ENSG00000169981-LINE1124-ZNF35-I	5.90317e-150	-2.87591	0.224	0.444	5.13575e-147	ZNF35
ENSG00000180806-LINE2521-HOXC9-I	8.77425e-196	-2.89024	0.237	0.465	7.63359e-193	HOXC9
ENSG00000204612-LINE2065-FOXB2-I	1.42286e-147	-2.89436	0.24	0.453	1.23788e-144	FOXB2
ENSG00000057657-LINE611-PRDM1-D-N4	9.65193e-277	-2.91107	0.167	0.474	8.39718e-274	PRDM1
ENSG00000128652-LINE2317-HOXD3-I	1.99561e-292	-2.91287	0.183	0.476	1.73618e-289	HOXD3
ENSG00000185122-LINE2726-HSF1-D-N4	0	-2.91984	0.16	0.494	0	HSF1
ENSG00000181449-LINE3441-SOX2-D-N2	3.77245e-229	-2.92936	0.194	0.46	3.28203e-226	SOX2
ENSG00000106006-LINE2213-HOXA6-I	7.68486e-237	-2.93215	0.209	0.467	6.68583e-234	HOXA6
ENSG00000173153-LINE3073-ESRRA-D-N4	0	-2.93796	0.148	0.482	0	ESRRA
ENSG00000131668-LINE2329-BARX1-D-N1	1.84326e-227	-2.94991	0.207	0.466	1.60364e-224	BARX1
ENSG00000120693-LINE19375-SMAD9-I-N1	1.05619e-190	-2.9502	0.187	0.453	9.18887e-188	SMAD9
ENSG00000214513-LINE2565-NOTO-D	1.51812e-129	-2.95231	0.285	0.471	1.32076e-126	NOTO
ENSG00000184486-LINE2675-POU3F2-D-N1	3.15967e-171	-2.99583	0.233	0.463	2.74891e-168	POU3F2
ENSG00000119508-LINE2965-NR4A3-D	0	-3.00132	0.16	0.48	0	NR4A3
ENSG00000053254-LINE2536-FOXN3-I-N9	7.19615e-90	-3.00617	0.266	0.438	6.26065e-87	FOXN3
ENSG00000170802-LINE7873-FOXN2-I-N8	7.19615e-90	-3.00617	0.266	0.438	6.26065e-87	FOXN2
ENSG00000183770-LINE8732-FOXL2-I-N51	7.19615e-90	-3.00617	0.266	0.438	6.26065e-87	FOXL2
ENSG00000126456-LINE2737-IRF3-D-N1	7.25788e-234	-3.05805	0.212	0.487	6.31435e-231	IRF3
ENSG00000025434-LINE2886-NR1H3-I	5.8029e-304	-3.13256	0.17	0.475	5.04853e-301	NR1H3
ENSG00000131408-LINE2980-NR1H2-D	5.8029e-304	-3.13256	0.17	0.475	5.04853e-301	NR1H2
ENSG00000153234-LINE3032-NR4A2-D-N2	0	-3.13477	0.139	0.504	0	NR4A2
ENSG00000106511-LINE2224-MEOX2-D-N1	4.72239e-163	-3.1834	0.239	0.458	4.10848e-160	MEOX2
ENSG00000112333-LINE2944-NR2E1-D-N1	0	-3.1931	0.134	0.49	0	NR2E1
ENSG00000112033-LINE2943-PPARD-D	9.56272e-262	-3.19718	0.163	0.461	8.31957e-259	PPARD
ENSG00000180818-LINE2522-HOXC10-D-N2	1.20336e-303	-3.20693	0.165	0.46	1.04693e-300	HOXC10
ENSG00000214575-LINE3701-CPEB1-D	1.63358e-223	-3.23501	0.183	0.455	1.42121e-220	CPEB1
ENSG00000161940-LINE1031-BCL6B-D	1.03861e-222	-3.23701	0.167	0.458	9.03593e-220	BCL6B
ENSG00000150907-LINE2000-FOXO1-D-N3	6.4148e-127	-3.26338	0.229	0.429	5.58088e-124	FOXO1
ENSG00000089116-LINE2188-LHX5-I	6.8905e-162	-3.26727	0.257	0.468	5.99473e-159	LHX5
ENSG00000132130-LINE2332-LHX1-I	6.8905e-162	-3.26727	0.257	0.468	5.99473e-159	LHX1
ENSG00000186564-LINE2047-FOXD2-D-N1	1.18894e-170	-3.30141	0.219	0.439	1.03438e-167	FOXD2
ENSG00000139083-LINE1875-ETV6-D-N1	8.97007e-134	-3.33449	0.218	0.433	7.80396e-131	ETV6
ENSG00000184481-LINE2039-FOXO4-D-N3	1.77266e-108	-3.33552	0.243	0.433	1.54221e-105	FOXO4
ENSG00000153560-LINE2149-UBP1-D	0	-3.43012	0.133	0.465	0	UBP1
ENSG00000120798-LINE2970-NR2C1-D	0	-3.43644	0.135	0.477	0	NR2C1
ENSG00000109072-LINE2253-VTN-I	1.19395e-127	-3.45167	0.267	0.46	1.03874e-124	VTN
ENSG00000116017-LINE44-ARID3A-D-N1	2.24703e-269	-3.46765	0.149	0.447	1.95491e-266	ARID3A
ENSG00000126746-LINE901-ZNF384-D	5.20639e-219	-3.47007	0.172	0.445	4.52956e-216	ZNF384
ENSG00000171956-LINE2021-FOXB1-D-N2	2.20367e-215	-3.49526	0.198	0.448	1.9172e-212	FOXB1
ENSG00000170689-LINE2481-HOXB9-I	5.4478e-238	-3.5066	0.18	0.438	4.73959e-235	HOXB9
ENSG00000104856-LINE3201-RELB-D	1.33535e-202	-3.51134	0.188	0.5	1.16176e-199	RELB
ENSG00000095951-LINE680-HIVEP1-D	4.90274e-294	-3.54415	0.144	0.499	4.26538e-291	HIVEP1
ENSG00000127124-LINE1225-HIVEP3-I-N1	4.90274e-294	-3.54415	0.144	0.499	4.26538e-291	HIVEP3
ENSG00000164379-LINE2006-FOXQ1-D	2.95515e-210	-3.58363	0.187	0.437	2.57098e-207	FOXQ1
ENSG00000106536-LINE2646-POU6F2-D-N2	1.05069e-151	-3.60596	0.254	0.463	9.14101e-149	POU6F2
ENSG00000173917-LINE2486-HOXB2-D	1.54566e-137	-3.65763	0.271	0.456	1.34472e-134	HOXB2
ENSG00000128272-LINE397-ATF4-D	9.0011e-299	-3.70637	0.168	0.473	7.83096e-296	ATF4
ENSG00000187098-LINE295-MITF-D	0	-3.71119	0.164	0.471	2.68894e-308	MITF
ENSG00000129514-LINE1982-FOXA1-D-N7	7.32676e-193	-3.71262	0.187	0.434	6.37428e-190	FOXA1
ENSG00000131196-LINE3211-NFATC1-D-N1	4.85382e-228	-3.74446	0.158	0.443	4.22282e-225	NFATC1
ENSG00000128573-LINE1970-FOXP2-D-N2	1.82949e-138	-3.75521	0.207	0.417	1.59166e-135	FOXP2
ENSG00000162676-LINE1033-GFI1-D-N2	2.44343e-244	-3.77196	0.152	0.444	2.12578e-241	GFI1
ENSG00000123358-LINE2973-NR4A1-D	0	-3.80824	0.099	0.488	0	NR4A1
ENSG00000144355-LINE2389-DLX1-D	7.52842e-163	-3.88097	0.258	0.47	6.54972e-160	DLX1
ENSG00000186766-LINE2049-FOXI2-I	3.51886e-198	-3.90498	0.185	0.428	3.06141e-195	FOXI2
ENSG00000102908-LINE3198-NFAT5-D-N1	1.05908e-264	-3.91358	0.147	0.454	9.214e-262	NFAT5
ENSG00000160113-LINE3037-NR2F6-D-N2	5.04938e-281	-3.93559	0.168	0.465	4.39296e-278	NR2F6
ENSG00000213928-LINE2765-IRF9-D-N1	1.29647e-69	-4.02146	0.362	0.506	1.12793e-66	IRF9
ENSG00000112658-LINE2806-SRF-D-N9	3.38615e-247	-4.08643	0.165	0.477	2.94595e-244	SRF
ENSG00000179361-LINE51-ARID3B-I	0	-4.17868	0.15	0.452	0	ARID3B
ENSG00000197757-LINE2553-HOXC6-D	7.25124e-251	-4.20216	0.142	0.416	6.30858e-248	HOXC6
ENSG00000043039-LINE2171-BARX2-D	2.22027e-165	-4.28907	0.24	0.451	1.93164e-162	BARX2
ENSG00000187140-LINE2054-FOXD3-D-N2	3.31053e-237	-4.33765	0.15	0.419	2.88016e-234	FOXD3
ENSG00000120068-LINE2288-HOXB8-D	2.56921e-186	-4.34349	0.199	0.432	2.23521e-183	HOXB8
ENSG00000196233-LINE3181-LCOR-I	6.51233e-301	-4.36497	0.155	0.459	5.66573e-298	LCOR
ENSG00000165066-LINE2435-NKX63-I	2.31269e-189	-4.37262	0.219	0.444	2.01204e-186	NKX63
ENSG00000184895-LINE3448-SRY-D-N3	2.19057e-146	-4.39709	0.201	0.416	1.9058e-143	SRY
ENSG00000168269-LINE2010-FOXI1-D-N2	2.88972e-213	-4.40114	0.167	0.42	2.51406e-210	FOXI1
ENSG00000185551-LINE3106-NR2F2-D-N2	0	-4.40628	0.084	0.464	0	NR2F2
ENSG00000186350-LINE3116-RXRA-D-N3	1.67066e-282	-4.43561	0.162	0.455	1.45348e-279	RXRA
ENSG00000065970-LINE1948-FOXJ2-D-N2	9.50079e-168	-4.45221	0.182	0.408	8.26569e-165	FOXJ2
ENSG00000125798-LINE1969-FOXA2-D-N2	3.004e-232	-4.56004	0.145	0.418	2.61348e-229	FOXA2
ENSG00000204231-LINE3132-RXRB-D-N1	1.64114e-294	-4.56443	0.159	0.459	1.42779e-291	RXRB
ENSG00000103241-LINE1950-FOXF1-D-N2	6.97895e-219	-4.60678	0.148	0.408	6.07169e-216	FOXF1
ENSG00000178919-LINE2036-FOXE1-I	6.83387e-244	-4.64071	0.134	0.413	5.94547e-241	FOXE1
ENSG00000170608-LINE2016-FOXA3-D	1.42748e-255	-4.65908	0.149	0.422	1.24191e-252	FOXA3
ENSG00000148826-LINE14172-NKX62-I-N5	8.37797e-176	-4.74092	0.214	0.437	7.28883e-173	NKX62
ENSG00000120093-LINE2291-HOXB3-D	6.68927e-156	-4.77101	0.24	0.447	5.81967e-153	HOXB3
ENSG00000134532-LINE3398-SOX5-D-N2	1.422e-146	-4.77298	0.215	0.412	1.23714e-143	SOX5
ENSG00000110693-LINE19574-SOX6-I-N7	1.422e-146	-4.77298	0.215	0.412	1.23714e-143	SOX6
ENSG00000072736-LINE3185-NFATC3-D-N2	0	-4.77351	0.118	0.455	0	NFATC3
ENSG00000138378-LINE3487-STAT4-D-N1	1.38361e-194	-4.77743	0.149	0.419	1.20374e-191	STAT4
ENSG00000135374-LINE1873-ELF5-D-N3	7.55287e-63	-4.78327	0.262	0.411	6.571e-60	ELF5
ENSG00000125347-LINE2729-IRF1-D-N2	1.35464e-298	-4.79324	0.127	0.418	1.17853e-295	IRF1
ENSG00000198517-LINE543-MAFK-D-N5	2.612e-247	-4.80256	0.156	0.443	2.27244e-244	MAFK
ENSG00000130675-LINE2327-MNX1-D	9.03971e-223	-4.81167	0.198	0.449	7.86455e-220	MNX1
ENSG00000182968-LINE3445-SOX1-I	1.9933e-222	-4.82514	0.136	0.422	1.73417e-219	SOX1
ENSG00000143171-LINE3007-RXRG-D-N3	3.9198e-297	-4.90445	0.152	0.452	3.41022e-294	RXRG
ENSG00000196767-LINE2686-POU3F4-D-N1	5.69636e-145	-4.9133	0.289	0.472	4.95583e-142	POU3F4
ENSG00000143190-LINE2665-POU2F1-D-N5	4.06345e-148	-4.93163	0.274	0.476	3.5352e-145	POU2F1
ENSG00000137265-LINE2747-IRF4-D-N1	9.46351e-279	-4.98161	0.122	0.436	8.23325e-276	IRF4
ENSG00000179772-LINE2037-FOXS1-I	1.06113e-230	-5.01437	0.159	0.419	9.23186e-228	FOXS1
ENSG00000064835-LINE2641-POU1F1-D-N1	1.31678e-294	-5.03015	0.155	0.452	1.1456e-291	POU1F1
ENSG00000175745-LINE3087-NR2F1-D-N4	0	-5.15389	0.104	0.454	0	NR2F1
ENSG00000162924-LINE3217-REL-D-N3	5.38421e-296	-5.17288	0.139	0.492	4.68426e-293	REL
ENSG00000151650-LINE2394-VENTX-D-N1	2.49581e-160	-5.26964	0.244	0.445	2.17135e-157	VENTX
ENSG00000124766-LINE3370-SOX4-D-N1	4.1436e-96	-5.41006	0.228	0.397	3.60493e-93	SOX4
ENSG00000134595-LINE3399-SOX3-I	4.46491e-142	-5.47616	0.191	0.4	3.88447e-139	SOX3
ENSG00000113916-LINE832-BCL6-D	3.27611e-231	-5.48272	0.124	0.417	2.85022e-228	BCL6
ENSG00000137709-LINE2649-POU2F3-D-N1	1.73163e-125	-5.50667	0.293	0.467	1.50652e-122	POU2F3
ENSG00000212993-LINE2696-POU5F1B-D-N1	1.73163e-125	-5.50667	0.293	0.467	1.50652e-122	POU5F1B
ENSG00000166888-LINE3492-STAT6-D-N1	4.54612e-244	-5.51416	0.127	0.426	3.95513e-241	STAT6
ENSG00000136944-LINE2356-LMX1B-D-N2	6.89616e-152	-5.51713	0.241	0.439	5.99966e-149	LMX1B
ENSG00000140968-LINE2752-IRF8-D-N2	5.4954e-25	-5.53395	0.419	0.505	4.781e-22	IRF8
ENSG00000123411-LINE879-IKZF4-I	4.03119e-269	-5.577	0.103	0.424	3.50714e-266	IKZF4
ENSG00000185811-LINE1326-IKZF1-D-N3	4.03119e-269	-5.577	0.103	0.424	3.50714e-266	IKZF1
ENSG00000152192-LINE2674-POU4F1-D	3.32259e-211	-5.59045	0.176	0.431	2.89066e-208	POU4F1
ENSG00000136630-LINE2355-HLX-I	6.37393e-152	-5.61337	0.241	0.439	5.54532e-149	HLX
ENSG00000101096-LINE3192-NFATC2-D-N2	0	-5.63181	0.089	0.452	0	NFATC2
ENSG00000007866-LINE3572-TEAD3-D-N1	2.15192e-281	-5.64054	0.112	0.419	1.87217e-278	TEAD3
ENSG00000171540-LINE2483-OTP-I	2.35612e-171	-5.65857	0.239	0.449	2.04982e-168	OTP
ENSG00000120087-LINE2290-HOXB7-D	2.99486e-215	-5.6918	0.167	0.406	2.60552e-212	HOXB7
ENSG00000185022-LINE534-MAFF-D-N2	1.50989e-274	-5.72774	0.149	0.442	1.31361e-271	MAFF
ENSG00000107187-LINE2239-LHX3-D	1.53861e-198	-5.75501	0.206	0.435	1.33859e-195	LHX3
ENSG00000126561-LINE3481-STAT5A-D-N2	1.24274e-214	-5.79338	0.129	0.405	1.08118e-211	STAT5A
ENSG00000109320-LINE3202-NFKB1-D-N3	0	-5.86395	0.11	0.506	0	NFKB1
ENSG00000109381-LINE1818-ELF2-D	3.71168e-107	-5.89443	0.164	0.396	3.22916e-104	ELF2
ENSG00000100968-LINE3191-NFATC4-D	2.1833e-277	-6.38504	0.09	0.399	1.89947e-274	NFATC4
ENSG00000170581-LINE3510-STAT2-D-N2	0	-6.40413	0.104	0.429	0	STAT2
ENSG00000091010-LINE2645-POU4F3-D	3.43211e-224	-6.51748	0.168	0.429	2.98593e-221	POU4F3
ENSG00000173757-LINE3511-STAT5B-D-N2	3.19877e-201	-6.83949	0.112	0.391	2.78293e-198	STAT5B
ENSG00000120075-LINE2289-HOXB5-D	2.01642e-164	-6.84465	0.217	0.431	1.75429e-161	HOXB5
ENSG00000039600-LINE3341-SOX30-I	1.11696e-146	-6.87379	0.174	0.383	9.71756e-144	SOX30
ENSG00000151615-LINE2669-POU4F2-D-N2	2.74052e-262	-6.87902	0.155	0.429	2.38426e-259	POU4F2
ENSG00000153879-LINE428-CEBPG-D-N2	2.48278e-263	-6.88083	0.147	0.4	2.16002e-260	CEBPG
ENSG00000092067-LINE336-CEBPE-D-N1	8.91066e-271	-7.24344	0.144	0.404	7.75227e-268	CEBPE
ENSG00000168214-LINE1691-RBPJ-D	0	-7.54379	0.087	0.411	0	RBPJ
ENSG00000173039-LINE3227-RELA-D-N13	5.92217e-175	-7.92043	0.22	0.49	5.15228e-172	RELA
ENSG00000141905-LINE3315-NFIC-D	3.3904e-289	-7.93517	0.077	0.374	2.94965e-286	NFIC
ENSG00000176887-LINE3434-SOX11-I	1.13651e-179	-8.31554	0.143	0.375	9.88762e-177	SOX11
ENSG00000115415-LINE3479-STAT1-D-N6	3.66142e-214	-8.6652	0.082	0.381	3.18543e-211	STAT1
ENSG00000187079-LINE3576-TEAD1-D-N3	5.18926e-251	-8.84368	0.092	0.372	4.51466e-248	TEAD1
ENSG00000182742-LINE2525-HOXB4-I	1.10305e-274	-8.90091	0.14	0.426	9.59652e-272	HOXB4
ENSG00000162599-LINE3320-NFIA-D-N1	4.26499e-197	-8.91282	0.093	0.36	3.71054e-194	NFIA
ENSG00000156127-LINE435-BATF-D-N1	2.24962e-210	-8.94887	0.174	0.422	1.95717e-207	BATF
ENSG00000016082-LINE2169-ISL1-D	1.26722e-123	-9.04791	0.253	0.425	1.10248e-120	ISL1
ENSG00000028277-LINE2631-POU2F2-D-N7	2.5218e-119	-9.18592	0.3	0.469	2.19397e-116	POU2F2
ENSG00000198353-LINE2554-HOXC5-I	4.66749e-231	-9.41564	0.16	0.42	4.06071e-228	HOXC5
ENSG00000147862-LINE3318-NFIB-D	1.46509e-203	-9.43646	0.092	0.357	1.27463e-200	NFIB
ENSG00000168610-LINE3506-STAT3-D-N5	1.19045e-254	-9.47413	0.068	0.373	1.03569e-251	STAT3
ENSG00000221869-LINE558-CEBPD-D-N2	2.28485e-246	-9.49616	0.135	0.38	1.98782e-243	CEBPD
ENSG00000116044-LINE367-NFE2L2-D	4.652e-217	-9.51072	0.157	0.413	4.04724e-214	NFE2L2
ENSG00000172789-LINE2485-AC0125311-I	4.09737e-187	-10.0637	0.191	0.41	3.56471e-184	AC0125311
ENSG00000197576-LINE16129-HOXA4-I-N70	4.09737e-187	-10.0637	0.191	0.41	3.56471e-184	HOXA4
ENSG00000116604-LINE2813-MEF2D-D-N2	0	-10.703	0.088	0.396	0	MEF2D
ENSG00000143842-LINE3408-SOX13-D	4.48309e-182	-10.7295	0.144	0.358	3.90029e-179	SOX13
ENSG00000172216-LINE498-CEBPB-D-N8	1.63558e-227	-11.0673	0.13	0.367	1.42296e-224	CEBPB
ENSG00000245848-LINE568-CEBPA-D-N4	0	-11.1519	0.076	0.385	0	CEBPA
ENSG00000177732-LINE3435-SOX12-I	2.01712e-179	-11.2883	0.135	0.356	1.75489e-176	SOX12
ENSG00000197905-LINE3584-TEAD4-D-N1	5.43384e-290	-11.4091	0.063	0.358	4.72744e-287	TEAD4
ENSG00000123405-LINE390-NFE2-D-N3	2.72631e-249	-11.4502	0.127	0.4	2.37189e-246	NFE2
ENSG00000008441-LINE3303-NFIX-D-N2	2.31133e-241	-11.7706	0.055	0.343	2.01086e-238	NFIX
ENSG00000101076-LINE2936-HNF4A-D-N7	0	-11.9393	0.083	0.438	0	HNF4A
ENSG00000064489-LINE2769-AC0021266-I	0	-12.0511	0.086	0.411	0	AC0021266
ENSG00000213999-LINE2814-MEF2B-D	0	-12.0511	0.086	0.411	0	MEF2B
ENSG00000164749-LINE3040-HNF4G-D-N1	0	-12.2746	0.092	0.431	0	HNF4G
ENSG00000164330-LINE251-EBF1-D-N2	2.25634e-299	-12.4957	0.076	0.376	1.96301e-296	EBF1
ENSG00000125398-LINE3380-SOX9-D-N4	8.59905e-175	-12.6672	0.131	0.341	7.48118e-172	SOX9
ENSG00000081189-LINE2787-MEF2C-D-N3	0	-13.2518	0.063	0.383	0	MEF2C
ENSG00000119866-LINE848-BCL11A-D	4.6507e-289	-14.8655	0.035	0.352	4.04611e-286	BCL11A
ENSG00000127152-LINE1229-BCL11B-I	4.6507e-289	-14.8655	0.035	0.352	4.04611e-286	BCL11B
ENSG00000068305-LINE2786-MEF2A-D-N8	0	-18.4733	0.059	0.389	0	MEF2A
ENSG00000166211-LINE1923-SPIC-D	2.98391e-194	-18.6683	0.047	0.287	2.596e-191	SPIC
ENSG00000066336-LINE1813-SPI1-D-N5	2.10068e-212	-19.715	0.03	0.308	1.82759e-209	SPI1
ENSG00000112182-LINE360-BACH2-D	2.39782e-102	-25.145	0.186	0.362	2.08611e-99	BACH2
ENSG00000125740-LINE393-FOSB-D	1.49225e-138	-25.733	0.162	0.36	1.29826e-135	FOSB
ENSG00000140044-LINE415-JDP2-D-N2	5.49607e-113	-26.3862	0.168	0.355	4.78158e-110	JDP2
ENSG00000142539-LINE1880-SPIB-D-N2	3.26141e-149	-26.9973	0.027	0.245	2.83742e-146	SPIB
ENSG00000173473-LINE2867-SMARCC1-D-N2	1.67258e-133	-27.3241	0.154	0.355	1.45514e-130	SMARCC1
ENSG00000170345-LINE476-FOS-D-N4	6.45177e-123	-27.7937	0.158	0.352	5.61304e-120	FOS
ENSG00000156273-LINE437-BACH1-D-N1	3.47679e-136	-28.3873	0.152	0.36	3.02481e-133	BACH1
ENSG00000177606-LINE517-JUN-D-N5	4.16907e-109	-29.7079	0.174	0.353	3.62709e-106	JUN
ENSG00000075426-LINE328-FOSL2-D-N3	5.78938e-120	-30.1533	0.16	0.354	5.03676e-117	FOSL2
ENSG00000130522-LINE411-JUND-D-N6	1.69283e-130	-30.4049	0.156	0.354	1.47276e-127	JUND
ENSG00000175592-LINE505-FOSL1-D-N3	1.55948e-129	-30.7793	0.16	0.357	1.35675e-126	FOSL1
ENSG00000135100-LINE2344-HNF1A-D-N4	5.60193e-104	-31.1035	0.154	0.3	4.87368e-101	HNF1A
ENSG00000108753-LINE2249-HNF1B-D-N3	1.18695e-106	-31.4478	0.132	0.278	1.03264e-103	HNF1B
ENSG00000171223-LINE487-JUNB-D-N3	6.52128e-118	-32.4394	0.17	0.355	5.67352e-115	JUNB

## Sheet: NK_NKT cell
	p_val	avg_log2FC	pct.1	pct.2	p_val_adj	gene
ENSG00000067955-LINE3606-CBFB-D	0	3.37186	0.846	0.452	0	CBFB
ENSG00000124813-LINE3275-RUNX2-D-N2	0	3.17527	0.9	0.434	0	RUNX2
ENSG00000250096-LINE3288-ENSG00000250096-I	0	3.17527	0.9	0.434	0	ENSG00000250096
ENSG00000159216-LINE3282-RUNX1-D-N2	0	2.67535	0.885	0.437	0	RUNX1
ENSG00000167800-LINE3554-TBX10-I	0	2.15315	0.939	0.362	0	TBX10
ENSG00000163508-LINE3544-EOMES-D-N1	0	2.04711	0.951	0.359	0	EOMES
ENSG00000174197-LINE321-MGA-D-N1	0	2.02766	0.921	0.392	0	MGA
ENSG00000020633-LINE3271-RUNX3-D-N2	0	1.93976	0.855	0.48	0	RUNX3
ENSG00000136535-LINE3540-TBR1-D-N2	0	1.69764	0.927	0.37	0	TBR1
ENSG00000164532-LINE3549-TBX20-D-N2	0	1.59402	0.796	0.409	0	TBX20
ENSG00000089225-LINE3523-TBX5-D-N2	0	1.43705	0.926	0.429	0	TBX5
ENSG00000121075-LINE3535-TBX4-D-N1	0	1.43705	0.926	0.429	0	TBX4
ENSG00000121068-LINE3532-TBX2-D-N1	0	1.17307	0.744	0.435	0	TBX2
ENSG00000184058-LINE3555-TBX1-D-N1	0	1.14307	0.76	0.427	0	TBX1
ENSG00000092607-LINE3528-TBX15-D-N1	0	1.09693	0.75	0.435	0	TBX15
ENSG00000112837-LINE19949-TBX18-I-N1	0	1.09693	0.75	0.435	0	TBX18
ENSG00000122145-LINE20002-TBX22-I-N1	0	1.09693	0.75	0.435	0	TBX22
ENSG00000073861-LINE3513-TBX21-D-N2	0	1.04318	0.702	0.447	0	TBX21
ENSG00000143178-LINE3541-TBX19-D	1.05441e-224	0.824826	0.67	0.447	9.17333e-222	TBX19
ENSG00000072310-LINE94-SREBF1-D-N3	1.66499e-193	0.749887	0.658	0.454	1.44854e-190	SREBF1
ENSG00000185670-LINE1324-ZBTB3-I	1.32713e-214	0.728709	0.661	0.455	1.1546e-211	ZBTB3
ENSG00000164458-LINE3548-T-D-N2	1.3877e-139	0.560679	0.643	0.458	1.2073e-136	T
ENSG00000138083-LINE2358-SIX3-I	3.66751e-76	0.490764	0.59	0.471	3.19073e-73	SIX3
ENSG00000160199-LINE2408-PKNOX1-D-N1	3.12195e-101	0.456052	0.638	0.473	2.7161e-98	PKNOX1
ENSG00000106571-LINE813-GLI3-D	3.97132e-89	0.44915	0.594	0.464	3.45505e-86	GLI3
ENSG00000165495-LINE2439-PKNOX2-D	1.03747e-97	0.442953	0.628	0.469	9.02601e-95	PKNOX2
ENSG00000154727-LINE1896-GABPA-D-N7	5.55862e-105	0.423024	0.62	0.468	4.836e-102	GABPA
ENSG00000198911-LINE308-SREBF2-D-N1	7.73078e-74	0.419851	0.591	0.47	6.72578e-71	SREBF2
ENSG00000153779-LINE2398-TGIF2LX-D	3.41141e-49	0.337742	0.585	0.474	2.96793e-46	TGIF2LX
ENSG00000176679-LINE2500-TGIF2LY-I	3.41141e-49	0.337742	0.585	0.474	2.96793e-46	TGIF2LY
ENSG00000158711-LINE1910-ELK4-D-N5	3.57544e-110	0.313075	0.621	0.466	3.11063e-107	ELK4
ENSG00000012048-LINE1793-BRCA1-D-N2	2.71763e-42	0.250552	0.554	0.475	2.36434e-39	BRCA1
ENSG00000233608-LINE317-TWIST2-I	9.17475e-32	0.225126	0.543	0.475	7.98203e-29	TWIST2
ENSG00000117036-LINE1822-ETV3-D	4.59136e-27	0.164945	0.555	0.475	3.99448e-24	ETV3
ENSG00000163497-LINE1921-FEV-D-N1	2.01647e-30	0.152365	0.556	0.478	1.75433e-27	FEV
ENSG00000134138-LINE2334-MEIS2-D-N2	1.09845e-13	0.102619	0.54	0.486	9.55648e-11	MEIS2
ENSG00000118707-LINE2283-TGIF2-D	2.90025e-09	0.0995214	0.531	0.487	2.52322e-06	TGIF2
ENSG00000111145-LINE1820-ELK3-D-N1	7.8684e-22	0.0986809	0.543	0.48	6.84551e-19	ELK3
ENSG00000043355-LINE608-ZIC2-D-N2	5.83e-15	0.0815825	0.522	0.482	5.0721e-12	ZIC2
ENSG00000105717-LINE11890-PBX4-I-N5	8.10181e-12	0.0798014	0.528	0.48	7.04858e-09	PBX4
ENSG00000185669-LINE1323-SNAI3-I	1.09816e-05	0.0589762	0.527	0.488	0.00955403	SNAI3
ENSG00000172238-LINE964-ATOH1-I-N6	9.96266e-17	0.0449056	0.547	0.487	8.66751e-14	ATOH1
ENSG00000074047-LINE632-GLI2-D-N2	2.39319e-08	0.0387995	0.505	0.48	2.08207e-05	GLI2
ENSG00000170577-LINE2480-SIX2-I	0.0159399	0.0378921	0.503	0.49	1	SIX2
ENSG00000124920-LINE2878-C11orf9-D	0.0219233	0.0282677	0.504	0.492	1	C11orf9
ENSG00000100625-LINE2190-SIX4-I	0.128439	0.0235115	0.516	0.496	1	SIX4
ENSG00000107249-LINE815-GLIS3-D-N1	5.9475e-07	0.0206617	0.505	0.487	0.000517433	GLIS3
ENSG00000124782-LINE888-RREB1-D-N2	2.86382e-65	0.0202447	0.568	0.454	2.49153e-62	RREB1
ENSG00000151702-LINE1884-FLI1-D-N2	2.36056e-42	-0.00898128	0.568	0.465	2.05368e-39	FLI1
ENSG00000135111-LINE3538-TBX3-D	0.972732	-0.0305455	0.485	0.497	1	TBX3
ENSG00000175832-LINE1926-ETV4-D-N1	0.0624433	-0.0354028	0.492	0.491	1	ETV4
ENSG00000184302-LINE2534-SIX6-I	0.216025	-0.0390524	0.503	0.498	1	SIX6
ENSG00000230797-LINE1592-YY2-D-N2	0.369935	-0.0420991	0.49	0.497	1	YY2
ENSG00000244405-LINE1929-ETV5-D-N1	0.0100883	-0.0540234	0.51	0.487	1	ETV5
ENSG00000214717-LINE3702-ZBED1-D	0.0767938	-0.0560337	0.482	0.494	1	ZBED1
ENSG00000137270-LINE2132-GCM1-D-N4	0.0892287	-0.0584239	0.48	0.494	1	GCM1
ENSG00000124664-LINE1834-SPDEF-D-N2	0.171109	-0.0606096	0.491	0.492	1	SPDEF
ENSG00000177426-LINE2507-TGIF1-D-N1	0.927407	-0.0668194	0.481	0.489	1	TGIF1
ENSG00000126778-LINE2315-SIX1-I	0.456667	-0.0689048	0.487	0.494	1	SIX1
ENSG00000006468-LINE1799-ETV1-D	0.131434	-0.0719803	0.498	0.491	1	ETV1
ENSG00000126767-LINE1846-ELK1-D-N6	0.757039	-0.0895466	0.494	0.487	1	ELK1
ENSG00000197921-LINE306-HES5-D-N2	0.308907	-0.0909026	0.484	0.501	1	HES5
ENSG00000109787-LINE818-KLF3-D	7.19685e-05	-0.10651	0.516	0.488	0.0626126	KLF3
ENSG00000134954-LINE1864-ETS1-D-N5	5.66509e-44	-0.107948	0.56	0.466	4.92863e-41	ETS1
ENSG00000101057-LINE2835-MYBL2-D-N1	0.531844	-0.11612	0.481	0.492	1	MYBL2
ENSG00000177374-LINE1207-HIC1-D	0.00461092	-0.12672	0.468	0.497	1	HIC1
ENSG00000179774-LINE285-ATOH7-I	0.117967	-0.135094	0.473	0.494	1	ATOH7
ENSG00000179111-LINE284-HES7-D	0.000498961	-0.140498	0.474	0.499	0.434096	HES7
ENSG00000184828-LINE1301-ZBTB7C-D	0.488137	-0.145329	0.472	0.485	1	ZBTB7C
ENSG00000102349-LINE709-KLF8-D	0.0847789	-0.14702	0.484	0.485	1	KLF8
ENSG00000174282-LINE1183-ZBTB4-D-N1	0.0452066	-0.154488	0.46	0.491	1	ZBTB4
ENSG00000101412-LINE1763-E2F1-D-N3	9.87613e-05	-0.154855	0.475	0.501	0.0859224	E2F1
ENSG00000179922-LINE1252-ZNF784-D	0.12375	-0.156273	0.499	0.502	1	ZNF784
ENSG00000177045-LINE2505-SIX5-D-N1	1.3623e-07	-0.163799	0.479	0.511	0.00011852	SIX5
ENSG00000150347-LINE49-ARID5B-D-N1	0.0261534	-0.174133	0.463	0.494	1	ARID5B
ENSG00000170485-LINE263-NPAS2-I	0.601512	-0.17471	0.484	0.492	1	NPAS2
ENSG00000179059-LINE3477-ZFP42-I-N14	3.01516e-07	-0.191617	0.458	0.503	0.000262319	ZFP42
ENSG00000170616-LINE1130-SCRT1-D	0.215683	-0.202239	0.501	0.491	1	SCRT1
ENSG00000157554-LINE1903-ERG-D-N3	2.66777e-32	-0.222057	0.544	0.469	2.32096e-29	ERG
ENSG00000124827-LINE2128-GCM2-D	0.00108663	-0.223263	0.459	0.496	0.945367	GCM2
ENSG00000183072-LINE2526-NKX25-D-N2	0.00207076	-0.234699	0.461	0.497	1	NKX25
ENSG00000111087-LINE825-GLI1-D	0.831903	-0.242798	0.474	0.488	1	GLI1
ENSG00000234254-LINE2595-ENSG00000234254-I	2.00383e-06	-0.257509	0.47	0.5	0.00174334	ENSG00000234254
ENSG00000007968-LINE1743-E2F2-D-N1	4.73556e-14	-0.261262	0.456	0.502	4.11994e-11	E2F2
ENSG00000119138-LINE843-KLF9-I	4.71225e-07	-0.264853	0.448	0.497	0.000409966	KLF9
ENSG00000177463-LINE3097-NR2C2-D-N4	7.70743e-13	-0.266833	0.442	0.497	6.70546e-10	NR2C2
ENSG00000135903-LINE2625-PAX3-D-N1	8.8006e-10	-0.268346	0.448	0.499	7.65652e-07	PAX3
ENSG00000250542-LINE569-ENSG00000250542-I	3.58151e-18	-0.272483	0.441	0.501	3.11591e-15	ENSG00000250542
ENSG00000160685-LINE1022-ZBTB7B-D-N1	0.0160716	-0.276902	0.451	0.488	1	ZBTB7B
ENSG00000162419-LINE3299-GMEB1-D	7.17101e-27	-0.292018	0.433	0.512	6.23878e-24	GMEB1
ENSG00000175727-LINE276-MLXIP-I	9.19517e-05	-0.298414	0.469	0.494	0.079998	MLXIP
ENSG00000105722-LINE1816-ERF-D	4.57125e-42	-0.323624	0.563	0.472	3.97698e-39	ERF
ENSG00000100811-LINE701-YY1-D-N9	2.28314e-34	-0.327115	0.422	0.509	1.98634e-31	YY1
ENSG00000106459-LINE3634-NRF1-D-N3	1.29478e-22	-0.329906	0.43	0.502	1.12646e-19	NRF1
ENSG00000215397-LINE1563-SCRT2-D	1.94594e-12	-0.34239	0.466	0.502	1.69297e-09	SCRT2
ENSG00000188786-LINE1372-MTF1-D-N2	3.06541e-08	-0.343209	0.441	0.498	2.6669e-05	MTF1
ENSG00000174332-LINE1185-GLIS1-D	2.61354e-11	-0.345355	0.444	0.501	2.27378e-08	GLIS1
ENSG00000160967-LINE1705-CUX1-D-N2	1.15043e-23	-0.349752	0.429	0.51	1.00088e-20	CUX1
ENSG00000156925-LINE999-ZIC3-D-N2	0.000269709	-0.352506	0.455	0.49	0.234647	ZIC3
ENSG00000169740-LINE1118-ZNF32-I	4.80434e-23	-0.355479	0.437	0.504	4.17978e-20	ZNF32
ENSG00000106261-LINE809-ZKSCAN1-I	8.13694e-26	-0.37319	0.421	0.507	7.07913e-23	ZKSCAN1
ENSG00000134323-LINE186-MYCN-D-N2	4.87537e-12	-0.374163	0.435	0.498	4.24158e-09	MYCN
ENSG00000181965-LINE288-NEUROG1-I	2.3451e-16	-0.375512	0.428	0.501	2.04024e-13	NEUROG1
ENSG00000102034-LINE1814-ELF4-D	1.31158e-05	-0.383205	0.456	0.496	0.0114108	ELF4
ENSG00000171532-LINE264-NEUROD2-D	8.51024e-23	-0.385706	0.425	0.504	7.40391e-20	NEUROD2
ENSG00000169635-LINE1117-HIC2-D	2.07689e-06	-0.395506	0.438	0.492	0.00180689	HIC2
ENSG00000172273-LINE1160-HINFP-D-N3	2.64478e-41	-0.397559	0.4	0.507	2.30096e-38	HINFP
ENSG00000138336-LINE1723-TET1-D	1.45164e-51	-0.39832	0.409	0.51	1.26293e-48	TET1
ENSG00000184221-LINE291-OLIG1-D	5.0576e-27	-0.406215	0.418	0.507	4.40011e-24	OLIG1
ENSG00000074800-LINE3611-ENO1-D	2.07433e-15	-0.407103	0.432	0.497	1.80467e-12	ENO1
ENSG00000125533-LINE171-BHLHE23-D	3.61179e-36	-0.410798	0.403	0.509	3.14226e-33	BHLHE23
ENSG00000171443-LINE1140-ZNF524-D-N1	1.28751e-12	-0.4112	0.426	0.494	1.12013e-09	ZNF524
ENSG00000105997-LINE2210-HOXA3-D	7.12679e-41	-0.411845	0.419	0.507	6.20031e-38	HOXA3
ENSG00000123307-LINE291-NEUROD4-I-N7	4.06196e-25	-0.41299	0.426	0.501	3.53391e-22	NEUROD4
ENSG00000164600-LINE428-NEUROD6-I-N7	4.06196e-25	-0.41299	0.426	0.501	3.53391e-22	NEUROD6
ENSG00000172818-LINE1168-OVOL1-D	5.93651e-38	-0.432776	0.422	0.512	5.16477e-35	OVOL1
ENSG00000134852-LINE191-CLOCK-D	2.31981e-12	-0.43354	0.432	0.497	2.01823e-09	CLOCK
ENSG00000180535-LINE286-BHLHA15-D	3.40189e-35	-0.434911	0.396	0.506	2.95964e-32	BHLHA15
ENSG00000105419-LINE2201-MEIS3-D-N1	7.81966e-33	-0.435017	0.426	0.51	6.8031e-30	MEIS3
ENSG00000120690-LINE1828-ELF1-D-N8	0.483657	-0.435958	0.509	0.497	1	ELF1
ENSG00000122859-LINE163-NEUROG3-I	2.79588e-28	-0.43809	0.42	0.503	2.43242e-25	NEUROG3
ENSG00000185697-LINE2870-MYBL1-D-N1	1.30089e-42	-0.443611	0.407	0.512	1.13178e-39	MYBL1
ENSG00000146618-LINE224-FERD3L-I	2.35498e-21	-0.447787	0.442	0.503	2.04883e-18	FERD3L
ENSG00000180532-LINE1261-ZSCAN4-D	0.389557	-0.455207	0.467	0.484	1	ZSCAN4
ENSG00000143867-LINE963-OSR1-I	2.74548e-29	-0.481253	0.423	0.512	2.38856e-26	OSR1
ENSG00000118260-LINE378-CREB1-D-N5	7.90021e-64	-0.48425	0.396	0.514	6.87318e-61	CREB1
ENSG00000188290-LINE301-HES4-I	1.79917e-45	-0.491026	0.407	0.508	1.56528e-42	HES4
ENSG00000165156-LINE2436-ZHX1-D	1.66178e-53	-0.496279	0.397	0.514	1.44575e-50	ZHX1
ENSG00000164920-LINE1051-OSR2-I	6.25633e-63	-0.499559	0.403	0.521	5.44301e-60	OSR2
ENSG00000163909-LINE249-HEYL-I	1.06255e-32	-0.503775	0.426	0.504	9.24418e-30	HEYL
ENSG00000175197-LINE504-DDIT3-D	7.72167e-50	-0.516699	0.396	0.514	6.71786e-47	DDIT3
ENSG00000117595-LINE2728-IRF6-I	3.05898e-33	-0.517045	0.426	0.502	2.66131e-30	IRF6
ENSG00000227059-LINE2575-AC2261502-D	1.94752e-27	-0.521565	0.424	0.504	1.69435e-24	AC2261502
ENSG00000131931-LINE3588-THAP1-D-N1	1.89249e-07	-0.526163	0.432	0.486	0.000164647	THAP1
ENSG00000125878-LINE172-TCF15-I	7.61256e-19	-0.529299	0.426	0.493	6.62293e-16	TCF15
ENSG00000187786-LINE297-SCXB-I	7.61256e-19	-0.529299	0.426	0.493	6.62293e-16	SCXB
ENSG00000188686-LINE302-SCXA-I	7.61256e-19	-0.529299	0.426	0.493	6.62293e-16	SCXA
ENSG00000157613-LINE447-CREB3L1-D-N3	1.4286e-52	-0.538202	0.404	0.51	1.24288e-49	CREB3L1
ENSG00000102974-LINE747-CTCF-D-N67	1.48604e-16	-0.538799	0.516	0.478	1.29285e-13	CTCF
ENSG00000101190-LINE116-TCFL5-I	7.53247e-55	-0.547516	0.387	0.506	6.55325e-52	TCFL5
ENSG00000064218-LINE1728-DMRT3-D	7.02082e-50	-0.555668	0.407	0.512	6.10811e-47	DMRT3
ENSG00000124092-LINE881-CTCFL-D	5.86428e-05	-0.562335	0.418	0.495	0.0510192	CTCFL
ENSG00000235187-LINE1928-ENSG00000235187-I	7.49721e-28	-0.563226	0.417	0.51	6.52257e-25	ENSG00000235187
ENSG00000168468-LINE473-CR7538031-I	6.87773e-62	-0.565601	0.396	0.513	5.98362e-59	CR7538031
ENSG00000213676-LINE554-ATF6B-I	6.87773e-62	-0.565601	0.396	0.513	5.98362e-59	ATF6B
ENSG00000228628-LINE559-CR9257962-I	6.87773e-62	-0.565601	0.396	0.513	5.98362e-59	CR9257962
ENSG00000234539-LINE560-AL6628286-I	6.87773e-62	-0.565601	0.396	0.513	5.98362e-59	AL6628286
ENSG00000102145-LINE2081-GATA1-D-N7	0.202164	-0.565844	0.473	0.477	1	GATA1
ENSG00000089094-LINE1718-KDM2B-D	1.12691e-58	-0.566173	0.396	0.509	9.80414e-56	KDM2B
ENSG00000115507-LINE2273-OTX1-D-N2	1.67306e-69	-0.567758	0.378	0.511	1.45556e-66	OTX1
ENSG00000132604-LINE2851-TERF2-I	8.79728e-81	-0.573165	0.391	0.521	7.65363e-78	TERF2
ENSG00000115966-LINE362-ATF2-D-N1	3.28135e-100	-0.577608	0.377	0.519	2.85477e-97	ATF2
ENSG00000085276-LINE669-MECOM-D-N5	9.05423e-24	-0.579235	0.428	0.501	7.87718e-21	MECOM
ENSG00000069812-LINE86-HES2-I	5.61484e-51	-0.583925	0.397	0.511	4.88491e-48	HES2
ENSG00000126603-LINE899-GLIS2-D	1.44878e-46	-0.587165	0.384	0.502	1.26043e-43	GLIS2
ENSG00000141448-LINE2103-GATA6-D-N2	6.72469e-14	-0.588401	0.447	0.5	5.85048e-11	GATA6
ENSG00000196812-LINE1427-ZSCAN16-D	9.99102e-17	-0.593224	0.434	0.494	8.69218e-14	ZSCAN16
ENSG00000125817-LINE1666-CENPB-D	4.63501e-75	-0.598783	0.377	0.513	4.03246e-72	CENPB
ENSG00000142611-LINE960-PRDM16-I	2.35275e-54	-0.603888	0.395	0.512	2.04689e-51	PRDM16
ENSG00000063438-LINE82-AHRR-I	7.45076e-39	-0.605034	0.396	0.501	6.48216e-36	AHRR
ENSG00000106546-LINE130-AHR-D-N1	7.45076e-39	-0.605034	0.396	0.501	6.48216e-36	AHR
ENSG00000180828-LINE287-BHLHE22-D	1.40543e-65	-0.605888	0.387	0.514	1.22273e-62	BHLHE22
ENSG00000167967-LINE1107-E4F1-D	7.30752e-85	-0.607225	0.386	0.52	6.35754e-82	E4F1
ENSG00000163792-LINE248-TCF23-I	4.21044e-24	-0.609499	0.412	0.494	3.66308e-21	TCF23
ENSG00000118217-LINE369-ATF6-D-N2	1.5756e-63	-0.620594	0.383	0.514	1.37077e-60	ATF6
ENSG00000189079-LINE54-ARID2-I	7.85227e-23	-0.621468	0.426	0.496	6.83148e-20	ARID2
ENSG00000164683-LINE258-HEY1-D	6.49909e-53	-0.624664	0.401	0.51	5.6542e-50	HEY1
ENSG00000120669-LINE260-SOHLH2-I	6.30177e-64	-0.627517	0.384	0.513	5.48254e-61	SOHLH2
ENSG00000250709-LINE562-C13orf38SOHLH2-I	6.30177e-64	-0.627517	0.384	0.513	5.48254e-61	C13orf38SOHLH2
ENSG00000180053-LINE2516-NKX26-I	3.16437e-50	-0.628204	0.4	0.508	2.753e-47	NKX26
ENSG00000123268-LINE383-ATF1-D	1.17597e-69	-0.62859	0.388	0.515	1.0231e-66	ATF1
ENSG00000111249-LINE1692-CUX2-D-N1	2.07161e-87	-0.629313	0.374	0.515	1.8023e-84	CUX2
ENSG00000070444-LINE87-MNT-D	2.17495e-49	-0.63022	0.399	0.51	1.89221e-46	MNT
ENSG00000133740-LINE1773-E2F5-D	9.96686e-71	-0.633898	0.378	0.514	8.67117e-68	E2F5
ENSG00000122691-LINE162-TWIST1-D	3.2425e-14	-0.641932	0.571	0.492	2.82097e-11	TWIST1
ENSG00000205927-LINE315-OLIG2-D-N2	1.75634e-64	-0.652441	0.379	0.51	1.52802e-61	OLIG2
ENSG00000166261-LINE1063-ZNF202-I	6.63834e-14	-0.653648	0.418	0.484	5.77535e-11	ZNF202
ENSG00000119919-LINE2287-NKX23-I	8.71783e-41	-0.664967	0.395	0.505	7.58451e-38	NKX23
ENSG00000101216-LINE3291-GMEB2-D-N2	5.9324e-108	-0.664975	0.364	0.519	5.16119e-105	GMEB2
ENSG00000118495-LINE840-PLAGL1-D	2.68998e-79	-0.669769	0.365	0.51	2.34028e-76	PLAGL1
ENSG00000143995-LINE2386-MEIS1-D-N2	7.77508e-64	-0.701745	0.383	0.509	6.76432e-61	MEIS1
ENSG00000176678-LINE2028-FOXL1-D-N1	1.07789e-74	-0.702565	0.384	0.51	9.37764e-72	FOXL1
ENSG00000143032-LINE2380-BARHL2-D-N2	1.67447e-66	-0.703197	0.377	0.51	1.45679e-63	BARHL2
ENSG00000134317-LINE2139-GRHL1-D-N2	3.78831e-103	-0.706744	0.361	0.518	3.29583e-100	GRHL1
ENSG00000117707-LINE3183-PROX1-D	5.81174e-86	-0.7081	0.371	0.516	5.05621e-83	PROX1
ENSG00000174576-LINE275-NPAS4-I	9.74727e-79	-0.714558	0.372	0.517	8.48013e-76	NPAS4
ENSG00000100219-LINE344-XBP1-D-N4	2.37555e-71	-0.717811	0.38	0.507	2.06672e-68	XBP1
ENSG00000178860-LINE283-MSC-D	5.98788e-48	-0.722553	0.393	0.505	5.20946e-45	MSC
ENSG00000136997-LINE202-MYC-D-N7	2.42443e-82	-0.725377	0.364	0.515	2.10925e-79	MYC
ENSG00000152977-LINE989-ZIC1-D-N2	1.67309e-57	-0.726285	0.376	0.509	1.45559e-54	ZIC1
ENSG00000132170-LINE2990-PPARG-D-N2	1.34694e-43	-0.726492	0.388	0.502	1.17184e-40	PPARG
ENSG00000177468-LINE279-OLIG3-D	9.55488e-71	-0.72665	0.368	0.507	8.31274e-68	OLIG3
ENSG00000170549-LINE2478-IRX1-I	2.48534e-66	-0.726981	0.374	0.508	2.16225e-63	IRX1
ENSG00000177508-LINE2511-IRX3-I	2.48534e-66	-0.726981	0.374	0.508	2.16225e-63	IRX3
ENSG00000171634-LINE3685-BPTF-D-N1	0.0344064	-0.727594	0.458	0.478	1	BPTF
ENSG00000186130-LINE1341-ZBTB6-D-N2	2.36257e-85	-0.735636	0.364	0.511	2.05543e-82	ZBTB6
ENSG00000154832-LINE1724-CXXC1-D	1.15135e-103	-0.737042	0.358	0.516	1.00167e-100	CXXC1
ENSG00000102935-LINE713-ZNF423-D-N2	2.19513e-49	-0.739437	0.386	0.498	1.90976e-46	ZNF423
ENSG00000135547-LINE193-HEY2-D-N2	3.77662e-81	-0.741546	0.369	0.513	3.28566e-78	HEY2
ENSG00000160961-LINE1026-ZNF333-D	1.08527e-77	-0.746088	0.377	0.51	9.44182e-75	ZNF333
ENSG00000116990-LINE150-MYCL1-I	3.16672e-58	-0.748471	0.383	0.502	2.75504e-55	MYCL1
ENSG00000096401-LINE2834-CDC5L-D-N2	2.49222e-39	-0.752527	0.395	0.498	2.16823e-36	CDC5L
ENSG00000119950-LINE154-MXI1-D-N1	2.2178e-55	-0.754926	0.384	0.505	1.92949e-52	MXI1
ENSG00000204366-LINE1521-ZBTB12-I	1.39312e-110	-0.756975	0.355	0.52	1.21201e-107	ZBTB12
ENSG00000206366-LINE1540-AL8448538-I	1.39312e-110	-0.756975	0.355	0.52	1.21201e-107	AL8448538
ENSG00000234196-LINE1597-CR7597843-I	1.39312e-110	-0.756975	0.355	0.52	1.21201e-107	CR7597843
ENSG00000234852-LINE1601-CR3882194-I	1.39312e-110	-0.756975	0.355	0.52	1.21201e-107	CR3882194
ENSG00000237900-LINE1611-AL66283413-I	1.39312e-110	-0.756975	0.355	0.52	1.21201e-107	AL66283413
BAD931201-LINE1717-CGBP-D-N3	2.98326e-94	-0.765898	0.356	0.513	2.59544e-91	CGBP
ENSG00000118058-LINE1721-MLL-D	1.36442e-141	-0.773447	0.341	0.527	1.18704e-138	MLL
ENSG00000125816-LINE2311-NKX24-I	2.75196e-77	-0.773958	0.364	0.513	2.3942e-74	NKX24
ENSG00000182158-LINE526-CREB3L2-I	1.56907e-89	-0.776139	0.364	0.518	1.36509e-86	CREB3L2
ENSG00000136574-LINE2102-GATA4-D-N2	4.49526e-25	-0.778672	0.419	0.496	3.91087e-22	GATA4
ENSG00000142025-LINE4258-DMRTC2-I-N2	7.76966e-78	-0.786006	0.373	0.511	6.75961e-75	DMRTC2
ENSG00000177485-LINE1208-ZBTB33-D-N1	1.48103e-137	-0.806258	0.343	0.526	1.2885e-134	ZBTB33
ENSG00000187626-LINE1355-ZKSCAN4-I	1.10634e-94	-0.80931	0.349	0.509	9.62515e-92	ZKSCAN4
ENSG00000189298-LINE1383-ZKSCAN3-D	1.10634e-94	-0.80931	0.349	0.509	9.62515e-92	ZKSCAN3
ENSG00000114315-LINE146-HES1-D	4.36438e-74	-0.818271	0.353	0.505	3.79701e-71	HES1
ENSG00000126351-LINE2975-THRA-D-N1	2.2615e-82	-0.820863	0.36	0.506	1.9675e-79	THRA
ENSG00000179348-LINE2120-GATA2-D-N9	0.00355232	-0.821257	0.468	0.487	1	GATA2
ENSG00000129152-LINE176-MYOD1-D-N3	4.54484e-08	-0.821994	0.573	0.507	3.95401e-05	MYOD1
ENSG00000105610-LINE802-KLF1-D	1.81662e-44	-0.828839	0.386	0.489	1.58046e-41	KLF1
ENSG00000164093-LINE2428-PITX2-D	1.52355e-66	-0.837844	0.36	0.5	1.32549e-63	PITX2
ENSG00000111424-LINE2940-VDR-D-N1	3.567e-81	-0.840708	0.366	0.509	3.10329e-78	VDR
ENSG00000169953-LINE2710-HSFY2-D-N2	5.34621e-135	-0.841812	0.342	0.522	4.65121e-132	HSFY2
ENSG00000172468-LINE2715-HSFY1-I	5.34621e-135	-0.841812	0.342	0.522	4.65121e-132	HSFY1
ENSG00000162367-LINE243-TAL1-D-N1	4.80098e-48	-0.850013	0.386	0.499	4.17685e-45	TAL1
ENSG00000186051-LINE511-TAL2-I-N1	4.80098e-48	-0.850013	0.386	0.499	4.17685e-45	TAL2
ENSG00000108788-LINE134-MLX-D	8.95606e-92	-0.851159	0.366	0.51	7.79177e-89	MLX
ENSG00000174963-LINE1189-ZIC4-D	8.64157e-108	-0.852315	0.343	0.507	7.51817e-105	ZIC4
ENSG00000160224-LINE3298-AIRE-D	1.46886e-77	-0.85249	0.361	0.511	1.2779e-74	AIRE
ENSG00000123095-LINE165-BHLHE41-D-N2	9.15338e-94	-0.853619	0.366	0.515	7.96344e-91	BHLHE41
ENSG00000176182-LINE2869-MYPOP-I	4.3521e-128	-0.85473	0.338	0.522	3.78633e-125	MYPOP
ENSG00000100644-LINE115-HIF1A-D	3.35754e-104	-0.856315	0.353	0.515	2.92106e-101	HIF1A
ENSG00000151090-LINE3021-THRB-D-N1	1.48082e-75	-0.858654	0.363	0.508	1.28832e-72	THRB
ENSG00000112242-LINE1768-E2F3-D-N1	4.62152e-100	-0.859888	0.363	0.514	4.02072e-97	E2F3
ENSG00000111046-LINE136-MYF6-D-N1	2.60444e-76	-0.864986	0.366	0.506	2.26586e-73	MYF6
ENSG00000215271-LINE2566-HOMEZ-D	9.89185e-75	-0.871335	0.378	0.511	8.60591e-72	HOMEZ
ENSG00000188816-LINE2549-HMX2-D	6.46351e-54	-0.879909	0.392	0.502	5.62326e-51	HMX2
ENSG00000125820-LINE2314-NKX22-D-N2	1.34528e-89	-0.881923	0.36	0.515	1.17039e-86	NKX22
ENSG00000164011-LINE1045-ZNF691-I	1.18858e-101	-0.893829	0.346	0.512	1.03406e-98	ZNF691
ENSG00000166949-LINE3324-SMAD3-D-N1	4.11101e-123	-0.894144	0.339	0.518	3.57658e-120	SMAD3
ENSG00000116016-LINE149-EPAS1-D	1.59058e-39	-0.909697	0.378	0.489	1.38381e-36	EPAS1
ENSG00000107485-LINE2094-GATA3-D-N6	0.00148109	-0.914876	0.46	0.484	1	GATA3
ENSG00000120149-LINE2295-MSX2-D-N2	6.54352e-80	-0.916675	0.376	0.503	5.69286e-77	MSX2
ENSG00000188909-LINE2550-BSX-D	6.54352e-80	-0.916675	0.376	0.503	5.69286e-77	BSX
ENSG00000006047-LINE2211-YBX2-I-N1	5.18357e-95	-0.928522	0.345	0.507	4.5097e-92	YBX2
ENSG00000060138-LINE2216-CSDA-I-N1	5.18357e-95	-0.928522	0.345	0.507	4.5097e-92	CSDA
ENSG00000130700-LINE2097-GATA5-D-N1	3.52301e-11	-0.938844	0.438	0.483	3.06501e-08	GATA5
ENSG00000229544-LINE2582-ENSG00000229544-I	6.16712e-43	-0.941886	0.39	0.49	5.36539e-40	ENSG00000229544
ENSG00000159556-LINE2407-ISL2-D	1.27182e-93	-0.943884	0.362	0.51	1.10648e-90	ISL2
ENSG00000009950-LINE78-MLXIPL-D-N1	4.0516e-117	-0.949208	0.344	0.516	3.52489e-114	MLXIPL
ENSG00000135373-LINE1869-EHF-D-N2	2.54146e-47	-0.965315	0.396	0.505	2.21107e-44	EHF
ENSG00000162992-LINE247-NEUROD1-D	2.23969e-116	-0.98588	0.337	0.504	1.94853e-113	NEUROD1
ENSG00000152804-LINE2397-HHEX-I	4.69987e-130	-0.989038	0.344	0.525	4.08889e-127	HHEX
ENSG00000235608-LINE2597-NKX11-I	1.02987e-55	-0.991329	0.387	0.495	8.9599e-53	NKX11
ENSG00000122592-LINE2299-HOXA7-D	1.77135e-207	-0.999264	0.314	0.531	1.54107e-204	HOXA7
ENSG00000139800-LINE950-ZIC5-I	1.53763e-86	-1.00233	0.33	0.492	1.33774e-83	ZIC5
ENSG00000128604-LINE2740-IRF5-D-N1	5.28759e-22	-1.00442	0.558	0.47	4.60021e-19	IRF5
ENSG00000197062-LINE3797-ZNF187-I	6.96481e-172	-1.00469	0.315	0.527	6.05939e-169	ZNF187
ENSG00000073282-LINE3139-TP63-D-N1	3.25438e-89	-1.01139	0.357	0.507	2.83131e-86	TP63
ENSG00000135363-LINE3654-LMO2-D-N1	7.00532e-05	-1.01706	0.54	0.488	0.0609463	LMO2
ENSG00000142700-LINE1734-DMRTA2-D	9.63188e-123	-1.01921	0.342	0.516	8.37974e-120	DMRTA2
ENSG00000006377-LINE2166-DLX6-D	7.17883e-97	-1.02073	0.353	0.506	6.24558e-94	DLX6
ENSG00000127528-LINE2754-KLF2-I-N15	1.02382e-177	-1.02369	0.307	0.506	8.90725e-175	KLF2
ENSG00000168874-LINE262-ATOH8-I	2.68812e-24	-1.02857	0.586	0.49	2.33866e-21	ATOH8
ENSG00000166478-LINE1065-ZNF143-D-N2	5.3527e-170	-1.03054	0.327	0.522	4.65685e-167	ZNF143
ENSG00000185630-LINE2538-PBX1-D-N4	7.35937e-114	-1.03586	0.354	0.512	6.40265e-111	PBX1
ENSG00000118513-LINE2848-MYB-D-N2	1.78503e-133	-1.04808	0.33	0.518	1.55298e-130	MYB
ENSG00000204060-LINE2062-FOXO6-D-N1	9.21287e-77	-1.04815	0.369	0.505	8.01519e-74	FOXO6
ENSG00000147421-LINE2390-HMBOX1-D	2.27289e-81	-1.05274	0.376	0.504	1.97742e-78	HMBOX1
ENSG00000143437-LINE220-ARNT-D-N2	3.20713e-155	-1.05546	0.321	0.52	2.79021e-152	ARNT
ENSG00000171786-LINE269-NHLH1-D-N3	6.68243e-64	-1.05854	0.371	0.5	5.81371e-61	NHLH1
ENSG00000104903-LINE202-LYL1-I-N4	6.68243e-64	-1.05854	0.371	0.5	5.81371e-61	LYL1
ENSG00000162624-LINE2410-LHX8-I	2.71111e-209	-1.05931	0.325	0.539	2.35867e-206	LHX8
ENSG00000136352-LINE2353-NKX21-D	1.42315e-122	-1.06368	0.334	0.514	1.23814e-119	NKX21
ENSG00000134107-LINE183-BHLHE40-D-N3	2.59779e-167	-1.06433	0.325	0.525	2.26008e-164	BHLHE40
ENSG00000171169-LINE2768-NAIF1-I	7.67241e-238	-1.06993	0.312	0.538	6.675e-235	NAIF1
ENSG00000137090-LINE1730-DMRT1-D-N1	2.70778e-143	-1.0717	0.33	0.519	2.35577e-140	DMRT1
ENSG00000163132-LINE2419-MSX1-D-N2	9.27959e-83	-1.07178	0.369	0.499	8.07324e-80	MSX1
ENSG00000101883-LINE2195-RHOXF1-D-N2	6.42319e-137	-1.07752	0.327	0.517	5.58818e-134	RHOXF1
ENSG00000114439-LINE3367-BBX-I	3.48798e-106	-1.08797	0.338	0.505	3.03454e-103	BBX
ENSG00000172379-LINE273-ARNT2-D	1.30216e-199	-1.09572	0.289	0.513	1.13288e-196	ARNT2
ENSG00000172819-LINE3056-RARG-D-N2	1.18983e-134	-1.09631	0.329	0.519	1.03515e-131	RARG
ENSG00000109705-LINE2257-NKX32-D	3.32242e-152	-1.10929	0.317	0.523	2.89051e-149	NKX32
ENSG00000133794-LINE179-ARNTL-D-N1	3.28822e-166	-1.11162	0.332	0.519	2.86075e-163	ARNTL
ENSG00000125952-LINE73-MAX-D-N10	7.37501e-140	-1.11453	0.326	0.518	6.41626e-137	MAX
ENSG00000132005-LINE3249-RFX1-D-N1	1.7227e-165	-1.12456	0.328	0.518	1.49874e-162	RFX1
ENSG00000143365-LINE3014-RORC-D	8.61578e-56	-1.12518	0.38	0.491	7.49573e-53	RORC
ENSG00000188620-LINE2548-HMX3-D	6.00698e-78	-1.13331	0.363	0.5	5.22607e-75	HMX3
ENSG00000120094-LINE2292-HOXB1-D	6.49528e-74	-1.13775	0.363	0.493	5.6509e-71	HOXB1
ENSG00000179528-LINE2514-LBX2-D-N1	8.44229e-127	-1.1405	0.33	0.511	7.34479e-124	LBX2
ENSG00000115738-LINE147-ID2-I	1.14297e-153	-1.14121	0.315	0.52	9.94383e-151	ID2
ENSG00000125968-LINE173-ID1-I	1.14297e-153	-1.14121	0.315	0.52	9.94383e-151	ID1
ENSG00000215612-LINE2567-HMX1-D	5.19573e-73	-1.15943	0.37	0.5	4.52028e-70	HMX1
ENSG00000169083-LINE3053-AR-D-N3	1.43595e-111	-1.16328	0.346	0.504	1.24928e-108	AR
ENSG00000148516-LINE581-ZEB1-D-N5	1.0206e-53	-1.167	0.681	0.527	8.87922e-51	ZEB1
ENSG00000064195-LINE2175-DLX3-D-N2	4.54232e-103	-1.17172	0.346	0.505	3.95182e-100	DLX3
ENSG00000108813-LINE2252-DLX4-D	4.54232e-103	-1.17172	0.346	0.505	3.95182e-100	DLX4
ENSG00000115844-LINE2275-DLX2-D-N1	4.54232e-103	-1.17172	0.346	0.505	3.95182e-100	DLX2
ENSG00000008197-LINE6-TFAP2D-D	3.1537e-284	-1.17376	0.216	0.504	2.74372e-281	TFAP2D
ENSG00000123576-LINE2308-ESX1-D-N2	1.49319e-55	-1.17692	0.38	0.488	1.29908e-52	ESX1
ENSG00000139352-LINE730-ASCL1-I-N2	1.82623e-44	-1.18231	0.387	0.489	1.58882e-41	ASCL1
ENSG00000112246-LINE139-SIM1-I	1.5584e-133	-1.18323	0.33	0.513	1.35581e-130	SIM1
ENSG00000130751-LINE178-NPAS1-I	1.5584e-133	-1.18323	0.33	0.513	1.35581e-130	NPAS1
ENSG00000151322-LINE225-NPAS3-I	1.5584e-133	-1.18323	0.33	0.513	1.35581e-130	NPAS3
ENSG00000159263-LINE238-SIM2-I	1.5584e-133	-1.18323	0.33	0.513	1.35581e-130	SIM2
ENSG00000250811-LINE320-ENSG00000250811-I	1.5584e-133	-1.18323	0.33	0.513	1.35581e-130	ENSG00000250811
ENSG00000174279-LINE2489-EVX2-D	5.26217e-43	-1.1858	0.398	0.487	4.57808e-40	EVX2
ENSG00000106331-LINE2623-PAX4-D-N2	5.51373e-26	-1.18686	0.422	0.482	4.79695e-23	PAX4
ENSG00000068323-LINE84-TFE3-D-N1	3.95032e-117	-1.19301	0.348	0.511	3.43677e-114	TFE3
ENSG00000084093-LINE665-REST-D-N10	6.27511e-138	-1.19726	0.316	0.502	5.45935e-135	REST
ENSG00000001167-LINE1661-NFYA-D-N2	1.99225e-238	-1.19746	0.329	0.534	1.73326e-235	NFYA
ENSG00000078900-LINE3145-TP73-D-N2	1.32045e-118	-1.19918	0.321	0.507	1.14879e-115	TP73
ENSG00000183733-LINE289-FIGLA-D	1.5085e-20	-1.20248	0.585	0.506	1.31239e-17	FIGLA
ENSG00000162772-LINE455-ATF3-D-N5	2.28526e-207	-1.20758	0.302	0.524	1.98818e-204	ATF3
ENSG00000179388-LINE1241-EGR3-D-N2	1.11115e-245	-1.21272	0.29	0.523	9.66699e-243	EGR3
ENSG00000163435-LINE1919-ELF3-D-N2	9.16743e-90	-1.21825	0.362	0.502	7.97567e-87	ELF3
ENSG00000197579-LINE3699-TOPORS-D	9.31437e-172	-1.22029	0.291	0.511	8.1035e-169	TOPORS
ENSG00000167157-LINE2464-PRRX2-D-N2	1.84129e-44	-1.22123	0.401	0.487	1.60192e-41	PRRX2
ENSG00000168779-LINE2469-SHOX2-D	1.84129e-44	-1.22123	0.401	0.487	1.60192e-41	SHOX2
ENSG00000173976-LINE2487-RAX2-D	1.84129e-44	-1.22123	0.401	0.487	1.60192e-41	RAX2
ENSG00000175329-LINE2496-ISX-D-N2	1.84129e-44	-1.22123	0.401	0.487	1.60192e-41	ISX
ENSG00000204595-LINE2559-DPRX-D-N2	9.82999e-168	-1.22239	0.318	0.514	8.55209e-165	DPRX
ENSG00000130182-LINE911-ZSCAN10-I	3.25777e-155	-1.22693	0.298	0.511	2.83426e-152	ZSCAN10
ENSG00000140262-LINE216-TCF12-D-N3	3.79239e-73	-1.22724	0.369	0.499	3.29938e-70	TCF12
ENSG00000198081-LINE3836-ZFP161-I	9.65632e-232	-1.23703	0.269	0.518	8.40099e-229	ZFP161
ENSG00000122180-LINE160-MYOG-D	9.97926e-124	-1.23709	0.325	0.501	8.68196e-121	MYOG
ENSG00000111049-LINE482-MYF5-I-N8	6.19565e-166	-1.24302	0.31	0.516	5.39022e-163	MYF5
ENSG00000165804-LINE1060-ZNF219-D	5.08721e-247	-1.24458	0.246	0.494	4.42587e-244	ZNF219
ENSG00000116819-LINE19-TFAP2E-I	7.52714e-124	-1.25254	0.312	0.499	6.54861e-121	TFAP2E
ENSG00000136327-LINE2348-NKX28-D	1.31904e-161	-1.25448	0.308	0.515	1.14756e-158	NKX28
ENSG00000170561-LINE2479-IRX2-D	2.89993e-234	-1.25595	0.293	0.534	2.52294e-231	IRX2
ENSG00000164900-LINE2434-GBX1-D	7.06577e-55	-1.25685	0.381	0.487	6.14722e-52	GBX1
ENSG00000178403-LINE282-NEUROG2-D-N2	5.78647e-208	-1.25763	0.301	0.526	5.03423e-205	NEUROG2
ENSG00000168826-LINE1113-ZBTB49-D	2.60955e-164	-1.26273	0.296	0.514	2.27031e-161	ZBTB49
ENSG00000167034-LINE2454-NKX31-D-N3	1.8292e-133	-1.26402	0.328	0.509	1.5914e-130	NKX31
ENSG00000125492-LINE2310-BARHL1-I	6.76445e-94	-1.26452	0.355	0.496	5.88507e-91	BARHL1
ENSG00000178665-LINE1229-ZNF713-D	2.26865e-94	-1.2656	0.338	0.493	1.97372e-91	ZNF713
ENSG00000164048-LINE1047-ZNF589-D	2.08268e-206	-1.26769	0.293	0.523	1.81193e-203	ZNF589
ENSG00000163064-LINE2413-EN1-D-N2	7.49932e-65	-1.26794	0.36	0.488	6.52441e-62	EN1
ENSG00000113430-LINE2265-IRX4-I	4.98527e-192	-1.27007	0.299	0.522	4.33718e-189	IRX4
ENSG00000159387-LINE2406-IRX6-I	4.98527e-192	-1.27007	0.299	0.522	4.33718e-189	IRX6
ENSG00000174738-LINE6612-NR1D2-I-N1	1.74162e-18	-1.27044	0.409	0.478	1.51521e-15	NR1D2
ENSG00000099326-LINE684-MZF1-D-N3	6.65991e-185	-1.27415	0.279	0.509	5.79412e-182	MZF1
ENSG00000135457-LINE2141-TFCP2-D-N1	9.9725e-133	-1.27542	0.311	0.499	8.67608e-130	TFCP2
ENSG00000137203-LINE29-TFAP2A-D-N3	5.76722e-175	-1.27825	0.28	0.505	5.01748e-172	TFAP2A
ENSG00000168875-LINE3427-SOX14-D-N1	1.27209e-92	-1.27833	0.343	0.495	1.10672e-89	SOX14
ENSG00000008196-LINE2-TFAP2B-D-N1	2.19015e-171	-1.28057	0.286	0.516	1.90543e-168	TFAP2B
ENSG00000175387-LINE3330-SMAD2-D	2.36674e-60	-1.28872	0.351	0.484	2.05906e-57	SMAD2
ENSG00000169926-LINE1120-KLF13-D	0	-1.29056	0.261	0.526	7.28669e-306	KLF13
ENSG00000155090-LINE1360-KLF10-I	0	-1.29056	0.261	0.526	7.28669e-306	KLF10
ENSG00000168505-LINE2466-GBX2-D-N2	1.84503e-43	-1.30356	0.386	0.484	1.60518e-40	GBX2
ENSG00000075891-LINE2612-PAX2-D-N1	3.30979e-175	-1.31313	0.313	0.514	2.87951e-172	PAX2
ENSG00000066136-LINE3604-NFYC-D	2.81498e-221	-1.31699	0.326	0.527	2.44903e-218	NFYC
ENSG00000185002-LINE3265-RFX6-I	1.62068e-143	-1.31869	0.315	0.504	1.41e-140	RFX6
ENSG00000171056-LINE3431-SOX7-D-N1	4.48726e-71	-1.3204	0.353	0.487	3.90392e-68	SOX7
ENSG00000197587-LINE2552-DMBX1-D	3.23408e-175	-1.32426	0.305	0.511	2.81365e-172	DMBX1
ENSG00000171606-LINE1149-ZNF274-D-N2	8.38286e-160	-1.32435	0.304	0.51	7.29309e-157	ZNF274
ENSG00000106004-LINE2211-HOXA5-D-N1	2.08372e-247	-1.34352	0.275	0.531	1.81283e-244	HOXA5
ENSG00000139651-LINE949-ZNF740-D-N2	6.4934e-210	-1.35817	0.264	0.492	5.64926e-207	ZNF740
ENSG00000137492-LINE3592-PRKRIR-D	2.08019e-215	-1.36343	0.289	0.523	1.80976e-212	PRKRIR
ENSG00000029153-LINE80-ARNTL2-I	6.60395e-231	-1.36428	0.283	0.522	5.74543e-228	ARNTL2
ENSG00000113658-LINE19362-SMAD5-I-N1	0	-1.36476	0.218	0.506	0	SMAD5
ENSG00000175879-LINE2498-HOXD8-D	0.911562	-1.3706	0.484	0.46	1	HOXD8
ENSG00000126804-LINE902-ZBTB1-I	2.17062e-240	-1.37821	0.275	0.521	1.88844e-237	ZBTB1
ENSG00000100146-LINE3352-SOX10-D-N1	8.63288e-79	-1.38651	0.335	0.481	7.51061e-76	SOX10
ENSG00000126368-LINE2979-NR1D1-D	6.71717e-30	-1.38961	0.384	0.477	5.84394e-27	NR1D1
ENSG00000148200-LINE3017-NR6A1-D-N2	8.0926e-191	-1.39732	0.278	0.515	7.04056e-188	NR6A1
ENSG00000063515-LINE2174-GSC2-D	1.54027e-187	-1.40116	0.296	0.51	1.34004e-184	GSC2
ENSG00000105856-LINE3361-HBP1-D	3.08485e-199	-1.40227	0.297	0.52	2.68382e-196	HBP1
ENSG00000118526-LINE152-TCF21-I	1.36801e-60	-1.41169	0.353	0.473	1.19017e-57	TCF21
ENSG00000187728-LINE296-ENSG00000187728-I	1.36801e-60	-1.41169	0.353	0.473	1.19017e-57	ENSG00000187728
ENSG00000115816-LINE3645-CEBPZ-D	1.72541e-247	-1.41231	0.315	0.534	1.5011e-244	CEBPZ
ENSG00000141510-LINE3149-TP53-D-N2	4.32138e-220	-1.42775	0.281	0.52	3.7596e-217	TP53
ENSG00000204103-LINE553-MAFB-D	2.67583e-121	-1.43046	0.309	0.506	2.32797e-118	MAFB
ENSG00000143355-LINE2383-LHX9-D-N1	4.51621e-46	-1.43195	0.398	0.477	3.92911e-43	LHX9
ENSG00000183734-LINE290-ASCL2-I	1.15984e-57	-1.43339	0.358	0.488	1.00906e-54	ASCL2
ENSG00000007372-LINE2605-PAX6-D-N3	1.00195e-77	-1.4362	0.371	0.493	8.71693e-75	PAX6
ENSG00000176842-LINE2501-IRX5-D	1.37455e-283	-1.45767	0.263	0.531	1.19586e-280	IRX5
ENSG00000060566-LINE327-CREB3L3-I	5.31976e-205	-1.46243	0.295	0.516	4.62819e-202	CREB3L3
ENSG00000107175-LINE352-CREB3-D-N1	5.31976e-205	-1.46243	0.295	0.516	4.62819e-202	CREB3
ENSG00000143578-LINE419-CREB3L4-I	5.31976e-205	-1.46243	0.295	0.516	4.62819e-202	CREB3L4
ENSG00000100987-LINE2192-VSX1-D-N2	1.93226e-84	-1.46372	0.367	0.491	1.68106e-81	VSX1
ENSG00000174595-LINE1187-KLF14-D	0	-1.46385	0.219	0.523	0	KLF14
ENSG00000172059-LINE3300-KLF11-I-N3	0	-1.46385	0.219	0.523	0	KLF11
ENSG00000185960-LINE2546-SHOX-D-N2	4.28419e-41	-1.46753	0.397	0.478	3.72725e-38	SHOX
ENSG00000170370-LINE2476-EMX2-D-N1	6.63162e-37	-1.47152	0.41	0.477	5.76951e-34	EMX2
ENSG00000167840-LINE1104-ZNF232-D	1.84058e-221	-1.47336	0.304	0.522	1.60131e-218	ZNF232
ENSG00000119725-LINE845-ZNF410-D	1.97924e-209	-1.48248	0.292	0.523	1.72194e-206	ZNF410
ENSG00000136826-LINE939-KLF4-D	0	-1.48798	0.173	0.503	0	KLF4
ENSG00000162613-LINE3668-FUBP1-D	2.76338e-143	-1.49415	0.297	0.489	2.40414e-140	FUBP1
ENSG00000120837-LINE3650-NFYB-D-N2	3.32024e-306	-1.49637	0.305	0.539	2.88861e-303	NFYB
ENSG00000164778-LINE2430-EN2-D-N2	1.09038e-46	-1.49846	0.388	0.484	9.48632e-44	EN2
ENSG00000134438-LINE2337-RAX-D	1.42548e-55	-1.52414	0.387	0.482	1.24017e-52	RAX
ENSG00000156150-LINE2400-ALX3-D-N2	1.38234e-56	-1.5357	0.384	0.487	1.20263e-53	ALX3
ENSG00000067646-LINE629-ZFY-I	0	-1.54578	0.187	0.498	0	ZFY
ENSG00000117318-LINE151-ID3-I	2.71752e-119	-1.54846	0.755	0.523	2.36425e-116	ID3
ENSG00000172201-LINE271-ID4-D	2.71752e-119	-1.54846	0.755	0.523	2.36425e-116	ID4
ENSG00000178573-LINE525-MAF-D	4.48328e-164	-1.55028	0.298	0.51	3.90045e-161	MAF
ENSG00000105392-LINE2200-CRX-D	1.22863e-219	-1.56059	0.278	0.507	1.06891e-216	CRX
ENSG00000124216-LINE884-SNAI1-D	2.47002e-05	-1.56074	0.557	0.519	0.0214892	SNAI1
ENSG00000122877-LINE877-EGR2-D-N4	4.7029e-246	-1.56199	0.25	0.5	4.09152e-243	EGR2
ENSG00000185155-LINE2536-MIXL1-D	5.00415e-51	-1.56374	0.38	0.481	4.35361e-48	MIXL1
ENSG00000167081-LINE2461-PBX3-D-N2	1.8835e-276	-1.56854	0.296	0.529	1.63865e-273	PBX3
ENSG00000163666-LINE2422-HESX1-D-N1	5.41374e-42	-1.57136	0.387	0.477	4.70996e-39	HESX1
ENSG00000010030-LINE1801-ETV7-D	1.13627e-15	-1.5746	0.39	0.464	9.88556e-13	ETV7
ENSG00000181690-LINE1275-PLAG1-D-N1	1.39953e-291	-1.5783	0.223	0.503	1.21759e-288	PLAG1
ENSG00000172845-LINE1170-SP3-D-N1	0	-1.58114	0.181	0.487	0	SP3
ENSG00000170365-LINE3328-SMAD1-D	3.37123e-100	-1.58122	0.317	0.491	2.93297e-97	SMAD1
ENSG00000125618-LINE3159-PAX8-D	8.14058e-242	-1.58685	0.28	0.515	7.0823e-239	PAX8
ENSG00000139613-LINE2855-SMARCC2-D	0	-1.59492	0.251	0.529	0	SMARCC2
ENSG00000173404-LINE1178-INSM1-D-N2	2.54089e-289	-1.60878	0.238	0.511	2.21058e-286	INSM1
ENSG00000009709-LINE2611-PAX7-D-N2	3.0406e-133	-1.61519	0.333	0.504	2.64532e-130	PAX7
ENSG00000114126-LINE1740-TFDP2-I	8.38348e-265	-1.61727	0.253	0.511	7.29363e-262	TFDP2
ENSG00000183434-LINE1741-TFDP3-I	8.38348e-265	-1.61727	0.253	0.511	7.29363e-262	TFDP3
ENSG00000198176-LINE1742-TFDP1-D	8.38348e-265	-1.61727	0.253	0.511	7.29363e-262	TFDP1
ENSG00000133937-LINE2333-GSC-D	1.15099e-230	-1.61807	0.272	0.51	1.00136e-227	GSC
ENSG00000119614-LINE2284-VSX2-D-N3	1.09964e-90	-1.61874	0.357	0.495	9.56687e-88	VSX2
ENSG00000131264-LINE2328-CDX4-I	3.03887e-108	-1.61979	0.332	0.485	2.64381e-105	CDX4
ENSG00000135638-LINE2346-EMX1-D-N2	6.25575e-25	-1.62332	0.424	0.472	5.44251e-22	EMX1
ENSG00000164651-LINE1050-SP8-D	0	-1.62534	0.185	0.5	0	SP8
ENSG00000170374-LINE1129-SP7-I	0	-1.62534	0.185	0.5	0	SP7
ENSG00000217236-LINE1567-SP9-I	0	-1.62534	0.185	0.5	0	SP9
ENSG00000118263-LINE839-KLF7-I	0	-1.63007	0.17	0.512	0	KLF7
ENSG00000177551-LINE280-NHLH2-I	4.45332e-82	-1.63522	0.339	0.489	3.87439e-79	NHLH2
ENSG00000165588-LINE2449-OTX2-D-N2	2.41212e-232	-1.64594	0.279	0.511	2.09855e-229	OTX2
ENSG00000163884-LINE1044-KLF15-D	0	-1.64624	0.156	0.468	0	KLF15
ENSG00000135625-LINE931-EGR4-D-N3	4.10656e-293	-1.64883	0.247	0.504	3.57271e-290	EGR4
ENSG00000107807-LINE2240-TLX1-D-N1	3.8766e-173	-1.65377	0.295	0.495	3.37265e-170	TLX1
ENSG00000164438-LINE2429-TLX3-I	3.8766e-173	-1.65377	0.295	0.495	3.37265e-170	TLX3
ENSG00000158773-LINE237-USF1-D-N10	2.72392e-206	-1.66957	0.285	0.512	2.36981e-203	USF1
ENSG00000105866-LINE807-SP4-D-N1	0	-1.67462	0.185	0.512	0	SP4
ENSG00000091831-LINE2916-ESR1-D-N4	5.37736e-168	-1.67805	0.272	0.494	4.6783e-165	ESR1
ENSG00000189120-LINE1378-SP6-I	0	-1.68731	0.172	0.52	0	SP6
ENSG00000204335-LINE1520-SP5-I	0	-1.68731	0.172	0.52	0	SP5
ENSG00000106410-LINE2223-NOBOX-D-N2	2.73225e-72	-1.68982	0.368	0.485	2.37705e-69	NOBOX
ENSG00000106038-LINE2221-EVX1-D	1.19142e-74	-1.69374	0.371	0.482	1.03654e-71	EVX1
ENSG00000123685-LINE392-BATF3-D	8.29606e-286	-1.69579	0.258	0.523	7.21757e-283	BATF3
ENSG00000140009-LINE3002-ESR2-D-N2	1.03136e-154	-1.70455	0.292	0.5	8.97282e-152	ESR2
ENSG00000137309-LINE57-HMGA1-D	3.10682e-277	-1.71175	0.258	0.517	2.70293e-274	HMGA1
ENSG00000185610-LINE2537-DBX2-I	5.79152e-199	-1.72684	0.29	0.506	5.03862e-196	DBX2
ENSG00000182759-LINE530-MAFA-D	3.60583e-234	-1.73164	0.245	0.505	3.13707e-231	MAFA
ENSG00000181827-LINE3264-RFX7-I	1.94545e-159	-1.73409	0.314	0.493	1.69255e-156	RFX7
ENSG00000149948-LINE59-HMGA2-D	0	-1.74168	0.245	0.526	2.22552e-307	HMGA2
ENSG00000005102-LINE2165-MEOX1-D	1.52951e-78	-1.75323	0.355	0.482	1.33068e-75	MEOX1
ENSG00000110851-LINE821-PRDM4-D	0	-1.76084	0.231	0.529	0	PRDM4
ENSG00000144852-LINE3015-NR1I2-D-N1	7.29921e-301	-1.76628	0.246	0.524	6.35032e-298	NR1I2
ENSG00000019549-LINE604-SNAI2-D-N2	0.105751	-1.77259	0.532	0.522	1	SNAI2
ENSG00000118922-LINE842-KLF12-D	1.60258e-211	-1.77571	0.262	0.506	1.39425e-208	KLF12
ENSG00000198807-LINE3179-PAX9-D	5.26434e-80	-1.77741	0.369	0.484	4.57998e-77	PAX9
ENSG00000106852-LINE2232-LHX6-D-N1	2.04868e-301	-1.79496	0.259	0.513	1.78235e-298	LHX6
ENSG00000125285-LINE3375-SOX21-D-N1	7.34813e-76	-1.80555	0.329	0.47	6.39288e-73	SOX21
ENSG00000151623-LINE3026-NR3C2-D-N1	4.17451e-235	-1.81024	0.261	0.509	3.63182e-232	NR3C2
ENSG00000204304-LINE2556-PBX2-D	5.53659e-200	-1.81711	0.281	0.496	4.81684e-197	PBX2
ENSG00000206315-LINE2562-AL8454643-I	5.53659e-200	-1.81711	0.281	0.496	4.81684e-197	AL8454643
ENSG00000224952-LINE2571-BX2846861-I	5.53659e-200	-1.81711	0.281	0.496	4.81684e-197	BX2846861
ENSG00000225987-LINE2573-CR8124782-I	5.53659e-200	-1.81711	0.281	0.496	4.81684e-197	CR8124782
ENSG00000232005-LINE2588-BX9272396-I	5.53659e-200	-1.81711	0.281	0.496	4.81684e-197	BX9272396
ENSG00000236353-LINE2599-CR9338788-I	5.53659e-200	-1.81711	0.281	0.496	4.81684e-197	CR9338788
ENSG00000237344-LINE2600-AL6628305-I	5.53659e-200	-1.81711	0.281	0.496	4.81684e-197	AL6628305
ENSG00000105698-LINE126-USF2-D-N7	7.53478e-253	-1.82115	0.26	0.516	6.55526e-250	USF2
ENSG00000179456-LINE1245-ZNF238-D-N4	9.61232e-103	-1.82859	0.303	0.474	8.36272e-100	ZNF238
ENSG00000179627-LINE1250-ZBTB42-I	9.61232e-103	-1.82859	0.303	0.474	8.36272e-100	ZBTB42
ENSG00000168267-LINE261-PTF1A-D	2.02185e-281	-1.83881	0.236	0.514	1.75901e-278	PTF1A
ENSG00000204527-LINE2558-DUXA-D	0	-1.84457	0.255	0.526	0	DUXA
ENSG00000116132-LINE2279-PRRX1-D-N2	6.76632e-58	-1.85673	0.369	0.474	5.8867e-55	PRRX1
ENSG00000185129-LINE3691-PURA-D	0	-1.85898	0.134	0.469	0	PURA
ENSG00000170166-LINE2471-HOXD4-D	2.11798e-275	-1.86003	0.26	0.511	1.84264e-272	HOXD4
ENSG00000128645-LINE2316-HOXD1-I	1.19872e-69	-1.86218	0.366	0.478	1.04289e-66	HOXD1
ENSG00000119547-LINE1696-ONECUT2-D-N1	0	-1.86327	0.244	0.519	3.43525e-307	ONECUT2
ENSG00000109132-LINE2255-PHOX2B-D-N2	1.11066e-226	-1.86569	0.273	0.505	9.66271e-224	PHOX2B
ENSG00000100393-LINE3625-EP300-D	8.6786e-274	-1.86752	0.235	0.499	7.55039e-271	EP300
ENSG00000129911-LINE910-KLF16-D	0	-1.87091	0.154	0.475	0	KLF16
ENSG00000170653-LINE486-ATF7-D	0	-1.87118	0.246	0.52	0	ATF7
ENSG00000215754-LINE2568-ENSG00000215754-I	0	-1.87129	0.24	0.521	0	ENSG00000215754
ENSG00000217642-LINE2569-ENSG00000217642-I	0	-1.87129	0.24	0.521	0	ENSG00000217642
ENSG00000224558-LINE2570-ENSG00000224558-I	0	-1.87129	0.24	0.521	0	ENSG00000224558
ENSG00000225958-LINE2572-ENSG00000225958-I	0	-1.87129	0.24	0.521	0	ENSG00000225958
ENSG00000226866-LINE2574-ENSG00000226866-I	0	-1.87129	0.24	0.521	0	ENSG00000226866
ENSG00000227476-LINE2576-DUX4L5-I	0	-1.87129	0.24	0.521	0	DUX4L5
ENSG00000227522-LINE2577-ENSG00000227522-I	0	-1.87129	0.24	0.521	0	ENSG00000227522
ENSG00000227904-LINE2578-DUX4L2-I	0	-1.87129	0.24	0.521	0	DUX4L2
ENSG00000228114-LINE2579-DUX4L3-I	0	-1.87129	0.24	0.521	0	DUX4L3
ENSG00000228188-LINE2580-DUX4L6-I	0	-1.87129	0.24	0.521	0	DUX4L6
ENSG00000228710-LINE2581-ENSG00000228710-I	0	-1.87129	0.24	0.521	0	ENSG00000228710
ENSG00000229617-LINE2583-CT4768282-I	0	-1.87129	0.24	0.521	0	CT4768282
ENSG00000230380-LINE2584-ENSG00000230380-I	0	-1.87129	0.24	0.521	0	ENSG00000230380
ENSG00000230776-LINE2586-ENSG00000230776-I	0	-1.87129	0.24	0.521	0	ENSG00000230776
ENSG00000231089-LINE2587-AL5921702-I	0	-1.87129	0.24	0.521	0	AL5921702
ENSG00000232923-LINE2590-ENSG00000232923-I	0	-1.87129	0.24	0.521	0	ENSG00000232923
ENSG00000233294-LINE2591-ENSG00000233294-I	0	-1.87129	0.24	0.521	0	ENSG00000233294
ENSG00000233361-LINE2592-ENSG00000233361-I	0	-1.87129	0.24	0.521	0	ENSG00000233361
ENSG00000233698-LINE2593-ENSG00000233698-I	0	-1.87129	0.24	0.521	0	ENSG00000233698
ENSG00000233794-LINE2594-ENSG00000233794-I	0	-1.87129	0.24	0.521	0	ENSG00000233794
ENSG00000234550-LINE2596-ENSG00000234550-I	0	-1.87129	0.24	0.521	0	ENSG00000234550
ENSG00000236207-LINE2598-ENSG00000236207-I	0	-1.87129	0.24	0.521	0	ENSG00000236207
ENSG00000237516-LINE2601-ENSG00000237516-I	0	-1.87129	0.24	0.521	0	ENSG00000237516
ENSG00000250589-LINE2602-ENSG00000250589-I	0	-1.87129	0.24	0.521	0	ENSG00000250589
ENSG00000260596-LINE2603-DUX4-D	0	-1.87129	0.24	0.521	0	DUX4
DUX1-HUMAN-LINE11277-DUX1-I	0	-1.87129	0.24	0.521	0	LINE11277
DUX3-HUMAN-LINE11282-DUX3-I	0	-1.87129	0.24	0.521	0	LINE11282
ENSG00000169856-LINE1708-ONECUT1-D-N3	1.21709e-305	-1.88711	0.243	0.515	1.05887e-302	ONECUT1
ENSG00000069667-LINE2896-RORA-D-N5	6.42924e-54	-1.88713	0.359	0.474	5.59344e-51	RORA
ENSG00000134046-LINE2819-MBD2-D	0	-1.8874	0.179	0.488	0	MBD2
ENSG00000095794-LINE339-CREM-D	1.29748e-218	-1.88957	0.284	0.512	1.12881e-215	CREM
ENSG00000125813-LINE3161-PAX1-D	4.0145e-71	-1.88983	0.377	0.481	3.49261e-68	PAX1
ENSG00000180318-LINE2519-ALX1-D-N2	2.43857e-296	-1.9017	0.248	0.515	2.12156e-293	ALX1
ENSG00000112561-LINE140-TFEB-D-N2	2.82185e-209	-1.91161	0.275	0.504	2.45501e-206	TFEB
ENSG00000178951-LINE1236-ZBTB7A-D-N1	0	-1.92516	0.105	0.482	0	ZBTB7A
ENSG00000136367-LINE2354-ZFHX2-D	1.23199e-34	-1.92668	0.401	0.467	1.07183e-31	ZFHX2
ENSG00000128713-LINE2322-HOXD11-D-N1	4.34187e-169	-1.93199	0.286	0.495	3.77742e-166	HOXD11
ENSG00000196628-LINE303-TCF4-D-N3	3.89914e-84	-1.93585	0.72	0.517	3.39225e-81	TCF4
ENSG00000130816-LINE1722-DNMT1-D	0	-1.9378	0.154	0.49	0	DNMT1
ENSG00000128610-LINE909-FEZF1-I	9.10505e-291	-1.94652	0.244	0.508	7.92139e-288	FEZF1
ENSG00000153266-LINE992-FEZF2-I	9.10505e-291	-1.94652	0.244	0.508	7.92139e-288	FEZF2
ENSG00000005889-LINE590-ZFX-D	0	-1.94804	0.106	0.465	0	ZFX
ENSG00000177932-LINE1220-ZNF354C-D	7.10923e-283	-1.96055	0.232	0.49	6.18503e-280	ZNF354C
ENSG00000102554-LINE710-KLF5-D	0	-1.96197	0.11	0.486	0	KLF5
ENSG00000077092-LINE2898-RARB-D-N1	1.29221e-257	-1.96218	0.248	0.51	1.12422e-254	RARB
ENSG00000205143-LINE53-ARID3C-I	2.1934e-243	-1.97312	0.261	0.497	1.90825e-240	ARID3C
ENSG00000105996-LINE2208-HOXA2-D-N2	1.56438e-209	-1.9737	0.282	0.505	1.36101e-206	HOXA2
ENSG00000049768-LINE1933-FOXP3-D-N1	3.75509e-125	-1.97563	0.317	0.49	3.26693e-122	FOXP3
ENSG00000187559-LINE3779-FOXD4L3-I-N47	3.75509e-125	-1.97563	0.317	0.49	3.26693e-122	FOXD4L3
ENSG00000204779-LINE4053-FOXD4L5-I-N47	3.75509e-125	-1.97563	0.317	0.49	3.26693e-122	FOXD4L5
ENSG00000204793-LINE4190-FOXD4L6-I-N47	3.75509e-125	-1.97563	0.317	0.49	3.26693e-122	FOXD4L6
ENSG00000184659-LINE9166-FOXD4L4-I-N47	3.75509e-125	-1.97563	0.317	0.49	3.26693e-122	FOXD4L4
ENSG00000204828-LINE10575-FOXD4L2-I-N47	3.75509e-125	-1.97563	0.317	0.49	3.26693e-122	FOXD4L2
ENSG00000141646-LINE3314-SMAD4-D	3.33656e-107	-1.97923	0.304	0.48	2.90281e-104	SMAD4
ENSG00000138136-LINE2359-LBX1-D	3.65832e-144	-1.9793	0.312	0.493	3.18274e-141	LBX1
ENSG00000138795-LINE3404-LEF1-D-N1	0	-1.98788	0.196	0.532	0	LEF1
ENSG00000113722-LINE2267-CDX1-D-N1	9.59728e-135	-1.99004	0.296	0.483	8.34963e-132	CDX1
ENSG00000146592-LINE421-CREB5-I	0	-1.9941	0.238	0.53	0	CREB5
ENSG00000160973-LINE2004-FOXH1-D	9.80751e-227	-1.998	0.256	0.496	8.53254e-224	FOXH1
ENSG00000166823-LINE260-MESP1-D	5.05405e-72	-2.00808	0.705	0.519	4.39702e-69	MESP1
ENSG00000188095-LINE300-MESP2-I	5.05405e-72	-2.00808	0.705	0.519	4.39702e-69	MESP2
ENSG00000031544-LINE2888-NR2E3-D	0	-2.0086	0.217	0.517	0	NR2E3
ENSG00000185507-LINE2759-IRF7-D-N1	0	-2.00889	0.23	0.523	0	IRF7
ENSG00000116833-LINE2964-NR5A2-D	6.93096e-293	-2.02203	0.223	0.506	6.02994e-290	NR5A2
ENSG00000196092-LINE3170-PAX5-D-N8	4.91418e-116	-2.03115	0.327	0.487	4.27534e-113	PAX5
ENSG00000118689-LINE1963-FOXO3-D-N2	4.6346e-160	-2.03581	0.301	0.491	4.0321e-157	FOXO3
ENSG00000186790-LINE2050-FOXE3-I	4.6346e-160	-2.03581	0.301	0.491	4.0321e-157	FOXE3
ENSG00000251493-LINE2070-FOXD1-D	4.6346e-160	-2.03581	0.301	0.491	4.0321e-157	FOXD1
ENSG00000067082-LINE628-KLF6-D	0	-2.03782	0.122	0.489	0	KLF6
ENSG00000204531-LINE2693-POU5F1-D-N2	0	-2.03803	0.226	0.52	0	POU5F1
ENSG00000164299-LINE3669-SPZ1-D-N1	0	-2.04241	0.197	0.493	0	SPZ1
ENSG00000105516-LINE349-DBP-D-N2	0	-2.04329	0.229	0.528	0	DBP
ENSG00000206454-LINE6122-AL7735441-I-N5	0	-2.047	0.224	0.523	0	AL7735441
ENSG00000229094-LINE6138-CR3882292-I-N5	0	-2.047	0.224	0.523	0	CR3882292
ENSG00000233911-LINE6155-AL6628334-I-N5	0	-2.047	0.224	0.523	0	AL6628334
ENSG00000235068-LINE6169-CR7598154-I-N5	0	-2.047	0.224	0.523	0	CR7598154
ENSG00000237582-LINE6183-BX0885802-I-N5	0	-2.047	0.224	0.523	0	BX0885802
ENSG00000230336-LINE17148-CR8477943-I-N5	0	-2.047	0.224	0.523	0	CR8477943
ENSG00000012504-LINE2885-NR1H4-D	2.28146e-272	-2.06048	0.243	0.508	1.98487e-269	NR1H4
ENSG00000184937-LINE1305-WT1-D	0	-2.06843	0.109	0.467	0	WT1
ENSG00000165462-LINE2438-PHOX2A-D	1.92977e-242	-2.08599	0.26	0.497	1.6789e-239	PHOX2A
ENSG00000111704-LINE2264-NANOG-D	6.12922e-238	-2.08953	0.262	0.499	5.33242e-235	NANOG
ENSG00000115112-LINE11247-TFCP2L1-I-N2	4.30022e-299	-2.09652	0.215	0.502	3.74119e-296	TFCP2L1
ENSG00000105967-LINE129-TFEC-D	2.67362e-267	-2.10022	0.246	0.513	2.32605e-264	TFEC
ENSG00000113196-LINE142-HAND1-D	3.77642e-216	-2.1094	0.247	0.491	3.28548e-213	HAND1
ENSG00000164107-LINE250-HAND2-I	3.77642e-216	-2.1094	0.247	0.491	3.28548e-213	HAND2
ENSG00000090447-LINE107-TFAP4-D-N2	2.9061e-153	-2.12351	0.275	0.486	2.52831e-150	TFAP4
ENSG00000121454-LINE2297-LHX4-I	1.84966e-129	-2.12375	0.315	0.488	1.60921e-126	LHX4
ENSG00000123407-LINE2306-HOXC12-D-N1	7.07509e-162	-2.1239	0.279	0.478	6.15533e-159	HOXC12
ENSG00000081059-LINE3348-TCF7-D	4.61215e-273	-2.12914	0.234	0.499	4.01257e-270	TCF7
ENSG00000170265-LINE1127-ZNF282-D	0	-2.13033	0.212	0.51	0	ZNF282
ENSG00000185591-LINE1321-SP1-D-N5	0	-2.13211	0.089	0.477	0	SP1
ENSG00000116035-LINE2277-VAX2-D	6.51837e-244	-2.13241	0.262	0.502	5.67098e-241	VAX2
ENSG00000148704-LINE2391-VAX1-D	6.51837e-244	-2.13241	0.262	0.502	5.67098e-241	VAX1
ENSG00000123388-LINE2302-HOXC11-D-N2	3.00526e-176	-2.14265	0.279	0.486	2.61457e-173	HOXC11
ENSG00000143257-LINE3012-NR1I3-D-N1	0	-2.14423	0.215	0.517	0	NR1I3
ENSG00000139515-LINE2371-PDX1-D-N2	3.46069e-112	-2.15167	0.326	0.477	3.0108e-109	PDX1
ENSG00000143390-LINE3258-RFX5-D-N5	0	-2.1607	0.227	0.501	0	RFX5
ENSG00000005073-LINE2164-HOXA11-I	2.79734e-144	-2.16143	0.309	0.48	2.43369e-141	HOXA11
ENSG00000256683-LINE3706-ZNF350-D	0	-2.16174	0.187	0.498	0	ZNF350
ENSG00000196460-LINE3266-RFX8-I	2.10478e-227	-2.16207	0.269	0.496	1.83116e-224	RFX8
ENSG00000162702-LINE1036-ZNF281-I	0	-2.16228	0.202	0.483	0	ZNF281
ENSG00000107859-LINE2244-PITX3-D	0	-2.16406	0.23	0.505	3.09569e-306	PITX3
ENSG00000175325-LINE2492-PROP1-D-N2	3.13516e-235	-2.1648	0.262	0.494	2.72759e-232	PROP1
ENSG00000005513-LINE3332-SOX8-D-N2	7.61816e-302	-2.17383	0.235	0.509	6.6278e-299	SOX8
ENSG00000052850-LINE2173-ALX4-D	3.15185e-295	-2.17407	0.234	0.51	2.74211e-292	ALX4
ENSG00000176654-LINE5444-NANOGP1-I-N1	4.13306e-187	-2.17942	0.284	0.488	3.59576e-184	NANOGP1
ENSG00000165606-LINE2451-DRGX-D	1.21137e-259	-2.18169	0.253	0.499	1.05389e-256	DRGX
ENSG00000170178-LINE2472-HOXD12-D-N2	3.80416e-182	-2.18382	0.278	0.48	3.30962e-179	HOXD12
ENSG00000185668-LINE2682-POU3F1-D-N1	0	-2.19801	0.225	0.504	3.42106e-308	POU3F1
ENSG00000065978-LINE1683-YBX1-D	0	-2.19957	0.193	0.539	0	YBX1
ENSG00000182521-LINE3570-TBPL2-I	2.93367e-280	-2.20371	0.245	0.498	2.55229e-277	TBPL2
ENSG00000037965-LINE2170-HOXC8-D	8.76336e-293	-2.20684	0.228	0.5	7.62413e-290	HOXC8
ENSG00000148737-LINE3416-TCF7L2-D-N2	0	-2.20937	0.209	0.519	0	TCF7L2
ENSG00000119715-LINE2968-ESRRB-D-N2	1.39563e-293	-2.21214	0.221	0.5	1.2142e-290	ESRRB
ENSG00000164853-LINE2432-UNCX-D-N1	4.52676e-229	-2.21222	0.252	0.493	3.93828e-226	UNCX
ENSG00000206289-LINE3134-AL8445277-I	1.54462e-268	-2.21239	0.227	0.504	1.34382e-265	AL8445277
ENSG00000227322-LINE3135-AL6628245-I	1.54462e-268	-2.21239	0.227	0.504	1.34382e-265	AL6628245
ENSG00000228333-LINE3136-CR7597334-I	1.54462e-268	-2.21239	0.227	0.504	1.34382e-265	CR7597334
ENSG00000231321-LINE3137-CR3545653-I	1.54462e-268	-2.21239	0.227	0.504	1.34382e-265	CR3545653
ENSG00000235712-LINE3138-CR9368773-I	1.54462e-268	-2.21239	0.227	0.504	1.34382e-265	CR9368773
ENSG00000120738-LINE864-EGR1-D-N8	0	-2.21266	0.124	0.492	0	EGR1
ENSG00000105880-LINE2205-DLX5-D	8.87632e-250	-2.21305	0.261	0.492	7.7224e-247	DLX5
ENSG00000115297-LINE2269-TLX2-D-N1	6.99682e-194	-2.21661	0.281	0.491	6.08724e-191	TLX2
ENSG00000069011-LINE2181-PITX1-D-N3	9.95157e-307	-2.22608	0.228	0.504	8.65786e-304	PITX1
ENSG00000162761-LINE2411-LMX1A-D	1.7472e-113	-2.23769	0.318	0.477	1.52007e-110	LMX1A
ENSG00000105991-LINE2206-HOXA1-D-N1	2.05078e-50	-2.24252	0.376	0.468	1.78418e-47	HOXA1
ENSG00000128714-LINE2324-HOXD13-D-N1	1.67233e-267	-2.24867	0.243	0.501	1.45493e-264	HOXD13
ENSG00000004848-LINE2163-ARX-D	3.62621e-296	-2.2487	0.23	0.506	3.1548e-293	ARX
ENSG00000102878-LINE2709-HSF4-D	0	-2.25235	0.213	0.529	0	HSF4
ENSG00000168310-LINE2755-IRF2-D-N2	7.02488e-87	-2.25748	0.356	0.491	6.11165e-84	IRF2
ENSG00000205250-LINE1789-E2F4-D-N4	0	-2.25945	0.157	0.5	0	E2F4
ENSG00000128710-LINE2321-HOXD10-D	2.4188e-215	-2.26109	0.259	0.488	2.10435e-212	HOXD10
ENSG00000010818-LINE598-HIVEP2-D	0	-2.26164	0.156	0.542	0	HIVEP2
ENSG00000077150-LINE3188-NFKB2-D-N1	0	-2.26913	0.248	0.528	0	NFKB2
ENSG00000123364-LINE2300-HOXC13-D-N1	8.05331e-274	-2.27331	0.238	0.497	7.00638e-271	HOXC13
ENSG00000152284-LINE3420-TCF7L1-D	0	-2.29586	0.206	0.51	0	TCF7L1
ENSG00000196843-LINE52-ARID5A-I	2.19158e-290	-2.30116	0.244	0.504	1.90668e-287	ARID5A
ENSG00000129194-LINE3392-SOX15-D-N1	6.51235e-111	-2.3095	0.295	0.461	5.66574e-108	SOX15
ENSG00000064961-LINE3344-HMG20B-I	1.09214e-245	-2.32387	0.245	0.482	9.50163e-243	HMG20B
ENSG00000141568-LINE1994-FOXK2-I	2.85161e-180	-2.32414	0.284	0.478	2.4809e-177	FOXK2
ENSG00000078399-LINE2184-HOXA9-D-N1	1.51475e-171	-2.32587	0.281	0.482	1.31783e-168	HOXA9
ENSG00000203883-LINE3459-SOX18-D-N1	3.54033e-160	-2.32633	0.28	0.471	3.08009e-157	SOX18
ENSG00000173253-LINE1736-DMRT2-D	0	-2.32714	0.225	0.51	0	DMRT2
ENSG00000165030-LINE463-NFIL3-D-N4	0	-2.32725	0.186	0.546	0	NFIL3
ENSG00000106689-LINE2227-LHX2-D-N2	3.13592e-79	-2.33421	0.362	0.477	2.72825e-76	LHX2
ENSG00000114853-LINE833-ZBTB47-I	1.56163e-257	-2.33776	0.258	0.491	1.35861e-254	ZBTB47
ENSG00000198740-LINE1514-ZNF652-I	1.56163e-257	-2.33776	0.258	0.491	1.35861e-254	ZNF652
ENSG00000165556-LINE2444-CDX2-D-N3	1.07196e-183	-2.35822	0.262	0.477	9.32607e-181	CDX2
ENSG00000163848-LINE1042-ZNF148-D	0	-2.36133	0.082	0.471	0	ZNF148
ENSG00000157557-LINE1909-ETS2-D	6.18315e-209	-2.36164	0.219	0.473	5.37934e-206	ETS2
ENSG00000129173-LINE1772-E2F8-D	0	-2.38206	0.216	0.493	0	E2F8
ENSG00000165891-LINE1774-E2F7-D-N1	0	-2.38326	0.198	0.505	0	E2F7
ENSG00000196482-LINE3129-ESRRG-D-N2	8.81923e-270	-2.39223	0.23	0.496	7.67273e-267	ESRRG
ENSG00000106031-LINE2216-HOXA13-D-N3	1.69711e-284	-2.39333	0.237	0.494	1.47649e-281	HOXA13
ENSG00000167182-LINE1077-SP2-D-N1	0	-2.39607	0.068	0.458	0	SP2
ENSG00000136931-LINE3001-NR5A1-D	5.37748e-272	-2.4011	0.213	0.504	4.67841e-269	NR5A1
ENSG00000205922-LINE1713-ONECUT3-D	0	-2.42084	0.215	0.501	0	ONECUT3
ENSG00000128709-LINE2319-HOXD9-D	2.23539e-208	-2.45161	0.25	0.484	1.94479e-205	HOXD9
ENSG00000082641-LINE332-NFE2L1-D-N2	1.57805e-289	-2.45867	0.228	0.497	1.3729e-286	NFE2L1
ENSG00000050344-LINE1236-NFE2L3-I-N2	1.57805e-289	-2.45867	0.228	0.497	1.3729e-286	NFE2L3
ENSG00000079432-LINE3346-CIC-I	0	-2.4887	0.207	0.508	0	CIC
ENSG00000198963-LINE18386-RORB-I-N9	9.19883e-60	-2.50171	0.341	0.463	8.00298e-57	RORB
ENSG00000100105-LINE688-PATZ1-D	0	-2.50491	0.118	0.485	0	PATZ1
ENSG00000186951-LINE3121-PPARA-D-N1	3.28422e-295	-2.51858	0.223	0.499	2.85727e-292	PPARA
ENSG00000112592-LINE3569-TBP-D-N2	3.32631e-299	-2.52579	0.245	0.502	2.89389e-296	TBP
ENSG00000169840-LINE2470-GSX1-D	2.39207e-127	-2.54306	0.312	0.478	2.0811e-124	GSX1
ENSG00000140836-LINE2374-ZFHX3-D-N1	4.89272e-88	-2.5449	0.345	0.477	4.25667e-85	ZFHX3
ENSG00000162086-LINE1032-ZNF75A-D	1.20528e-192	-2.55132	0.241	0.479	1.0486e-189	ZNF75A
ENSG00000186376-LINE1345-ZNF75D-I	1.20528e-192	-2.55132	0.241	0.479	1.0486e-189	ZNF75D
ZN75C-HUMAN-LINE4118-ZNF75C-I	1.20528e-192	-2.55132	0.241	0.479	1.0486e-189	LINE4118
ENSG00000071794-LINE3610-HLTF-D	2.39472e-264	-2.55303	0.225	0.477	2.08341e-261	HLTF
ENSG00000176083-LINE1197-ZNF683-I	3.2732e-272	-2.57291	0.244	0.493	2.84769e-269	ZNF683
ENSG00000159184-LINE2403-HOXB13-D-N2	0	-2.57292	0.228	0.502	0	HOXB13
ENSG00000105672-LINE1815-ETV2-D	1.06342e-09	-2.59696	0.419	0.457	9.25178e-07	ETV2
ENSG00000065029-LINE624-ZNF76-I	0	-2.59943	0.164	0.51	0	ZNF76
ENSG00000169057-LINE2826-MECP2-D	0	-2.60721	0.128	0.487	0	MECP2
ENSG00000181449-LINE3441-SOX2-D-N2	3.88563e-130	-2.60972	0.282	0.459	3.3805e-127	SOX2
ENSG00000025156-LINE2707-HSF2-D-N2	0	-2.62499	0.193	0.517	0	HSF2
ENSG00000173153-LINE3073-ESRRA-D-N4	1.0816e-275	-2.62558	0.215	0.495	9.40994e-273	ESRRA
ENSG00000087510-LINE7-TFAP2C-D-N3	0	-2.63684	0.173	0.489	0	TFAP2C
ENSG00000198815-LINE2057-FOXJ3-D-N1	6.63739e-272	-2.64163	0.242	0.485	5.77453e-269	FOXJ3
ENSG00000164916-LINE2007-FOXK1-D-N1	1.32641e-192	-2.64307	0.258	0.474	1.15398e-189	FOXK1
ENSG00000242802-LINE2069-KIAA0415-I	1.32641e-192	-2.64307	0.258	0.474	1.15398e-189	KIAA0415
ENSG00000128652-LINE2317-HOXD3-I	2.16075e-199	-2.654	0.259	0.482	1.87985e-196	HOXD3
ENSG00000153234-LINE3032-NR4A2-D-N2	0	-2.6555	0.212	0.518	0	NR4A2
ENSG00000111206-LINE1956-FOXM1-D	1.18628e-193	-2.66802	0.246	0.465	1.03207e-190	FOXM1
ENSG00000131759-LINE2987-RARA-D-N3	1.59092e-250	-2.67318	0.227	0.489	1.3841e-247	RARA
ENSG00000214513-LINE2565-NOTO-D	1.3154e-41	-2.67795	0.392	0.458	1.1444e-38	NOTO
ENSG00000103495-LINE797-MAZ-D	0	-2.6884	0.049	0.477	0	MAZ
ENSG00000129535-LINE398-NRL-D	0	-2.69903	0.18	0.516	0	NRL
ENSG00000164736-LINE3425-SOX17-D	2.15649e-196	-2.70751	0.247	0.47	1.87615e-193	SOX17
ENSG00000180806-LINE2521-HOXC9-I	6.34835e-150	-2.71366	0.289	0.472	5.52306e-147	HOXC9
ENSG00000071564-LINE91-TCF3-D-N2	1.78986e-43	-2.71994	0.637	0.491	1.55718e-40	TCF3
ENSG00000176692-LINE2032-FOXC2-D-N1	3.83054e-295	-2.72643	0.229	0.489	3.33257e-292	FOXC2
ENSG00000082175-LINE2903-PGR-D-N1	2.87623e-284	-2.72756	0.212	0.481	2.50232e-281	PGR
ENSG00000198914-LINE2689-POU3F3-D-N1	3.30384e-299	-2.73602	0.259	0.511	2.87434e-296	POU3F3
ENSG00000180613-LINE2520-GSX2-D	4.75717e-178	-2.76908	0.291	0.48	4.13874e-175	GSX2
ENSG00000184271-LINE2532-POU6F1-D-N2	8.5491e-265	-2.79703	0.233	0.484	7.43771e-262	POU6F1
ENSG00000114861-LINE1957-FOXP1-D-N1	7.15057e-267	-2.80052	0.23	0.482	6.221e-264	FOXP1
ENSG00000137166-LINE1988-FOXP4-I	7.15057e-267	-2.80052	0.23	0.482	6.221e-264	FOXP4
ENSG00000176165-LINE2023-FOXG1-D-N1	7.15057e-267	-2.80052	0.23	0.482	6.221e-264	FOXG1
ENSG00000119508-LINE2965-NR4A3-D	0	-2.81571	0.206	0.497	0	NR4A3
ENSG00000006194-LINE594-ZNF263-D-N2	0	-2.84119	0.049	0.495	0	ZNF263
ENSG00000054598-LINE1938-FOXC1-D-N2	2.37278e-278	-2.84656	0.216	0.47	2.06432e-275	FOXC1
ENSG00000137273-LINE1989-FOXF2-D-N2	6.03219e-217	-2.8586	0.255	0.478	5.24801e-214	FOXF2
ENSG00000106006-LINE2213-HOXA6-I	3.95075e-233	-2.86225	0.243	0.482	3.43715e-230	HOXA6
ENSG00000197063-LINE538-MAFG-D-N1	0	-2.86856	0.211	0.502	0	MAFG
ENSG00000163623-LINE2421-NKX61-D	0	-2.87025	0.202	0.481	0	NKX61
ENSG00000189308-LINE1715-LIN54-I	0	-2.87746	0.169	0.505	0	LIN54
ENSG00000185122-LINE2726-HSF1-D-N4	0	-2.89909	0.174	0.521	0	HSF1
ENSG00000169981-LINE1124-ZNF35-I	1.9825e-206	-2.9127	0.235	0.461	1.72478e-203	ZNF35
ENSG00000126456-LINE2737-IRF3-D-N1	4.59644e-233	-2.91965	0.258	0.499	3.9989e-230	IRF3
ENSG00000108924-LINE356-HLF-D-N4	0	-2.92015	0.194	0.512	0	HLF
ENSG00000131668-LINE2329-BARX1-D-N1	6.27659e-308	-2.92813	0.223	0.486	5.46064e-305	BARX1
ENSG00000165259-LINE2437-HDX-I	0	-2.92921	0.147	0.523	0	HDX
ENSG00000057657-LINE611-PRDM1-D-N4	0	-2.92933	0.19	0.496	0	PRDM1
ENSG00000112333-LINE2944-NR2E1-D-N1	6.96951e-288	-2.93794	0.199	0.504	6.06347e-285	NR2E1
ENSG00000113580-LINE2958-NR3C1-D-N3	0	-2.9461	0.178	0.491	0	NR3C1
ENSG00000108511-LINE2245-HOXB6-D	2.04354e-264	-2.98342	0.249	0.483	1.77788e-261	HOXB6
ENSG00000111783-LINE3246-RFX4-D-N1	8.17144e-270	-2.98541	0.239	0.481	7.10915e-267	RFX4
ENSG00000120693-LINE19375-SMAD9-I-N1	3.34743e-294	-3.04206	0.197	0.475	2.91226e-291	SMAD9
ENSG00000169297-LINE3679-NR0B1-D	0	-3.06563	0.121	0.482	0	NR0B1
ENSG00000025434-LINE2886-NR1H3-I	0	-3.06753	0.214	0.49	0	NR1H3
ENSG00000131408-LINE2980-NR1H2-D	0	-3.06753	0.214	0.49	0	NR1H2
ENSG00000169136-LINE475-ATF5-D	0	-3.08072	0.108	0.531	0	ATF5
ENSG00000180818-LINE2522-HOXC10-D-N2	1.21911e-284	-3.088	0.216	0.473	1.06063e-281	HOXC10
ENSG00000204612-LINE2065-FOXB2-I	5.1947e-276	-3.11411	0.223	0.477	4.51939e-273	FOXB2
ENSG00000106511-LINE2224-MEOX2-D-N1	1.92608e-183	-3.14798	0.266	0.471	1.67569e-180	MEOX2
ENSG00000120798-LINE2970-NR2C1-D	6.44004e-300	-3.16709	0.197	0.491	5.60284e-297	NR2C1
ENSG00000170122-LINE2821-FOXD4-I-N50	4.93885e-264	-3.19172	0.217	0.465	4.2968e-261	FOXD4
ENSG00000184492-LINE3262-FOXD4L1-I-N53	4.93885e-264	-3.19172	0.217	0.465	4.2968e-261	FOXD4L1
ENSG00000129654-LINE6757-FOXJ1-I-N53	4.93885e-264	-3.19172	0.217	0.465	4.2968e-261	FOXJ1
ENSG00000112033-LINE2943-PPARD-D	0	-3.20511	0.177	0.485	0	PPARD
ENSG00000169016-LINE1781-E2F6-D-N5	0	-3.2136	0.097	0.466	0	E2F6
ENSG00000123358-LINE2973-NR4A1-D	0	-3.22392	0.186	0.499	0	NR4A1
ENSG00000087903-LINE3242-RFX2-D-N2	0	-3.24702	0.213	0.475	0	RFX2
ENSG00000184486-LINE2675-POU3F2-D-N1	0	-3.24913	0.207	0.492	0	POU3F2
ENSG00000153560-LINE2149-UBP1-D	0	-3.27458	0.181	0.482	0	UBP1
ENSG00000167074-LINE470-TEF-D-N3	0	-3.30085	0.145	0.525	0	TEF
ENSG00000165702-LINE1058-GFI1B-D	0	-3.30134	0.157	0.495	0	GFI1B
ENSG00000213928-LINE2765-IRF9-D-N1	5.4262e-05	-3.3319	0.529	0.473	0.0472079	IRF9
ENSG00000080298-LINE3238-RFX3-D-N2	2.21077e-261	-3.3468	0.237	0.471	1.92337e-258	RFX3
ENSG00000053254-LINE2536-FOXN3-I-N9	9.68965e-260	-3.36016	0.219	0.467	8.43e-257	FOXN3
ENSG00000170802-LINE7873-FOXN2-I-N8	9.68965e-260	-3.36016	0.219	0.467	8.43e-257	FOXN2
ENSG00000183770-LINE8732-FOXL2-I-N51	9.68965e-260	-3.36016	0.219	0.467	8.43e-257	FOXL2
ENSG00000214575-LINE3701-CPEB1-D	0	-3.36274	0.175	0.483	0	CPEB1
ENSG00000109072-LINE2253-VTN-I	1.969e-133	-3.40594	0.306	0.467	1.71303e-130	VTN
ENSG00000089116-LINE2188-LHX5-I	7.97765e-276	-3.42007	0.242	0.492	6.94055e-273	LHX5
ENSG00000132130-LINE2332-LHX1-I	7.97765e-276	-3.42007	0.242	0.492	6.94055e-273	LHX1
ENSG00000170689-LINE2481-HOXB9-I	2.46291e-254	-3.44966	0.207	0.455	2.14273e-251	HOXB9
ENSG00000171956-LINE2021-FOXB1-D-N2	9.58913e-278	-3.47013	0.215	0.467	8.34254e-275	FOXB1
ENSG00000187098-LINE295-MITF-D	4.86593e-240	-3.47814	0.241	0.477	4.23336e-237	MITF
ENSG00000186564-LINE2047-FOXD2-D-N1	0	-3.52152	0.189	0.468	0	FOXD2
ENSG00000128272-LINE397-ATF4-D	8.86938e-278	-3.52268	0.228	0.484	7.71636e-275	ATF4
ENSG00000184481-LINE2039-FOXO4-D-N3	1.65837e-214	-3.54042	0.217	0.457	1.44279e-211	FOXO4
ENSG00000139083-LINE1875-ETV6-D-N1	2.56791e-272	-3.54276	0.198	0.459	2.23408e-269	ETV6
ENSG00000116017-LINE44-ARID3A-D-N1	0	-3.54554	0.15	0.474	0	ARID3A
ENSG00000164379-LINE2006-FOXQ1-D	1.18293e-257	-3.5811	0.209	0.453	1.02915e-254	FOXQ1
ENSG00000161940-LINE1031-BCL6B-D	0	-3.60817	0.123	0.497	0	BCL6B
ENSG00000173917-LINE2486-HOXB2-D	1.48513e-112	-3.6145	0.321	0.459	1.29207e-109	HOXB2
ENSG00000150907-LINE2000-FOXO1-D-N3	4.76411e-303	-3.61584	0.198	0.457	4.14478e-300	FOXO1
ENSG00000106536-LINE2646-POU6F2-D-N2	1.94559e-239	-3.65647	0.257	0.482	1.69266e-236	POU6F2
ENSG00000186766-LINE2049-FOXI2-I	3.74075e-166	-3.75137	0.236	0.436	3.25446e-163	FOXI2
ENSG00000126746-LINE901-ZNF384-D	0	-3.75717	0.139	0.479	0	ZNF384
ENSG00000129514-LINE1982-FOXA1-D-N7	0	-3.83976	0.181	0.459	0	FOXA1
ENSG00000144355-LINE2389-DLX1-D	1.57e-193	-3.87748	0.291	0.481	1.3659e-190	DLX1
ENSG00000095951-LINE680-HIVEP1-D	0	-3.92861	0.1	0.544	0	HIVEP1
ENSG00000127124-LINE1225-HIVEP3-I-N1	0	-3.92861	0.1	0.544	0	HIVEP3
ENSG00000160113-LINE3037-NR2F6-D-N2	0	-3.96569	0.189	0.486	0	NR2F6
ENSG00000179361-LINE51-ARID3B-I	0	-4.00375	0.189	0.469	0	ARID3B
ENSG00000162676-LINE1033-GFI1-D-N2	0	-4.05379	0.124	0.479	0	GFI1
ENSG00000128573-LINE1970-FOXP2-D-N2	0	-4.07932	0.169	0.447	0	FOXP2
ENSG00000185551-LINE3106-NR2F2-D-N2	0	-4.10375	0.14	0.483	0	NR2F2
ENSG00000131196-LINE3211-NFATC1-D-N1	0	-4.17074	0.114	0.482	0	NFATC1
ENSG00000104856-LINE3201-RELB-D	0	-4.18353	0.102	0.553	0	RELB
ENSG00000197757-LINE2553-HOXC6-D	0	-4.22068	0.15	0.439	0	HOXC6
ENSG00000187140-LINE2054-FOXD3-D-N2	2.78058e-243	-4.26874	0.188	0.433	2.4191e-240	FOXD3
ENSG00000168269-LINE2010-FOXI1-D-N2	2.72504e-214	-4.31485	0.197	0.435	2.37079e-211	FOXI1
ENSG00000043039-LINE2171-BARX2-D	5.73433e-184	-4.31676	0.263	0.464	4.98887e-181	BARX2
ENSG00000102908-LINE3198-NFAT5-D-N1	0	-4.32387	0.103	0.494	0	NFAT5
ENSG00000196233-LINE3181-LCOR-I	0	-4.37346	0.165	0.484	0	LCOR
ENSG00000165066-LINE2435-NKX63-I	2.37529e-239	-4.37603	0.227	0.462	2.0665e-236	NKX63
ENSG00000112658-LINE2806-SRF-D-N9	0	-4.40201	0.124	0.518	0	SRF
ENSG00000120068-LINE2288-HOXB8-D	3.54849e-289	-4.45538	0.208	0.451	3.08718e-286	HOXB8
ENSG00000186350-LINE3116-RXRA-D-N3	0	-4.46787	0.181	0.477	0	RXRA
ENSG00000204231-LINE3132-RXRB-D-N1	0	-4.55442	0.189	0.478	0	RXRB
ENSG00000178919-LINE2036-FOXE1-I	1.05908e-274	-4.56486	0.168	0.429	9.214e-272	FOXE1
ENSG00000103241-LINE1950-FOXF1-D-N2	2.52213e-270	-4.59935	0.169	0.426	2.19425e-267	FOXF1
ENSG00000184895-LINE3448-SRY-D-N3	4.0183e-236	-4.60166	0.198	0.437	3.49592e-233	SRY
ENSG00000170608-LINE2016-FOXA3-D	1.2007e-292	-4.60745	0.178	0.439	1.04461e-289	FOXA3
ENSG00000065970-LINE1948-FOXJ2-D-N2	1.46345e-302	-4.66581	0.163	0.434	1.2732e-299	FOXJ2
ENSG00000125798-LINE1969-FOXA2-D-N2	0	-4.67742	0.16	0.439	0	FOXA2
ENSG00000120093-LINE2291-HOXB3-D	4.36464e-157	-4.72462	0.284	0.454	3.79724e-154	HOXB3
ENSG00000125347-LINE2729-IRF1-D-N2	0	-4.73794	0.153	0.437	0	IRF1
ENSG00000072736-LINE3185-NFATC3-D-N2	0	-4.74628	0.137	0.48	0	NFATC3
ENSG00000130675-LINE2327-MNX1-D	1.50594e-224	-4.79438	0.243	0.46	1.31016e-221	MNX1
ENSG00000134532-LINE3398-SOX5-D-N2	2.35697e-178	-4.81792	0.231	0.426	2.05056e-175	SOX5
ENSG00000110693-LINE19574-SOX6-I-N7	2.35697e-178	-4.81792	0.231	0.426	2.05056e-175	SOX6
ENSG00000148826-LINE14172-NKX62-I-N5	6.19031e-257	-4.83487	0.224	0.455	5.38557e-254	NKX62
ENSG00000175745-LINE3087-NR2F1-D-N4	0	-4.89028	0.159	0.471	0	NR2F1
ENSG00000143171-LINE3007-RXRG-D-N3	0	-4.91333	0.177	0.472	0	RXRG
ENSG00000135374-LINE1873-ELF5-D-N3	2.14025e-137	-4.9721	0.238	0.432	1.86202e-134	ELF5
ENSG00000198517-LINE543-MAFK-D-N5	0	-4.99785	0.144	0.473	0	MAFK
ENSG00000179772-LINE2037-FOXS1-I	2.16104e-301	-5.04064	0.177	0.438	1.8801e-298	FOXS1
ENSG00000196767-LINE2686-POU3F4-D-N1	7.48012e-252	-5.05699	0.272	0.493	6.50771e-249	POU3F4
ENSG00000064835-LINE2641-POU1F1-D-N1	0	-5.06274	0.158	0.478	0	POU1F1
ENSG00000140968-LINE2752-IRF8-D-N2	5.86282e-08	-5.06535	0.555	0.475	5.10066e-05	IRF8
ENSG00000182968-LINE3445-SOX1-I	0	-5.09881	0.129	0.45	0	SOX1
ENSG00000137265-LINE2747-IRF4-D-N1	0	-5.2008	0.108	0.469	0	IRF4
ENSG00000143190-LINE2665-POU2F1-D-N5	0	-5.21988	0.239	0.504	0	POU2F1
ENSG00000151650-LINE2394-VENTX-D-N1	1.74457e-193	-5.25881	0.263	0.459	1.51778e-190	VENTX
ENSG00000138378-LINE3487-STAT4-D-N1	0	-5.29814	0.096	0.459	0	STAT4
ENSG00000171540-LINE2483-OTP-I	7.77934e-118	-5.49773	0.302	0.451	6.76803e-115	OTP
ENSG00000136944-LINE2356-LMX1B-D-N2	4.86935e-193	-5.52416	0.256	0.454	4.23634e-190	LMX1B
ENSG00000162924-LINE3217-REL-D-N3	0	-5.54203	0.087	0.539	0	REL
ENSG00000101096-LINE3192-NFATC2-D-N2	0	-5.55468	0.109	0.479	0	NFATC2
ENSG00000136630-LINE2355-HLX-I	2.32832e-192	-5.62452	0.257	0.453	2.02564e-189	HLX
ENSG00000152192-LINE2674-POU4F1-D	0	-5.65471	0.196	0.449	0	POU4F1
ENSG00000166888-LINE3492-STAT6-D-N1	0	-5.6678	0.12	0.455	0	STAT6
ENSG00000137709-LINE2649-POU2F3-D-N1	4.27565e-262	-5.69386	0.275	0.488	3.71981e-259	POU2F3
ENSG00000212993-LINE2696-POU5F1B-D-N1	4.27565e-262	-5.69386	0.275	0.488	3.71981e-259	POU5F1B
ENSG00000007866-LINE3572-TEAD3-D-N1	0	-5.78895	0.112	0.447	0	TEAD3
ENSG00000107187-LINE2239-LHX3-D	5.93018e-274	-5.807	0.209	0.455	5.15926e-271	LHX3
ENSG00000120087-LINE2290-HOXB7-D	0	-5.81977	0.154	0.432	0	HOXB7
ENSG00000124766-LINE3370-SOX4-D-N1	0	-5.85559	0.17	0.429	0	SOX4
ENSG00000185022-LINE534-MAFF-D-N2	0	-5.86668	0.142	0.471	0	MAFF
ENSG00000134595-LINE3399-SOX3-I	6.76407e-304	-5.92925	0.166	0.427	5.88474e-301	SOX3
ENSG00000113916-LINE832-BCL6-D	0	-5.95317	0.074	0.458	0	BCL6
ENSG00000123411-LINE879-IKZF4-I	0	-6.08931	0.072	0.463	0	IKZF4
ENSG00000185811-LINE1326-IKZF1-D-N3	0	-6.08931	0.072	0.463	0	IKZF1
ENSG00000126561-LINE3481-STAT5A-D-N2	0	-6.15424	0.093	0.44	0	STAT5A
ENSG00000109381-LINE1818-ELF2-D	3.96388e-298	-6.20352	0.133	0.426	3.44857e-295	ELF2
ENSG00000109320-LINE3202-NFKB1-D-N3	0	-6.36531	0.07	0.554	0	NFKB1
ENSG00000170581-LINE3510-STAT2-D-N2	0	-6.40481	0.117	0.455	0	STAT2
ENSG00000091010-LINE2645-POU4F3-D	0	-6.54962	0.185	0.448	0	POU4F3
ENSG00000153879-LINE428-CEBPG-D-N2	1.66233e-253	-6.59767	0.194	0.41	1.44623e-250	CEBPG
ENSG00000100968-LINE3191-NFATC4-D	0	-6.7706	0.073	0.432	0	NFATC4
ENSG00000120075-LINE2289-HOXB5-D	8.17992e-196	-6.83351	0.243	0.444	7.11653e-193	HOXB5
ENSG00000151615-LINE2669-POU4F2-D-N2	0	-6.93089	0.17	0.45	0	POU4F2
ENSG00000092067-LINE336-CEBPE-D-N1	6.81709e-253	-6.93821	0.192	0.414	5.93087e-250	CEBPE
ENSG00000173757-LINE3511-STAT5B-D-N2	0	-7.24002	0.087	0.424	0	STAT5B
ENSG00000039600-LINE3341-SOX30-I	0	-7.5096	0.132	0.414	0	SOX30
ENSG00000168214-LINE1691-RBPJ-D	0	-7.68725	0.087	0.441	0	RBPJ
ENSG00000141905-LINE3315-NFIC-D	0	-7.97759	0.083	0.4	0	NFIC
ENSG00000173039-LINE3227-RELA-D-N13	0	-8.64992	0.101	0.548	0	RELA
ENSG00000016082-LINE2169-ISL1-D	1.90485e-68	-8.85518	0.338	0.417	1.65722e-65	ISL1
ENSG00000182742-LINE2525-HOXB4-I	2.56549e-295	-8.85781	0.181	0.441	2.23198e-292	HOXB4
ENSG00000187079-LINE3576-TEAD1-D-N3	0	-8.9678	0.094	0.397	0	TEAD1
ENSG00000176887-LINE3434-SOX11-I	0	-9.02653	0.13	0.399	0	SOX11
ENSG00000162599-LINE3320-NFIA-D-N1	0	-9.12379	0.095	0.384	0	NFIA
ENSG00000028277-LINE2631-POU2F2-D-N7	2.66936e-143	-9.20486	0.319	0.479	2.32235e-140	POU2F2
ENSG00000221869-LINE558-CEBPD-D-N2	8.90807e-273	-9.24692	0.167	0.393	7.75002e-270	CEBPD
ENSG00000115415-LINE3479-STAT1-D-N6	0	-9.25833	0.049	0.418	0	STAT1
ENSG00000156127-LINE435-BATF-D-N1	0	-9.36759	0.134	0.456	0	BATF
ENSG00000198353-LINE2554-HOXC5-I	1.06694e-304	-9.44042	0.185	0.437	9.28235e-302	HOXC5
ENSG00000147862-LINE3318-NFIB-D	0	-9.63576	0.086	0.384	0	NFIB
ENSG00000116044-LINE367-NFE2L2-D	0	-9.81257	0.118	0.447	0	NFE2L2
ENSG00000168610-LINE3506-STAT3-D-N5	0	-9.89489	0.052	0.405	0	STAT3
ENSG00000172789-LINE2485-AC0125311-I	2.21872e-253	-10.0703	0.198	0.428	1.93029e-250	AC0125311
ENSG00000197576-LINE16129-HOXA4-I-N70	2.21872e-253	-10.0703	0.198	0.428	1.93029e-250	HOXA4
ENSG00000116604-LINE2813-MEF2D-D-N2	0	-10.4654	0.127	0.413	0	MEF2D
ENSG00000245848-LINE568-CEBPA-D-N4	0	-10.8163	0.118	0.401	0	CEBPA
ENSG00000172216-LINE498-CEBPB-D-N8	2.46592e-225	-10.854	0.175	0.376	2.14535e-222	CEBPB
ENSG00000143842-LINE3408-SOX13-D	0	-11.0175	0.133	0.381	0	SOX13
ENSG00000197905-LINE3584-TEAD4-D-N1	0	-11.6067	0.056	0.387	0	TEAD4
ENSG00000177732-LINE3435-SOX12-I	0	-11.684	0.137	0.375	0	SOX12
ENSG00000064489-LINE2769-AC0021266-I	0	-11.7134	0.149	0.423	0	AC0021266
ENSG00000213999-LINE2814-MEF2B-D	0	-11.7134	0.149	0.423	0	MEF2B
ENSG00000101076-LINE2936-HNF4A-D-N7	0	-11.7638	0.124	0.46	0	HNF4A
ENSG00000123405-LINE390-NFE2-D-N3	0	-11.7914	0.102	0.433	0	NFE2
ENSG00000008441-LINE3303-NFIX-D-N2	0	-11.9684	0.046	0.372	0	NFIX
ENSG00000164749-LINE3040-HNF4G-D-N1	0	-12.1507	0.115	0.456	0	HNF4G
ENSG00000164330-LINE251-EBF1-D-N2	0	-12.7096	0.066	0.407	0	EBF1
ENSG00000125398-LINE3380-SOX9-D-N4	0	-12.9871	0.13	0.361	0	SOX9
ENSG00000081189-LINE2787-MEF2C-D-N3	0	-13.1229	0.084	0.407	0	MEF2C
ENSG00000119866-LINE848-BCL11A-D	0	-14.6146	0.048	0.377	0	BCL11A
ENSG00000127152-LINE1229-BCL11B-I	0	-14.6146	0.048	0.377	0	BCL11B
ENSG00000066336-LINE1813-SPI1-D-N5	0	-17.5248	0.029	0.334	0	SPI1
ENSG00000166211-LINE1923-SPIC-D	0	-17.9551	0.043	0.311	0	SPIC
ENSG00000068305-LINE2786-MEF2A-D-N8	0	-18.2682	0.094	0.409	0	MEF2A
ENSG00000125740-LINE393-FOSB-D	0	-26.109	0.068	0.405	0	FOSB
ENSG00000142539-LINE1880-SPIB-D-N2	0	-26.4454	0.034	0.263	0	SPIB
ENSG00000112182-LINE360-BACH2-D	0	-26.6018	0.068	0.412	0	BACH2
ENSG00000140044-LINE415-JDP2-D-N2	0	-27.7588	0.059	0.403	0	JDP2
ENSG00000173473-LINE2867-SMARCC1-D-N2	0	-28.354	0.063	0.399	0	SMARCC1
ENSG00000170345-LINE476-FOS-D-N4	0	-29.1369	0.059	0.397	0	FOS
ENSG00000156273-LINE437-BACH1-D-N1	0	-29.4684	0.063	0.404	0	BACH1
ENSG00000075426-LINE328-FOSL2-D-N3	0	-30.7806	0.056	0.401	0	FOSL2
ENSG00000135100-LINE2344-HNF1A-D-N4	7.49149e-147	-31.6408	0.154	0.313	6.5176e-144	HNF1A
ENSG00000177606-LINE517-JUN-D-N5	0	-31.7275	0.065	0.4	0	JUN
ENSG00000175592-LINE505-FOSL1-D-N3	0	-31.9486	0.063	0.402	0	FOSL1
ENSG00000130522-LINE411-JUND-D-N6	0	-32.5004	0.058	0.4	0	JUND
ENSG00000108753-LINE2249-HNF1B-D-N3	1.28556e-208	-32.7457	0.124	0.294	1.11844e-205	HNF1B
ENSG00000171223-LINE487-JUNB-D-N3	0	-33.7303	0.06	0.403	0	JUNB

## Sheet: Endothelium (VCAM1-)
	p_val	avg_log2FC	pct.1	pct.2	p_val_adj	gene
ENSG00000125398-LINE3380-SOX9-D-N4	0	10.2423	0.999	0.247	0	SOX9
ENSG00000177732-LINE3435-SOX12-I	0	9.68668	0.999	0.261	0	SOX12
ENSG00000143842-LINE3408-SOX13-D	0	7.67863	0.997	0.265	0	SOX13
ENSG00000039600-LINE3341-SOX30-I	0	6.71328	0.996	0.293	0	SOX30
ENSG00000124766-LINE3370-SOX4-D-N1	0	6.119	0.994	0.315	0	SOX4
ENSG00000176887-LINE3434-SOX11-I	0	6.07475	0.996	0.28	0	SOX11
ENSG00000109381-LINE1818-ELF2-D	0	5.47012	0.988	0.304	0	ELF2
ENSG00000134595-LINE3399-SOX3-I	0	5.44063	0.994	0.312	0	SOX3
ENSG00000184895-LINE3448-SRY-D-N3	0	5.0016	0.993	0.329	0	SRY
ENSG00000134532-LINE3398-SOX5-D-N2	0	4.96069	0.993	0.327	0	SOX5
ENSG00000110693-LINE19574-SOX6-I-N7	0	4.96069	0.993	0.327	0	SOX6
ENSG00000168610-LINE3506-STAT3-D-N5	0	4.74536	0.992	0.266	0	STAT3
ENSG00000166888-LINE3492-STAT6-D-N1	0	4.54801	0.992	0.325	0	STAT6
ENSG00000105672-LINE1815-ETV2-D	0	4.46005	0.974	0.4	0	ETV2
ENSG00000164736-LINE3425-SOX17-D	0	3.8585	0.969	0.371	0	SOX17
ENSG00000138378-LINE3487-STAT4-D-N1	0	3.7729	0.993	0.323	0	STAT4
ENSG00000181449-LINE3441-SOX2-D-N2	0	3.46152	0.97	0.37	0	SOX2
ENSG00000010030-LINE1801-ETV7-D	0	3.40713	0.948	0.402	0	ETV7
ENSG00000129194-LINE3392-SOX15-D-N1	0	3.1263	0.962	0.375	0	SOX15
ENSG00000203883-LINE3459-SOX18-D-N1	0	3.05275	0.959	0.38	0	SOX18
ENSG00000120693-LINE19375-SMAD9-I-N1	0	2.73931	0.967	0.363	0	SMAD9
ENSG00000157557-LINE1909-ETS2-D	0	2.72476	0.966	0.367	0	ETS2
ENSG00000125285-LINE3375-SOX21-D-N1	0	2.67842	0.951	0.392	0	SOX21
ENSG00000115415-LINE3479-STAT1-D-N6	0	2.56428	0.99	0.277	0	STAT1
ENSG00000182968-LINE3445-SOX1-I	0	2.56282	0.953	0.327	0	SOX1
ENSG00000105722-LINE1816-ERF-D	0	2.5359	0.887	0.455	0	ERF
ENSG00000173757-LINE3511-STAT5B-D-N2	0	2.4612	0.985	0.292	0	STAT5B
ENSG00000141646-LINE3314-SMAD4-D	0	2.45037	0.928	0.397	0	SMAD4
ENSG00000053254-LINE2536-FOXN3-I-N9	0	2.38131	0.957	0.362	0	FOXN3
ENSG00000170802-LINE7873-FOXN2-I-N8	0	2.38131	0.957	0.362	0	FOXN2
ENSG00000183770-LINE8732-FOXL2-I-N51	0	2.38131	0.957	0.362	0	FOXL2
ENSG00000161940-LINE1031-BCL6B-D	0	2.36	0.961	0.365	0	BCL6B
ENSG00000126561-LINE3481-STAT5A-D-N2	0	2.35611	0.981	0.307	0	STAT5A
ENSG00000157554-LINE1903-ERG-D-N3	0	2.32822	0.877	0.449	0	ERG
ENSG00000168875-LINE3427-SOX14-D-N1	0	2.30663	0.905	0.421	0	SOX14
ENSG00000148737-LINE3416-TCF7L2-D-N2	0	2.28595	0.941	0.406	0	TCF7L2
ENSG00000179456-LINE1245-ZNF238-D-N4	0	2.26162	0.9	0.393	0	ZNF238
ENSG00000179627-LINE1250-ZBTB42-I	0	2.26162	0.9	0.393	0	ZBTB42
ENSG00000082641-LINE332-NFE2L1-D-N2	0	2.25213	0.869	0.398	0	NFE2L1
ENSG00000050344-LINE1236-NFE2L3-I-N2	0	2.25213	0.869	0.398	0	NFE2L3
ENSG00000111206-LINE1956-FOXM1-D	0	2.24715	0.964	0.366	0	FOXM1
ENSG00000171056-LINE3431-SOX7-D-N1	0	2.23742	0.902	0.417	0	SOX7
ENSG00000165259-LINE2437-HDX-I	0	2.225	0.936	0.395	0	HDX
ENSG00000113916-LINE832-BCL6-D	0	2.20773	0.983	0.318	0	BCL6
ENSG00000169981-LINE1124-ZNF35-I	0	2.19546	0.963	0.36	0	ZNF35
ENSG00000082175-LINE2903-PGR-D-N1	0	2.19377	0.928	0.376	0	PGR
ENSG00000141568-LINE1994-FOXK2-I	0	2.14168	0.934	0.389	0	FOXK2
ENSG00000162676-LINE1033-GFI1-D-N2	0	2.13948	0.965	0.349	0	GFI1
ENSG00000081059-LINE3348-TCF7-D	0	2.10183	0.919	0.397	0	TCF7
ENSG00000114861-LINE1957-FOXP1-D-N1	0	2.10022	0.941	0.38	0	FOXP1
ENSG00000137166-LINE1988-FOXP4-I	0	2.10022	0.941	0.38	0	FOXP4
ENSG00000176165-LINE2023-FOXG1-D-N1	0	2.10022	0.941	0.38	0	FOXG1
ENSG00000113580-LINE2958-NR3C1-D-N3	0	2.09008	0.945	0.375	0	NR3C1
ENSG00000113196-LINE142-HAND1-D	0	2.05654	0.918	0.393	0	HAND1
ENSG00000164107-LINE250-HAND2-I	0	2.05654	0.918	0.393	0	HAND2
ENSG00000134954-LINE1864-ETS1-D-N5	0	2.04523	0.861	0.452	0	ETS1
ENSG00000150907-LINE2000-FOXO1-D-N3	0	1.9472	0.957	0.349	0	FOXO1
ENSG00000103241-LINE1950-FOXF1-D-N2	0	1.92669	0.98	0.313	0	FOXF1
ENSG00000164379-LINE2006-FOXQ1-D	0	1.88969	0.962	0.348	0	FOXQ1
ENSG00000136931-LINE3001-NR5A1-D	0	1.84746	0.919	0.396	0	NR5A1
ENSG00000131196-LINE3211-NFATC1-D-N1	0	1.84606	0.964	0.349	0	NFATC1
ENSG00000165891-LINE1774-E2F7-D-N1	0	1.83397	0.907	0.395	0	E2F7
ENSG00000054598-LINE1938-FOXC1-D-N2	0	1.83179	0.945	0.365	0	FOXC1
ENSG00000128573-LINE1970-FOXP2-D-N2	0	1.81573	0.969	0.332	0	FOXP2
ENSG00000100968-LINE3191-NFATC4-D	0	1.81173	0.987	0.295	0	NFATC4
ENSG00000100393-LINE3625-EP300-D	0	1.8074	0.896	0.4	0	EP300
ENSG00000165702-LINE1058-GFI1B-D	0	1.80489	0.927	0.375	0	GFI1B
ENSG00000204304-LINE2556-PBX2-D	0	1.7835	0.889	0.408	0	PBX2
ENSG00000206315-LINE2562-AL8454643-I	0	1.7835	0.889	0.408	0	AL8454643
ENSG00000224952-LINE2571-BX2846861-I	0	1.7835	0.889	0.408	0	BX2846861
ENSG00000225987-LINE2573-CR8124782-I	0	1.7835	0.889	0.408	0	CR8124782
ENSG00000232005-LINE2588-BX9272396-I	0	1.7835	0.889	0.408	0	BX9272396
ENSG00000236353-LINE2599-CR9338788-I	0	1.7835	0.889	0.408	0	CR9338788
ENSG00000237344-LINE2600-AL6628305-I	0	1.7835	0.889	0.408	0	AL6628305
ENSG00000134046-LINE2819-MBD2-D	0	1.78334	0.92	0.374	0	MBD2
ENSG00000175387-LINE3330-SMAD2-D	0	1.76006	0.875	0.416	0	SMAD2
ENSG00000100146-LINE3352-SOX10-D-N1	0	1.74166	0.885	0.409	0	SOX10
ENSG00000170122-LINE2821-FOXD4-I-N50	0	1.73937	0.949	0.361	0	FOXD4
ENSG00000184492-LINE3262-FOXD4L1-I-N53	0	1.73937	0.949	0.361	0	FOXD4L1
ENSG00000129654-LINE6757-FOXJ1-I-N53	0	1.73937	0.949	0.361	0	FOXJ1
ENSG00000071794-LINE3610-HLTF-D	0	1.73799	0.929	0.375	0	HLTF
ENSG00000160973-LINE2004-FOXH1-D	0	1.73692	0.919	0.4	0	FOXH1
ENSG00000151702-LINE1884-FLI1-D-N2	2.39388e-304	1.70965	0.817	0.458	2.08267e-301	FLI1
ENSG00000119715-LINE2968-ESRRB-D-N2	0	1.69482	0.882	0.398	0	ESRRB
ENSG00000116833-LINE2964-NR5A2-D	0	1.67832	0.88	0.404	0	NR5A2
ENSG00000115112-LINE11247-TFCP2L1-I-N2	0	1.66591	0.916	0.395	0	TFCP2L1
ENSG00000090447-LINE107-TFAP4-D-N2	0	1.66151	0.884	0.398	2.14024e-307	TFAP4
ENSG00000187140-LINE2054-FOXD3-D-N2	0	1.64922	0.979	0.324	0	FOXD3
ENSG00000130182-LINE911-ZSCAN10-I	0	1.63825	0.855	0.428	0	ZSCAN10
ENSG00000025156-LINE2707-HSF2-D-N2	0	1.62516	0.922	0.402	0	HSF2
ENSG00000168267-LINE261-PTF1A-D	0	1.6094	0.897	0.412	0	PTF1A
ENSG00000131759-LINE2987-RARA-D-N3	0	1.59974	0.907	0.388	0	RARA
ENSG00000162613-LINE3668-FUBP1-D	0	1.59215	0.891	0.406	0	FUBP1
ENSG00000129173-LINE1772-E2F8-D	0	1.58466	0.91	0.388	0	E2F8
ENSG00000091831-LINE2916-ESR1-D-N4	6.49763e-252	1.58428	0.832	0.409	5.65294e-249	ESR1
ENSG00000198815-LINE2057-FOXJ3-D-N1	0	1.58296	0.916	0.387	0	FOXJ3
ENSG00000114126-LINE1740-TFDP2-I	0	1.58157	0.875	0.415	0	TFDP2
ENSG00000183434-LINE1741-TFDP3-I	0	1.58157	0.875	0.415	0	TFDP3
ENSG00000198176-LINE1742-TFDP1-D	0	1.58157	0.875	0.415	0	TFDP1
ENSG00000118689-LINE1963-FOXO3-D-N2	0	1.57787	0.909	0.407	0	FOXO3
ENSG00000186790-LINE2050-FOXE3-I	0	1.57787	0.909	0.407	0	FOXE3
ENSG00000251493-LINE2070-FOXD1-D	0	1.57787	0.909	0.407	0	FOXD1
ENSG00000064961-LINE3344-HMG20B-I	0	1.56518	0.917	0.385	0	HMG20B
ENSG00000171606-LINE1149-ZNF274-D-N2	1.5808e-274	1.56039	0.847	0.43	1.3753e-271	ZNF274
ENSG00000102908-LINE3198-NFAT5-D-N1	0	1.55496	0.958	0.358	0	NFAT5
ENSG00000169856-LINE1708-ONECUT1-D-N3	1.42304e-283	1.54323	0.87	0.417	1.23805e-280	ONECUT1
ENSG00000197757-LINE2553-HOXC6-D	0	1.54104	0.955	0.322	0	HOXC6
ENSG00000204531-LINE2693-POU5F1-D-N2	4.75906e-291	1.53536	0.865	0.417	4.14038e-288	POU5F1
ENSG00000178665-LINE1229-ZNF713-D	1.00057e-300	1.53146	0.866	0.422	8.70498e-298	ZNF713
ENSG00000205922-LINE1713-ONECUT3-D	0	1.52835	0.902	0.395	0	ONECUT3
ENSG00000143390-LINE3258-RFX5-D-N5	0	1.52711	0.884	0.401	0	RFX5
ENSG00000128610-LINE909-FEZF1-I	2.63275e-305	1.52461	0.879	0.41	2.2905e-302	FEZF1
ENSG00000153266-LINE992-FEZF2-I	2.63275e-305	1.52461	0.879	0.41	2.2905e-302	FEZF2
ENSG00000189308-LINE1715-LIN54-I	0	1.50518	0.927	0.385	0	LIN54
ENSG00000204103-LINE553-MAFB-D	1.10944e-234	1.5025	0.826	0.429	9.65216e-232	MAFB
ENSG00000138795-LINE3404-LEF1-D-N1	2.60968e-295	1.49882	0.874	0.42	2.27042e-292	LEF1
ENSG00000118526-LINE152-TCF21-I	1.44755e-244	1.49803	0.826	0.412	1.25937e-241	TCF21
ENSG00000187728-LINE296-ENSG00000187728-I	1.44755e-244	1.49803	0.826	0.412	1.25937e-241	ENSG00000187728
ENSG00000177551-LINE280-NHLH2-I	6.17425e-306	1.49613	0.867	0.418	5.3716e-303	NHLH2
ENSG00000164916-LINE2007-FOXK1-D-N1	0	1.49559	0.929	0.38	0	FOXK1
ENSG00000242802-LINE2069-KIAA0415-I	0	1.49559	0.929	0.38	0	KIAA0415
ENSG00000184481-LINE2039-FOXO4-D-N3	0	1.48374	0.968	0.353	0	FOXO4
ENSG00000123407-LINE2306-HOXC12-D-N1	0	1.48048	0.904	0.391	0	HOXC12
ENSG00000185122-LINE2726-HSF1-D-N4	0	1.47553	0.923	0.401	0	HSF1
ENSG00000177932-LINE1220-ZNF354C-D	1.98938e-306	1.472	0.879	0.393	1.73076e-303	ZNF354C
ENSG00000037965-LINE2170-HOXC8-D	6.52603e-262	1.4715	0.867	0.401	5.67765e-259	HOXC8
ENSG00000235187-LINE1928-ENSG00000235187-I	9.92487e-214	1.46686	0.776	0.463	8.63463e-211	ENSG00000235187
ENSG00000135457-LINE2141-TFCP2-D-N1	3.97727e-296	1.45467	0.873	0.42	3.46022e-293	TFCP2
ENSG00000137090-LINE1730-DMRT1-D-N1	2.44485e-259	1.44395	0.829	0.445	2.12702e-256	DMRT1
ENSG00000049768-LINE1933-FOXP3-D-N1	0	1.43956	0.909	0.41	0	FOXP3
ENSG00000187559-LINE3779-FOXD4L3-I-N47	0	1.43956	0.909	0.41	0	FOXD4L3
ENSG00000204779-LINE4053-FOXD4L5-I-N47	0	1.43956	0.909	0.41	0	FOXD4L5
ENSG00000204793-LINE4190-FOXD4L6-I-N47	0	1.43956	0.909	0.41	0	FOXD4L6
ENSG00000184659-LINE9166-FOXD4L4-I-N47	0	1.43956	0.909	0.41	0	FOXD4L4
ENSG00000204828-LINE10575-FOXD4L2-I-N47	0	1.43956	0.909	0.41	0	FOXD4L2
ENSG00000180532-LINE1261-ZSCAN4-D	1.12547e-212	1.41293	0.792	0.452	9.79159e-210	ZSCAN4
ENSG00000256683-LINE3706-ZNF350-D	0	1.4123	0.902	0.386	0	ZNF350
ENSG00000169016-LINE1781-E2F6-D-N5	0	1.40546	0.953	0.333	0	E2F6
ENSG00000182759-LINE530-MAFA-D	2.40242e-261	1.40433	0.856	0.411	2.09011e-258	MAFA
ENSG00000165556-LINE2444-CDX2-D-N3	0	1.40282	0.915	0.385	0	CDX2
ENSG00000069011-LINE2181-PITX1-D-N3	2.51367e-285	1.38624	0.88	0.403	2.1869e-282	PITX1
ENSG00000178919-LINE2036-FOXE1-I	0	1.37106	0.975	0.316	0	FOXE1
ENSG00000206289-LINE3134-AL8445277-I	2.76325e-241	1.37098	0.862	0.405	2.40403e-238	AL8445277
ENSG00000227322-LINE3135-AL6628245-I	2.76325e-241	1.37098	0.862	0.405	2.40403e-238	AL6628245
ENSG00000228333-LINE3136-CR7597334-I	2.76325e-241	1.37098	0.862	0.405	2.40403e-238	CR7597334
ENSG00000231321-LINE3137-CR3545653-I	2.76325e-241	1.37098	0.862	0.405	2.40403e-238	CR3545653
ENSG00000235712-LINE3138-CR9368773-I	2.76325e-241	1.37098	0.862	0.405	2.40403e-238	CR9368773
ENSG00000196482-LINE3129-ESRRG-D-N2	1.74599e-256	1.36928	0.868	0.398	1.51901e-253	ESRRG
ENSG00000171786-LINE269-NHLH1-D-N3	7.01706e-248	1.36605	0.826	0.439	6.10484e-245	NHLH1
ENSG00000104903-LINE202-LYL1-I-N4	7.01706e-248	1.36605	0.826	0.439	6.10484e-245	LYL1
ENSG00000105856-LINE3361-HBP1-D	3.72005e-222	1.34938	0.832	0.438	3.23644e-219	HBP1
ENSG00000005889-LINE590-ZFX-D	0	1.33199	0.963	0.334	0	ZFX
ENSG00000185002-LINE3265-RFX6-I	1.34756e-248	1.32984	0.845	0.427	1.17238e-245	RFX6
ENSG00000119547-LINE1696-ONECUT2-D-N1	1.19802e-233	1.32799	0.842	0.423	1.04228e-230	ONECUT2
ENSG00000169136-LINE475-ATF5-D	3.50363e-282	1.32579	0.911	0.395	3.04816e-279	ATF5
ENSG00000197579-LINE3699-TOPORS-D	5.80964e-219	1.32062	0.814	0.43	5.05439e-216	TOPORS
ENSG00000163623-LINE2421-NKX61-D	0	1.31713	0.931	0.373	0	NKX61
ENSG00000116819-LINE19-TFAP2E-I	2.1743e-248	1.30912	0.843	0.422	1.89165e-245	TFAP2E
ENSG00000183734-LINE290-ASCL2-I	4.32899e-196	1.30876	0.796	0.428	3.76622e-193	ASCL2
ENSG00000079432-LINE3346-CIC-I	9.29371e-195	1.30603	0.817	0.407	8.08553e-192	CIC
ENSG00000139800-LINE950-ZIC5-I	8.08511e-215	1.30396	0.809	0.424	7.03404e-212	ZIC5
ENSG00000105392-LINE2200-CRX-D	3.43316e-210	1.30193	0.821	0.423	2.98685e-207	CRX
ENSG00000004848-LINE2163-ARX-D	5.33846e-255	1.29722	0.879	0.406	4.64446e-252	ARX
ENSG00000114439-LINE3367-BBX-I	2.14578e-195	1.29676	0.794	0.439	1.86683e-192	BBX
ENSG00000169057-LINE2826-MECP2-D	0	1.29242	0.919	0.361	0	MECP2
ENSG00000129535-LINE398-NRL-D	4.4637e-247	1.28287	0.868	0.403	3.88342e-244	NRL
ENSG00000180818-LINE2522-HOXC10-D-N2	0	1.28027	0.928	0.369	0	HOXC10
ENSG00000102878-LINE2709-HSF4-D	1.51881e-251	1.27112	0.867	0.422	1.32137e-248	HSF4
ENSG00000137203-LINE29-TFAP2A-D-N3	2.89855e-237	1.26863	0.837	0.421	2.52174e-234	TFAP2A
ENSG00000143257-LINE3012-NR1I3-D-N1	5.37059e-228	1.2632	0.857	0.413	4.67241e-225	NR1I3
ENSG00000214575-LINE3701-CPEB1-D	0	1.2626	0.946	0.366	0	CPEB1
ENSG00000173253-LINE1736-DMRT2-D	6.50322e-229	1.25874	0.861	0.41	5.6578e-226	DMRT2
ENSG00000178951-LINE1236-ZBTB7A-D-N1	0	1.24782	0.932	0.35	0	ZBTB7A
ENSG00000120094-LINE2292-HOXB1-D	5.7596e-188	1.24674	0.794	0.434	5.01085e-185	HOXB1
ENSG00000173404-LINE1178-INSM1-D-N2	1.95233e-222	1.24573	0.835	0.416	1.69852e-219	INSM1
ENSG00000151623-LINE3026-NR3C2-D-N1	2.11214e-243	1.24264	0.86	0.418	1.83756e-240	NR3C2
ENSG00000170365-LINE3328-SMAD1-D	3.73148e-213	1.24026	0.838	0.417	3.24639e-210	SMAD1
ENSG00000173153-LINE3073-ESRRA-D-N4	7.15071e-255	1.23891	0.878	0.392	6.22112e-252	ESRRA
ENSG00000005513-LINE3332-SOX8-D-N2	3.61438e-204	1.23736	0.841	0.413	3.14451e-201	SOX8
ENSG00000139352-LINE730-ASCL1-I-N2	3.79703e-197	1.23523	0.789	0.437	3.30342e-194	ASCL1
ENSG00000128710-LINE2321-HOXD10-D	4.23222e-295	1.23431	0.909	0.394	3.68203e-292	HOXD10
ENSG00000113722-LINE2267-CDX1-D-N1	2.8399e-259	1.2224	0.876	0.402	2.47072e-256	CDX1
ENSG00000149948-LINE59-HMGA2-D	1.41185e-187	1.21367	0.823	0.432	1.22831e-184	HMGA2
ENSG00000111783-LINE3246-RFX4-D-N1	0	1.21352	0.905	0.384	0	RFX4
ENSG00000205143-LINE53-ARID3C-I	7.05213e-240	1.20999	0.871	0.406	6.13536e-237	ARID3C
ENSG00000182521-LINE3570-TBPL2-I	5.58702e-274	1.20057	0.875	0.403	4.86071e-271	TBPL2
ENSG00000103495-LINE797-MAZ-D	0	1.19983	0.967	0.33	0	MAZ
ENSG00000185129-LINE3691-PURA-D	0	1.19837	0.925	0.347	0	PURA
ENSG00000067646-LINE629-ZFY-I	0	1.19744	0.909	0.386	0	ZFY
ENSG00000178403-LINE282-NEUROG2-D-N2	9.06152e-167	1.19643	0.78	0.449	7.88352e-164	NEUROG2
ENSG00000186766-LINE2049-FOXI2-I	0	1.19295	0.958	0.34	0	FOXI2
ENSG00000006194-LINE594-ZNF263-D-N2	0	1.19091	0.96	0.345	0	ZNF263
ENSG00000008196-LINE2-TFAP2B-D-N1	2.61788e-215	1.19089	0.839	0.431	2.27756e-212	TFAP2B
ENSG00000164011-LINE1045-ZNF691-I	7.29175e-188	1.18554	0.784	0.448	6.34382e-185	ZNF691
ENSG00000158711-LINE1910-ELK4-D-N5	3.74731e-184	1.17908	0.759	0.476	3.26016e-181	ELK4
ENSG00000106031-LINE2216-HOXA13-D-N3	5.9487e-266	1.17328	0.899	0.395	5.17537e-263	HOXA13
ENSG00000080298-LINE3238-RFX3-D-N2	0	1.17273	0.916	0.374	0	RFX3
ENSG00000180318-LINE2519-ALX1-D-N2	1.5042e-231	1.17232	0.854	0.42	1.30866e-228	ALX1
ENSG00000137273-LINE1989-FOXF2-D-N2	2.69025e-303	1.15645	0.912	0.384	2.34052e-300	FOXF2
ENSG00000113430-LINE2265-IRX4-I	9.36366e-160	1.15451	0.778	0.445	8.14638e-157	IRX4
ENSG00000159387-LINE2406-IRX6-I	9.36366e-160	1.15451	0.778	0.445	8.14638e-157	IRX6
ENSG00000123364-LINE2300-HOXC13-D-N1	2.57408e-248	1.15375	0.878	0.4	2.23945e-245	HOXC13
ENSG00000128652-LINE2317-HOXD3-I	5.54943e-277	1.15	0.881	0.392	4.828e-274	HOXD3
ENSG00000110851-LINE821-PRDM4-D	6.34306e-187	1.14699	0.813	0.431	5.51847e-184	PRDM4
ENSG00000101883-LINE2195-RHOXF1-D-N2	5.66978e-174	1.14131	0.781	0.447	4.93271e-171	RHOXF1
ENSG00000152284-LINE3420-TCF7L1-D	4.28795e-264	1.14089	0.885	0.403	3.73051e-261	TCF7L1
ENSG00000205250-LINE1789-E2F4-D-N4	8.38517e-248	1.1376	0.89	0.382	7.2951e-245	E2F4
ENSG00000106852-LINE2232-LHX6-D-N1	3.58394e-206	1.13316	0.827	0.423	3.11803e-203	LHX6
ENSG00000185668-LINE2682-POU3F1-D-N1	3.71963e-230	1.13119	0.867	0.404	3.23608e-227	POU3F1
ENSG00000144852-LINE3015-NR1I2-D-N1	9.04417e-161	1.13082	0.811	0.431	7.86843e-158	NR1I2
ENSG00000126804-LINE902-ZBTB1-I	7.13475e-166	1.12825	0.781	0.438	6.20723e-163	ZBTB1
ENSG00000140009-LINE3002-ESR2-D-N2	2.42153e-184	1.12517	0.819	0.421	2.10673e-181	ESR2
ENSG00000160961-LINE1026-ZNF333-D	1.72219e-156	1.12219	0.761	0.455	1.49831e-153	ZNF333
ENSG00000012504-LINE2885-NR1H4-D	2.53563e-198	1.12078	0.835	0.414	2.206e-195	NR1H4
ENSG00000119725-LINE845-ZNF410-D	1.24087e-171	1.11773	0.803	0.442	1.07956e-168	ZNF410
ENSG00000107807-LINE2240-TLX1-D-N1	3.39314e-222	1.11561	0.855	0.414	2.95204e-219	TLX1
ENSG00000164438-LINE2429-TLX3-I	3.39314e-222	1.11561	0.855	0.414	2.95204e-219	TLX3
ENSG00000185610-LINE2537-DBX2-I	3.67191e-173	1.11104	0.818	0.425	3.19456e-170	DBX2
ENSG00000052850-LINE2173-ALX4-D	9.11542e-204	1.10959	0.85	0.413	7.93042e-201	ALX4
ENSG00000084093-LINE665-REST-D-N10	2.44741e-209	1.10773	0.826	0.427	2.12924e-206	REST
ENSG00000137309-LINE57-HMGA1-D	1.91662e-201	1.10364	0.823	0.427	1.66746e-198	HMGA1
ENSG00000100105-LINE688-PATZ1-D	7.73496e-265	1.10297	0.906	0.358	6.72942e-262	PATZ1
ENSG00000170689-LINE2481-HOXB9-I	0	1.10228	0.933	0.351	0	HOXB9
ENSG00000168826-LINE1113-ZBTB49-D	4.07967e-181	1.10149	0.802	0.435	3.54931e-178	ZBTB49
ENSG00000107859-LINE2244-PITX3-D	4.9788e-211	1.09916	0.848	0.408	4.33156e-208	PITX3
ENSG00000163792-LINE248-TCF23-I	1.86472e-153	1.08755	0.753	0.451	1.6223e-150	TCF23
ENSG00000106006-LINE2213-HOXA6-I	3.36714e-237	1.08625	0.87	0.389	2.92941e-234	HOXA6
ENSG00000186130-LINE1341-ZBTB6-D-N2	1.08991e-160	1.08609	0.765	0.452	9.48221e-158	ZBTB6
ENSG00000065029-LINE624-ZNF76-I	1.60891e-261	1.08591	0.897	0.392	1.39975e-258	ZNF76
ENSG00000166949-LINE3324-SMAD3-D-N1	7.98462e-113	1.08223	0.721	0.457	6.94662e-110	SMAD3
ENSG00000136574-LINE2102-GATA4-D-N2	4.20362e-184	1.07891	0.802	0.45	3.65715e-181	GATA4
ENSG00000168269-LINE2010-FOXI1-D-N2	0	1.07656	0.966	0.329	0	FOXI1
ENSG00000087510-LINE7-TFAP2C-D-N3	0	1.0758	0.919	0.373	0	TFAP2C
ENSG00000167034-LINE2454-NKX31-D-N3	2.21728e-156	1.07304	0.785	0.44	1.92904e-153	NKX31
ENSG00000198517-LINE543-MAFK-D-N5	0	1.07147	0.886	0.356	0	MAFK
ENSG00000118922-LINE842-KLF12-D	2.14008e-190	1.07088	0.836	0.417	1.86187e-187	KLF12
ENSG00000165804-LINE1060-ZNF219-D	3.52912e-187	1.06868	0.808	0.405	3.07033e-184	ZNF219
ENSG00000136327-LINE2348-NKX28-D	1.7431e-147	1.06711	0.775	0.441	1.5165e-144	NKX28
ENSG00000143995-LINE2386-MEIS1-D-N2	2.12416e-134	1.06469	0.735	0.458	1.84802e-131	MEIS1
ENSG00000176842-LINE2501-IRX5-D	3.87229e-159	1.05786	0.785	0.444	3.36889e-156	IRX5
ENSG00000105880-LINE2205-DLX5-D	5.67861e-238	1.05715	0.868	0.403	4.94039e-235	DLX5
ENSG00000142700-LINE1734-DMRTA2-D	3.35441e-162	1.04323	0.781	0.45	2.91834e-159	DMRTA2
ENSG00000170178-LINE2472-HOXD12-D-N2	2.00879e-249	1.04069	0.877	0.395	1.74765e-246	HOXD12
ENSG00000111049-LINE482-MYF5-I-N8	1.36025e-157	1.03975	0.77	0.443	1.18342e-154	MYF5
ENSG00000171634-LINE3685-BPTF-D-N1	4.27245e-206	1.03922	0.818	0.442	3.71704e-203	BPTF
ENSG00000130816-LINE1722-DNMT1-D	2.76399e-250	1.03613	0.885	0.373	2.40467e-247	DNMT1
ENSG00000128714-LINE2324-HOXD13-D-N1	2.78933e-222	1.03601	0.874	0.404	2.42672e-219	HOXD13
ENSG00000142025-LINE4258-DMRTC2-I-N2	8.86867e-152	1.03438	0.759	0.455	7.71574e-149	DMRTC2
ENSG00000102935-LINE713-ZNF423-D-N2	2.92837e-134	1.02853	0.747	0.448	2.54768e-131	ZNF423
ENSG00000132170-LINE2990-PPARG-D-N2	6.04839e-100	1.02455	0.721	0.454	5.2621e-97	PPARG
ENSG00000170265-LINE1127-ZNF282-D	1.5602e-212	1.02265	0.852	0.408	1.35737e-209	ZNF282
ENSG00000065978-LINE1683-YBX1-D	3.25139e-206	1.01994	0.858	0.427	2.82871e-203	YBX1
ENSG00000122180-LINE160-MYOG-D	4.19278e-148	1.00972	0.771	0.434	3.64772e-145	MYOG
ENSG00000164299-LINE3669-SPZ1-D-N1	7.31456e-203	1.00908	0.86	0.389	6.36367e-200	SPZ1
ENSG00000177468-LINE279-OLIG3-D	3.6138e-124	1.00347	0.74	0.452	3.144e-121	OLIG3
ENSG00000152804-LINE2397-HHEX-I	1.1777e-146	0.99669	0.758	0.46	1.0246e-143	HHEX
ENSG00000126746-LINE901-ZNF384-D	0	0.995446	0.938	0.355	0	ZNF384
BAD931201-LINE1717-CGBP-D-N3	2.25194e-111	0.986889	0.718	0.457	1.95919e-108	CGBP
ENSG00000065970-LINE1948-FOXJ2-D-N2	0	0.976212	0.972	0.32	0	FOXJ2
ENSG00000006047-LINE2211-YBX2-I-N1	2.21645e-126	0.975119	0.752	0.446	1.92832e-123	YBX2
ENSG00000060138-LINE2216-CSDA-I-N1	2.21645e-126	0.975119	0.752	0.446	1.92832e-123	CSDA
ENSG00000123685-LINE392-BATF3-D	3.29101e-139	0.972469	0.771	0.437	2.86318e-136	BATF3
ENSG00000215754-LINE2568-ENSG00000215754-I	8.06069e-139	0.969463	0.778	0.43	7.0128e-136	ENSG00000215754
ENSG00000217642-LINE2569-ENSG00000217642-I	8.06069e-139	0.969463	0.778	0.43	7.0128e-136	ENSG00000217642
ENSG00000224558-LINE2570-ENSG00000224558-I	8.06069e-139	0.969463	0.778	0.43	7.0128e-136	ENSG00000224558
ENSG00000225958-LINE2572-ENSG00000225958-I	8.06069e-139	0.969463	0.778	0.43	7.0128e-136	ENSG00000225958
ENSG00000226866-LINE2574-ENSG00000226866-I	8.06069e-139	0.969463	0.778	0.43	7.0128e-136	ENSG00000226866
ENSG00000227476-LINE2576-DUX4L5-I	8.06069e-139	0.969463	0.778	0.43	7.0128e-136	DUX4L5
ENSG00000227522-LINE2577-ENSG00000227522-I	8.06069e-139	0.969463	0.778	0.43	7.0128e-136	ENSG00000227522
ENSG00000227904-LINE2578-DUX4L2-I	8.06069e-139	0.969463	0.778	0.43	7.0128e-136	DUX4L2
ENSG00000228114-LINE2579-DUX4L3-I	8.06069e-139	0.969463	0.778	0.43	7.0128e-136	DUX4L3
ENSG00000228188-LINE2580-DUX4L6-I	8.06069e-139	0.969463	0.778	0.43	7.0128e-136	DUX4L6
ENSG00000228710-LINE2581-ENSG00000228710-I	8.06069e-139	0.969463	0.778	0.43	7.0128e-136	ENSG00000228710
ENSG00000229617-LINE2583-CT4768282-I	8.06069e-139	0.969463	0.778	0.43	7.0128e-136	CT4768282
ENSG00000230380-LINE2584-ENSG00000230380-I	8.06069e-139	0.969463	0.778	0.43	7.0128e-136	ENSG00000230380
ENSG00000230776-LINE2586-ENSG00000230776-I	8.06069e-139	0.969463	0.778	0.43	7.0128e-136	ENSG00000230776
ENSG00000231089-LINE2587-AL5921702-I	8.06069e-139	0.969463	0.778	0.43	7.0128e-136	AL5921702
ENSG00000232923-LINE2590-ENSG00000232923-I	8.06069e-139	0.969463	0.778	0.43	7.0128e-136	ENSG00000232923
ENSG00000233294-LINE2591-ENSG00000233294-I	8.06069e-139	0.969463	0.778	0.43	7.0128e-136	ENSG00000233294
ENSG00000233361-LINE2592-ENSG00000233361-I	8.06069e-139	0.969463	0.778	0.43	7.0128e-136	ENSG00000233361
ENSG00000233698-LINE2593-ENSG00000233698-I	8.06069e-139	0.969463	0.778	0.43	7.0128e-136	ENSG00000233698
ENSG00000233794-LINE2594-ENSG00000233794-I	8.06069e-139	0.969463	0.778	0.43	7.0128e-136	ENSG00000233794
ENSG00000234550-LINE2596-ENSG00000234550-I	8.06069e-139	0.969463	0.778	0.43	7.0128e-136	ENSG00000234550
ENSG00000236207-LINE2598-ENSG00000236207-I	8.06069e-139	0.969463	0.778	0.43	7.0128e-136	ENSG00000236207
ENSG00000237516-LINE2601-ENSG00000237516-I	8.06069e-139	0.969463	0.778	0.43	7.0128e-136	ENSG00000237516
ENSG00000250589-LINE2602-ENSG00000250589-I	8.06069e-139	0.969463	0.778	0.43	7.0128e-136	ENSG00000250589
ENSG00000260596-LINE2603-DUX4-D	8.06069e-139	0.969463	0.778	0.43	7.0128e-136	DUX4
DUX1-HUMAN-LINE11277-DUX1-I	8.06069e-139	0.969463	0.778	0.43	7.0128e-136	LINE11277
DUX3-HUMAN-LINE11282-DUX3-I	8.06069e-139	0.969463	0.778	0.43	7.0128e-136	LINE11282
ENSG00000165462-LINE2438-PHOX2A-D	1.38546e-198	0.968856	0.837	0.409	1.20535e-195	PHOX2A
ENSG00000008197-LINE6-TFAP2D-D	1.31978e-204	0.966659	0.843	0.404	1.14821e-201	TFAP2D
ENSG00000197062-LINE3797-ZNF187-I	6.33886e-116	0.966488	0.725	0.458	5.51481e-113	ZNF187
ENSG00000170166-LINE2471-HOXD4-D	4.71166e-187	0.964807	0.834	0.421	4.09915e-184	HOXD4
ENSG00000175325-LINE2492-PROP1-D-N2	3.18993e-208	0.964329	0.852	0.406	2.77524e-205	PROP1
ENSG00000087903-LINE3242-RFX2-D-N2	0	0.963726	0.912	0.372	0	RFX2
ENSG00000206454-LINE6122-AL7735441-I-N5	8.25183e-177	0.963345	0.823	0.423	7.17909e-174	AL7735441
ENSG00000229094-LINE6138-CR3882292-I-N5	8.25183e-177	0.963345	0.823	0.423	7.17909e-174	CR3882292
ENSG00000233911-LINE6155-AL6628334-I-N5	8.25183e-177	0.963345	0.823	0.423	7.17909e-174	AL6628334
ENSG00000235068-LINE6169-CR7598154-I-N5	8.25183e-177	0.963345	0.823	0.423	7.17909e-174	CR7598154
ENSG00000237582-LINE6183-BX0885802-I-N5	8.25183e-177	0.963345	0.823	0.423	7.17909e-174	BX0885802
ENSG00000230336-LINE17148-CR8477943-I-N5	8.25183e-177	0.963345	0.823	0.423	7.17909e-174	CR8477943
ENSG00000152977-LINE989-ZIC1-D-N2	3.25354e-105	0.961711	0.727	0.457	2.83058e-102	ZIC1
ENSG00000141510-LINE3149-TP53-D-N2	4.29889e-136	0.95938	0.78	0.439	3.74003e-133	TP53
ENSG00000164093-LINE2428-PITX2-D	1.06942e-102	0.957192	0.726	0.446	9.30399e-100	PITX2
ENSG00000078900-LINE3145-TP73-D-N2	1.91211e-152	0.953426	0.778	0.438	1.66353e-149	TP73
ENSG00000205927-LINE315-OLIG2-D-N2	1.2038e-113	0.950225	0.73	0.458	1.04731e-110	OLIG2
ENSG00000170653-LINE486-ATF7-D	9.80982e-120	0.949525	0.753	0.433	8.53455e-117	ATF7
ENSG00000162367-LINE243-TAL1-D-N1	1.40274e-111	0.947234	0.728	0.451	1.22039e-108	TAL1
ENSG00000186051-LINE511-TAL2-I-N1	1.40274e-111	0.947234	0.728	0.451	1.22039e-108	TAL2
ENSG00000133937-LINE2333-GSC-D	2.91109e-134	0.941946	0.779	0.428	2.53265e-131	GSC
ENSG00000170549-LINE2478-IRX1-I	1.57262e-127	0.940574	0.733	0.455	1.36818e-124	IRX1
ENSG00000177508-LINE2511-IRX3-I	1.57262e-127	0.940574	0.733	0.455	1.36818e-124	IRX3
ENSG00000113658-LINE19362-SMAD5-I-N1	7.99144e-176	0.933218	0.822	0.408	6.95255e-173	SMAD5
ENSG00000116017-LINE44-ARID3A-D-N1	0	0.929355	0.941	0.353	0	ARID3A
ENSG00000111704-LINE2264-NANOG-D	1.41776e-216	0.929299	0.853	0.409	1.23345e-213	NANOG
ENSG00000123358-LINE2973-NR4A1-D	5.77053e-233	0.927932	0.888	0.388	5.02036e-230	NR4A1
ENSG00000102145-LINE2081-GATA1-D-N7	1.88894e-158	0.927533	0.754	0.451	1.64337e-155	GATA1
ENSG00000114315-LINE146-HES1-D	5.40372e-113	0.925773	0.74	0.447	4.70123e-110	HES1
ENSG00000169635-LINE1117-HIC2-D	4.58567e-111	0.924005	0.726	0.458	3.98953e-108	HIC2
ENSG00000107485-LINE2094-GATA3-D-N6	2.01415e-209	0.923122	0.813	0.448	1.75231e-206	GATA3
ENSG00000169083-LINE3053-AR-D-N3	5.04448e-153	0.921807	0.773	0.442	4.3887e-150	AR
ENSG00000215271-LINE2566-HOMEZ-D	2.6922e-99	0.919778	0.727	0.46	2.34222e-96	HOMEZ
ENSG00000010818-LINE598-HIVEP2-D	6.17541e-149	0.913799	0.822	0.424	5.3726e-146	HIVEP2
ENSG00000128713-LINE2322-HOXD11-D-N1	2.57261e-178	0.911674	0.827	0.415	2.23817e-175	HOXD11
ENSG00000136352-LINE2353-NKX21-D	6.07264e-123	0.907193	0.755	0.448	5.2832e-120	NKX21
ENSG00000196812-LINE1427-ZSCAN16-D	1.09627e-147	0.906104	0.761	0.455	9.53753e-145	ZSCAN16
ENSG00000196843-LINE52-ARID5A-I	3.10973e-180	0.898819	0.843	0.41	2.70546e-177	ARID5A
ENSG00000151090-LINE3021-THRB-D-N1	5.1332e-113	0.89629	0.737	0.453	4.46589e-110	THRB
ENSG00000130700-LINE2097-GATA5-D-N1	2.79901e-189	0.89368	0.783	0.445	2.43513e-186	GATA5
ENSG00000189079-LINE54-ARID2-I	7.52385e-132	0.888039	0.755	0.455	6.54575e-129	ARID2
ENSG00000196460-LINE3266-RFX8-I	9.66496e-200	0.887502	0.848	0.409	8.40852e-197	RFX8
ENSG00000163884-LINE1044-KLF15-D	1.34799e-226	0.885442	0.9	0.353	1.17275e-223	KLF15
ENSG00000125878-LINE172-TCF15-I	7.09186e-99	0.882925	0.71	0.457	6.16992e-96	TCF15
ENSG00000187786-LINE297-SCXB-I	7.09186e-99	0.882925	0.71	0.457	6.16992e-96	SCXB
ENSG00000188686-LINE302-SCXA-I	7.09186e-99	0.882925	0.71	0.457	6.16992e-96	SCXA
ENSG00000125618-LINE3159-PAX8-D	1.50703e-102	0.881011	0.735	0.438	1.31112e-99	PAX8
ENSG00000126351-LINE2975-THRA-D-N1	1.61356e-103	0.875841	0.719	0.451	1.4038e-100	THRA
ENSG00000178573-LINE525-MAF-D	8.90053e-111	0.873631	0.751	0.437	7.74346e-108	MAF
ENSG00000067082-LINE628-KLF6-D	2.2367e-230	0.873617	0.897	0.364	1.94593e-227	KLF6
ENSG00000165606-LINE2451-DRGX-D	2.65921e-185	0.8732	0.847	0.408	2.31351e-182	DRGX
ENSG00000123388-LINE2302-HOXC11-D-N2	9.11731e-178	0.873128	0.823	0.406	7.93206e-175	HOXC11
ENSG00000181827-LINE3264-RFX7-I	6.70881e-189	0.869992	0.827	0.419	5.83666e-186	RFX7
ENSG00000162086-LINE1032-ZNF75A-D	1.06311e-221	0.867395	0.881	0.385	9.24909e-219	ZNF75A
ENSG00000186376-LINE1345-ZNF75D-I	1.06311e-221	0.867395	0.881	0.385	9.24909e-219	ZNF75D
ZN75C-HUMAN-LINE4118-ZNF75C-I	1.06311e-221	0.867395	0.881	0.385	9.24909e-219	LINE4118
ENSG00000078399-LINE2184-HOXA9-D-N1	5.63461e-195	0.864176	0.847	0.4	4.90211e-192	HOXA9
ENSG00000174963-LINE1189-ZIC4-D	6.34715e-93	0.862769	0.711	0.448	5.52202e-90	ZIC4
ENSG00000129514-LINE1982-FOXA1-D-N7	0	0.859082	0.941	0.348	2.99885e-307	FOXA1
ENSG00000229544-LINE2582-ENSG00000229544-I	7.71548e-121	0.853237	0.756	0.442	6.71246e-118	ENSG00000229544
ENSG00000126603-LINE899-GLIS2-D	1.54094e-86	0.850283	0.707	0.454	1.34062e-83	GLIS2
ENSG00000170561-LINE2479-IRX2-D	6.97786e-100	0.848372	0.719	0.459	6.07074e-97	IRX2
ENSG00000085276-LINE669-MECOM-D-N5	1.74184e-107	0.847732	0.727	0.463	1.5154e-104	MECOM
ENSG00000111046-LINE136-MYF6-D-N1	1.47111e-92	0.844984	0.7	0.455	1.27986e-89	MYF6
ENSG00000204366-LINE1521-ZBTB12-I	3.96013e-83	0.844401	0.698	0.464	3.44531e-80	ZBTB12
ENSG00000206366-LINE1540-AL8448538-I	3.96013e-83	0.844401	0.698	0.464	3.44531e-80	AL8448538
ENSG00000234196-LINE1597-CR7597843-I	3.96013e-83	0.844401	0.698	0.464	3.44531e-80	CR7597843
ENSG00000234852-LINE1601-CR3882194-I	3.96013e-83	0.844401	0.698	0.464	3.44531e-80	CR3882194
ENSG00000237900-LINE1611-AL66283413-I	3.96013e-83	0.844401	0.698	0.464	3.44531e-80	AL66283413
ENSG00000188786-LINE1372-MTF1-D-N2	9.28065e-102	0.840349	0.708	0.465	8.07416e-99	MTF1
ENSG00000119138-LINE843-KLF9-I	2.596e-90	0.837988	0.679	0.468	2.25852e-87	KLF9
ENSG00000150347-LINE49-ARID5B-D-N1	2.05304e-107	0.835214	0.706	0.467	1.78615e-104	ARID5B
ENSG00000154832-LINE1724-CXXC1-D	4.46004e-98	0.834314	0.724	0.459	3.88023e-95	CXXC1
ENSG00000109132-LINE2255-PHOX2B-D-N2	2.95463e-157	0.831014	0.808	0.421	2.57053e-154	PHOX2B
ENSG00000204595-LINE2559-DPRX-D-N2	5.10213e-104	0.829095	0.744	0.446	4.43886e-101	DPRX
ENSG00000187626-LINE1355-ZKSCAN4-I	6.64683e-98	0.826632	0.725	0.451	5.78274e-95	ZKSCAN4
ENSG00000189298-LINE1383-ZKSCAN3-D	6.64683e-98	0.826632	0.725	0.451	5.78274e-95	ZKSCAN3
ENSG00000169297-LINE3679-NR0B1-D	1.9678e-247	0.82282	0.903	0.356	1.71199e-244	NR0B1
ENSG00000096401-LINE2834-CDC5L-D-N2	1.14126e-105	0.822496	0.736	0.452	9.92896e-103	CDC5L
ENSG00000131931-LINE3588-THAP1-D-N1	2.17796e-93	0.813928	0.722	0.451	1.89482e-90	THAP1
ENSG00000115297-LINE2269-TLX2-D-N1	2.36745e-168	0.811474	0.817	0.411	2.05968e-165	TLX2
ENSG00000116035-LINE2277-VAX2-D	2.72665e-167	0.809968	0.826	0.415	2.37218e-164	VAX2
ENSG00000148704-LINE2391-VAX1-D	2.72665e-167	0.809968	0.826	0.415	2.37218e-164	VAX1
ENSG00000162702-LINE1036-ZNF281-I	6.24119e-199	0.809737	0.862	0.381	5.42984e-196	ZNF281
ENSG00000112592-LINE3569-TBP-D-N2	8.80637e-235	0.80631	0.87	0.407	7.66154e-232	TBP
ENSG00000105419-LINE2201-MEIS3-D-N1	2.64969e-102	0.804188	0.706	0.472	2.30523e-99	MEIS3
ENSG00000118495-LINE840-PLAGL1-D	1.84339e-101	0.80365	0.735	0.454	1.60375e-98	PLAGL1
ENSG00000204060-LINE2062-FOXO6-D-N1	2.32758e-112	0.799004	0.752	0.45	2.02499e-109	FOXO6
ENSG00000177463-LINE3097-NR2C2-D-N4	5.36741e-82	0.798226	0.665	0.468	4.66964e-79	NR2C2
ENSG00000188620-LINE2548-HMX3-D	2.10371e-124	0.797462	0.756	0.444	1.83023e-121	HMX3
ENSG00000169926-LINE1120-KLF13-D	3.17917e-97	0.785499	0.729	0.444	2.76588e-94	KLF13
ENSG00000155090-LINE1360-KLF10-I	3.17917e-97	0.785499	0.729	0.444	2.76588e-94	KLF10
ENSG00000124664-LINE1834-SPDEF-D-N2	3.08576e-93	0.784096	0.683	0.474	2.68461e-90	SPDEF
ENSG00000122592-LINE2299-HOXA7-D	8.44294e-100	0.782945	0.718	0.462	7.34536e-97	HOXA7
ENSG00000185551-LINE3106-NR2F2-D-N2	3.21076e-251	0.781578	0.909	0.361	2.79336e-248	NR2F2
ENSG00000164853-LINE2432-UNCX-D-N1	1.03203e-176	0.780686	0.836	0.404	8.97863e-174	UNCX
ENSG00000116016-LINE149-EPAS1-D	2.73691e-98	0.778888	0.742	0.439	2.38111e-95	EPAS1
ENSG00000181690-LINE1275-PLAG1-D-N1	7.63798e-144	0.775896	0.81	0.408	6.64505e-141	PLAG1
ENSG00000125492-LINE2310-BARHL1-I	4.26237e-127	0.774017	0.763	0.438	3.70827e-124	BARHL1
ENSG00000137492-LINE3592-PRKRIR-D	5.53385e-102	0.773334	0.745	0.446	4.81445e-99	PRKRIR
ENSG00000215612-LINE2567-HMX1-D	6.01971e-127	0.773105	0.758	0.445	5.23715e-124	HMX1
ENSG00000125798-LINE1969-FOXA2-D-N2	0	0.771695	0.968	0.323	0	FOXA2
ENSG00000139613-LINE2855-SMARCC2-D	2.47855e-117	0.768052	0.769	0.44	2.15634e-114	SMARCC2
ENSG00000165588-LINE2449-OTX2-D-N2	2.29747e-126	0.764731	0.78	0.431	1.9988e-123	OTX2
ENSG00000159184-LINE2403-HOXB13-D-N2	2.96799e-183	0.763793	0.852	0.404	2.58215e-180	HOXB13
ENSG00000179528-LINE2514-LBX2-D-N1	7.56511e-101	0.762205	0.736	0.447	6.58165e-98	LBX2
ENSG00000099326-LINE684-MZF1-D-N3	3.23669e-95	0.758417	0.744	0.432	2.81592e-92	MZF1
ENSG00000197587-LINE2552-DMBX1-D	2.19983e-93	0.758069	0.721	0.442	1.91385e-90	DMBX1
ENSG00000164048-LINE1047-ZNF589-D	1.55075e-100	0.756909	0.74	0.448	1.34915e-97	ZNF589
ENSG00000100219-LINE344-XBP1-D-N4	3.69089e-54	0.752612	0.659	0.463	3.21108e-51	XBP1
ENSG00000174576-LINE275-NPAS4-I	4.86883e-71	0.745985	0.686	0.467	4.23588e-68	NPAS4
ENSG00000186951-LINE3121-PPARA-D-N1	1.20316e-191	0.745472	0.862	0.399	1.04675e-188	PPARA
ENSG00000172379-LINE273-ARNT2-D	1.28127e-86	0.744467	0.729	0.439	1.1147e-83	ARNT2
ENSG00000204612-LINE2065-FOXB2-I	2.78485e-259	0.743746	0.916	0.376	2.42282e-256	FOXB2
ENSG00000106261-LINE809-ZKSCAN1-I	1.5034e-72	0.7373	0.674	0.471	1.30796e-69	ZKSCAN1
ENSG00000176692-LINE2032-FOXC2-D-N1	5.91242e-238	0.736853	0.882	0.391	5.14381e-235	FOXC2
ENSG00000153560-LINE2149-UBP1-D	7.20513e-276	0.732254	0.923	0.369	6.26846e-273	UBP1
ENSG00000160685-LINE1022-ZBTB7B-D-N1	1.22491e-66	0.729943	0.683	0.461	1.06567e-63	ZBTB7B
ENSG00000106004-LINE2211-HOXA5-D-N1	1.24372e-73	0.729127	0.713	0.453	1.08203e-70	HOXA5
ENSG00000132005-LINE3249-RFX1-D-N1	3.21819e-91	0.721946	0.72	0.454	2.79983e-88	RFX1
ENSG00000197063-LINE538-MAFG-D-N1	4.25469e-171	0.716464	0.814	0.403	3.70158e-168	MAFG
ENSG00000180828-LINE287-BHLHE22-D	1.94158e-67	0.716331	0.668	0.469	1.68917e-64	BHLHE22
ENSG00000112246-LINE139-SIM1-I	6.30076e-99	0.715728	0.729	0.449	5.48166e-96	SIM1
ENSG00000130751-LINE178-NPAS1-I	6.30076e-99	0.715728	0.729	0.449	5.48166e-96	NPAS1
ENSG00000151322-LINE225-NPAS3-I	6.30076e-99	0.715728	0.729	0.449	5.48166e-96	NPAS3
ENSG00000159263-LINE238-SIM2-I	6.30076e-99	0.715728	0.729	0.449	5.48166e-96	SIM2
ENSG00000250811-LINE320-ENSG00000250811-I	6.30076e-99	0.715728	0.729	0.449	5.48166e-96	ENSG00000250811
ENSG00000128709-LINE2319-HOXD9-D	6.16808e-192	0.714934	0.86	0.393	5.36623e-189	HOXD9
ENSG00000176654-LINE5444-NANOGP1-I-N1	2.58586e-168	0.709348	0.825	0.408	2.2497e-165	NANOGP1
ENSG00000117707-LINE3183-PROX1-D	3.92823e-52	0.697529	0.663	0.468	3.41756e-49	PROX1
ENSG00000186564-LINE2047-FOXD2-D-N1	9.37528e-294	0.696925	0.927	0.359	8.1565e-291	FOXD2
ENSG00000072736-LINE3185-NFATC3-D-N2	0	0.696171	0.963	0.354	0	NFATC3
ENSG00000140262-LINE216-TCF12-D-N3	4.51683e-104	0.694744	0.721	0.447	3.92964e-101	TCF12
ENSG00000172819-LINE3056-RARG-D-N2	9.71196e-74	0.685089	0.726	0.454	8.44941e-71	RARG
ENSG00000119508-LINE2965-NR4A3-D	2.09833e-182	0.683155	0.86	0.394	1.82555e-179	NR4A3
ENSG00000169740-LINE1118-ZNF32-I	7.2716e-64	0.682606	0.657	0.474	6.32629e-61	ZNF32
ENSG00000118217-LINE369-ATF6-D-N2	3.36192e-59	0.680955	0.667	0.468	2.92487e-56	ATF6
ENSG00000012048-LINE1793-BRCA1-D-N2	1.63457e-66	0.676773	0.651	0.478	1.42207e-63	BRCA1
ENSG00000063438-LINE82-AHRR-I	6.44554e-69	0.670867	0.69	0.458	5.60762e-66	AHRR
ENSG00000106546-LINE130-AHR-D-N1	6.44554e-69	0.670867	0.69	0.458	5.60762e-66	AHR
ENSG00000180535-LINE286-BHLHA15-D	3.06958e-53	0.665278	0.653	0.466	2.67053e-50	BHLHA15
ENSG00000118513-LINE2848-MYB-D-N2	5.46878e-83	0.660906	0.724	0.454	4.75784e-80	MYB
ENSG00000125817-LINE1666-CENPB-D	1.1241e-56	0.654101	0.656	0.467	9.77969e-54	CENPB
ENSG00000102554-LINE710-KLF5-D	6.45149e-146	0.650311	0.849	0.363	5.6128e-143	KLF5
ENSG00000178860-LINE283-MSC-D	1.48532e-61	0.646321	0.648	0.465	1.29223e-58	MSC
ENSG00000146592-LINE421-CREB5-I	1.02191e-98	0.646046	0.744	0.44	8.89058e-96	CREB5
ENSG00000115507-LINE2273-OTX1-D-N2	2.99153e-46	0.641695	0.64	0.467	2.60263e-43	OTX1
ENSG00000111249-LINE1692-CUX2-D-N1	6.34913e-42	0.63818	0.613	0.472	5.52374e-39	CUX2
ENSG00000122859-LINE163-NEUROG3-I	6.84966e-59	0.635996	0.663	0.469	5.9592e-56	NEUROG3
ENSG00000142611-LINE960-PRDM16-I	8.10967e-58	0.629851	0.676	0.469	7.05542e-55	PRDM16
ENSG00000073282-LINE3139-TP63-D-N1	1.37471e-88	0.620416	0.727	0.451	1.196e-85	TP63
ENSG00000112242-LINE1768-E2F3-D-N1	4.33122e-61	0.618525	0.67	0.463	3.76816e-58	E2F3
ENSG00000156925-LINE999-ZIC3-D-N2	1.22237e-50	0.615157	0.662	0.466	1.06346e-47	ZIC3
ENSG00000198081-LINE3836-ZFP161-I	1.03353e-62	0.609451	0.697	0.442	8.99174e-60	ZFP161
ENSG00000005073-LINE2164-HOXA11-I	2.54769e-150	0.608907	0.802	0.41	2.21649e-147	HOXA11
ENSG00000160224-LINE3298-AIRE-D	2.72224e-72	0.606078	0.711	0.457	2.36835e-69	AIRE
ENSG00000139651-LINE949-ZNF740-D-N2	3.14692e-87	0.604396	0.74	0.414	2.73782e-84	ZNF740
ENSG00000135903-LINE2625-PAX3-D-N1	1.72053e-50	0.601425	0.638	0.474	1.49687e-47	PAX3
ENSG00000176678-LINE2028-FOXL1-D-N1	5.59603e-51	0.600309	0.65	0.467	4.86854e-48	FOXL1
ENSG00000163497-LINE1921-FEV-D-N1	5.22617e-56	0.597228	0.655	0.481	4.54677e-53	FEV
ENSG00000123411-LINE879-IKZF4-I	0	0.592558	0.969	0.322	0	IKZF4
ENSG00000185811-LINE1326-IKZF1-D-N3	0	0.592558	0.969	0.322	0	IKZF1
ENSG00000143032-LINE2380-BARHL2-D-N2	8.74255e-56	0.591959	0.662	0.464	7.60602e-53	BARHL2
ENSG00000169953-LINE2710-HSFY2-D-N2	2.79312e-45	0.59183	0.649	0.468	2.43002e-42	HSFY2
ENSG00000172468-LINE2715-HSFY1-I	2.79312e-45	0.59183	0.649	0.468	2.43002e-42	HSFY1
ENSG00000102349-LINE709-KLF8-D	6.88268e-49	0.591163	0.649	0.47	5.98793e-46	KLF8
ENSG00000185022-LINE534-MAFF-D-N2	3.15827e-306	0.590354	0.867	0.355	2.7477e-303	MAFF
ENSG00000188816-LINE2549-HMX2-D	4.45817e-78	0.58751	0.705	0.457	3.87861e-75	HMX2
ENSG00000185507-LINE2759-IRF7-D-N1	1.54284e-90	0.584696	0.758	0.431	1.34227e-87	IRF7
ENSG00000095794-LINE339-CREM-D	5.49938e-127	0.584126	0.779	0.433	4.78446e-124	CREM
ENSG00000089094-LINE1718-KDM2B-D	1.38933e-39	0.581435	0.637	0.47	1.20871e-36	KDM2B
ENSG00000167182-LINE1077-SP2-D-N1	6.68825e-196	0.578118	0.926	0.322	5.81878e-193	SP2
ENSG00000141448-LINE2103-GATA6-D-N2	2.69548e-73	0.577984	0.687	0.47	2.34506e-70	GATA6
ENSG00000111424-LINE2940-VDR-D-N1	5.3077e-56	0.576396	0.679	0.459	4.6177e-53	VDR
ENSG00000063515-LINE2174-GSC2-D	2.12296e-81	0.57493	0.726	0.438	1.84698e-78	GSC2
ENSG00000170608-LINE2016-FOXA3-D	0	0.572876	0.969	0.327	0	FOXA3
ENSG00000131264-LINE2328-CDX4-I	4.84979e-100	0.572319	0.754	0.424	4.21932e-97	CDX4
ENSG00000166261-LINE1063-ZNF202-I	6.12182e-58	0.570331	0.681	0.45	5.32598e-55	ZNF202
ENSG00000112033-LINE2943-PPARD-D	1.46427e-205	0.561076	0.889	0.374	1.27391e-202	PPARD
ENSG00000136826-LINE939-KLF4-D	8.81867e-82	0.554258	0.756	0.4	7.67224e-79	KLF4
ENSG00000133740-LINE1773-E2F5-D	4.73876e-35	0.547334	0.624	0.471	4.12272e-32	E2F5
ENSG00000075891-LINE2612-PAX2-D-N1	3.72141e-54	0.547327	0.676	0.451	3.23763e-51	PAX2
ENSG00000100644-LINE115-HIF1A-D	4.23874e-51	0.544209	0.667	0.462	3.68771e-48	HIF1A
ENSG00000137265-LINE2747-IRF4-D-N1	6.16426e-223	0.539112	0.852	0.347	5.36291e-220	IRF4
ENSG00000166478-LINE1065-ZNF143-D-N2	4.71697e-59	0.53301	0.682	0.461	4.10376e-56	ZNF143
ENSG00000006468-LINE1799-ETV1-D	2.78326e-25	0.532648	0.601	0.482	2.42144e-22	ETV1
ENSG00000064195-LINE2175-DLX3-D-N2	4.00901e-67	0.524881	0.71	0.448	3.48784e-64	DLX3
ENSG00000108813-LINE2252-DLX4-D	4.00901e-67	0.524881	0.71	0.448	3.48784e-64	DLX4
ENSG00000115844-LINE2275-DLX2-D-N1	4.00901e-67	0.524881	0.71	0.448	3.48784e-64	DLX2
ENSG00000163132-LINE2419-MSX1-D-N2	4.11956e-64	0.521147	0.697	0.45	3.58402e-61	MSX1
ENSG00000162992-LINE247-NEUROD1-D	1.01826e-60	0.519418	0.682	0.448	8.85888e-58	NEUROD1
ENSG00000174332-LINE1185-GLIS1-D	5.81412e-33	0.518454	0.619	0.477	5.05829e-30	GLIS1
ENSG00000179348-LINE2120-GATA2-D-N9	1.09223e-122	0.51661	0.729	0.46	9.50242e-120	GATA2
ENSG00000185630-LINE2538-PBX1-D-N4	2.54529e-61	0.514509	0.693	0.458	2.2144e-58	PBX1
ENSG00000171532-LINE264-NEUROD2-D	9.14597e-31	0.510908	0.618	0.475	7.957e-28	NEUROD2
ENSG00000134317-LINE2139-GRHL1-D-N2	1.3211e-34	0.510672	0.629	0.47	1.14936e-31	GRHL1
ENSG00000159556-LINE2407-ISL2-D	4.54803e-50	0.510492	0.673	0.46	3.95679e-47	ISL2
ENSG00000162624-LINE2410-LHX8-I	5.52902e-75	0.509952	0.697	0.473	4.81025e-72	LHX8
ENSG00000181965-LINE288-NEUROG1-I	4.61914e-36	0.508488	0.631	0.472	4.01865e-33	NEUROG1
ENSG00000120669-LINE260-SOHLH2-I	1.49495e-33	0.507299	0.634	0.471	1.30061e-30	SOHLH2
ENSG00000250709-LINE562-C13orf38SOHLH2-I	1.49495e-33	0.507299	0.634	0.471	1.30061e-30	C13orf38SOHLH2
ENSG00000184937-LINE1305-WT1-D	1.95066e-157	0.496939	0.893	0.342	1.69707e-154	WT1
ENSG00000146618-LINE224-FERD3L-I	1.30318e-36	0.496481	0.631	0.477	1.13376e-33	FERD3L
ENSG00000172273-LINE1160-HINFP-D-N3	6.84896e-37	0.493898	0.637	0.469	5.9586e-34	HINFP
ENSG00000123307-LINE291-NEUROD4-I-N7	7.54515e-45	0.492424	0.658	0.468	6.56428e-42	NEUROD4
ENSG00000164600-LINE428-NEUROD6-I-N7	7.54515e-45	0.492424	0.658	0.468	6.56428e-42	NEUROD6
ENSG00000120738-LINE864-EGR1-D-N8	3.75496e-138	0.487474	0.843	0.371	3.26681e-135	EGR1
ENSG00000162924-LINE3217-REL-D-N3	5.18628e-222	0.481906	0.872	0.4	4.51206e-219	REL
ENSG00000164900-LINE2434-GBX1-D	3.33709e-76	0.481479	0.721	0.44	2.90327e-73	GBX1
ENSG00000109705-LINE2257-NKX32-D	1.42104e-51	0.480433	0.687	0.459	1.2363e-48	NKX32
ENSG00000125816-LINE2311-NKX24-I	1.6597e-42	0.469329	0.657	0.464	1.44394e-39	NKX24
ENSG00000163848-LINE1042-ZNF148-D	1.86601e-166	0.465362	0.904	0.338	1.62343e-163	ZNF148
ENSG00000101096-LINE3192-NFATC2-D-N2	0	0.459573	0.972	0.345	0	NFATC2
ENSG00000175727-LINE276-MLXIP-I	5.77999e-25	0.447739	0.604	0.478	5.0286e-22	MLXIP
ENSG00000177485-LINE1208-ZBTB33-D-N1	7.63787e-35	0.447163	0.646	0.471	6.64495e-32	ZBTB33
ENSG00000168468-LINE473-CR7538031-I	1.13547e-38	0.443088	0.626	0.474	9.87862e-36	CR7538031
ENSG00000213676-LINE554-ATF6B-I	1.13547e-38	0.443088	0.626	0.474	9.87862e-36	ATF6B
ENSG00000228628-LINE559-CR9257962-I	1.13547e-38	0.443088	0.626	0.474	9.87862e-36	CR9257962
ENSG00000234539-LINE560-AL6628286-I	1.13547e-38	0.443088	0.626	0.474	9.87862e-36	AL6628286
ENSG00000105996-LINE2208-HOXA2-D-N2	4.03021e-90	0.4415	0.746	0.429	3.50628e-87	HOXA2
ENSG00000175832-LINE1926-ETV4-D-N1	3.72838e-24	0.438246	0.593	0.482	3.24369e-21	ETV4
ENSG00000235608-LINE2597-NKX11-I	1.13001e-71	0.43615	0.702	0.45	9.83107e-69	NKX11
ENSG00000111087-LINE825-GLI1-D	1.252e-30	0.432145	0.633	0.471	1.08924e-27	GLI1
ENSG00000184271-LINE2532-POU6F1-D-N2	3.75001e-180	0.424541	0.857	0.389	3.26251e-177	POU6F1
ENSG00000064218-LINE1728-DMRT3-D	4.85297e-26	0.421743	0.62	0.477	4.22208e-23	DMRT3
ENSG00000060566-LINE327-CREB3L3-I	3.91909e-49	0.41461	0.674	0.448	3.40961e-46	CREB3L3
ENSG00000107175-LINE352-CREB3-D-N1	3.91909e-49	0.41461	0.674	0.448	3.40961e-46	CREB3
ENSG00000143578-LINE419-CREB3L4-I	3.91909e-49	0.41461	0.674	0.448	3.40961e-46	CREB3L4
ENSG00000118263-LINE839-KLF7-I	2.47581e-57	0.408581	0.733	0.41	2.15395e-54	KLF7
ENSG00000125533-LINE171-BHLHE23-D	1.07922e-27	0.407397	0.618	0.474	9.3892e-25	BHLHE23
ENSG00000111145-LINE1820-ELK3-D-N1	5.00899e-29	0.405936	0.608	0.483	4.35783e-26	ELK3
ENSG00000119919-LINE2287-NKX23-I	1.03954e-26	0.396581	0.624	0.467	9.04399e-24	NKX23
ENSG00000153234-LINE3032-NR4A2-D-N2	3.80162e-126	0.394045	0.817	0.417	3.30741e-123	NR4A2
ENSG00000112333-LINE2944-NR2E1-D-N1	2.48993e-126	0.39394	0.836	0.401	2.16623e-123	NR2E1
ENSG00000118058-LINE1721-MLL-D	1.05523e-22	0.393892	0.613	0.475	9.18053e-20	MLL
ENSG00000124827-LINE2128-GCM2-D	9.76177e-26	0.390557	0.603	0.477	8.49274e-23	GCM2
ENSG00000148200-LINE3017-NR6A1-D-N2	9.04855e-45	0.388004	0.684	0.443	7.87224e-42	NR6A1
ENSG00000163064-LINE2413-EN1-D-N2	2.08144e-65	0.376001	0.712	0.436	1.81086e-62	EN1
ENSG00000126368-LINE2979-NR1D1-D	8.67228e-89	0.374861	0.747	0.43	7.54489e-86	NR1D1
ENSG00000095951-LINE680-HIVEP1-D	1.22321e-126	0.373138	0.824	0.412	1.06419e-123	HIVEP1
ENSG00000127124-LINE1225-HIVEP3-I-N1	1.22321e-126	0.373138	0.824	0.412	1.06419e-123	HIVEP3
ENSG00000179774-LINE285-ATOH7-I	3.84075e-26	0.372568	0.615	0.478	3.34145e-23	ATOH7
ENSG00000006377-LINE2166-DLX6-D	3.27819e-40	0.371681	0.658	0.456	2.85203e-37	DLX6
ENSG00000188290-LINE301-HES4-I	2.28595e-17	0.366354	0.594	0.475	1.98878e-14	HES4
ENSG00000184828-LINE1301-ZBTB7C-D	1.83247e-19	0.364513	0.603	0.471	1.59425e-16	ZBTB7C
ENSG00000185697-LINE2870-MYBL1-D-N1	7.07997e-18	0.36286	0.584	0.48	6.15957e-15	MYBL1
ENSG00000164651-LINE1050-SP8-D	3.18697e-62	0.35472	0.732	0.404	2.77266e-59	SP8
ENSG00000170374-LINE1129-SP7-I	3.18697e-62	0.35472	0.732	0.404	2.77266e-59	SP7
ENSG00000217236-LINE1567-SP9-I	3.18697e-62	0.35472	0.732	0.404	2.77266e-59	SP9
ENSG00000174595-LINE1187-KLF14-D	5.56867e-44	0.352251	0.688	0.435	4.84475e-41	KLF14
ENSG00000172059-LINE3300-KLF11-I-N3	5.56867e-44	0.352251	0.688	0.435	4.84475e-41	KLF11
ENSG00000107249-LINE815-GLIS3-D-N1	2.22542e-12	0.346824	0.572	0.484	1.93612e-09	GLIS3
ENSG00000125820-LINE2314-NKX22-D-N2	3.5449e-34	0.346141	0.654	0.465	3.08407e-31	NKX22
ENSG00000126778-LINE2315-SIX1-I	1.43792e-10	0.345995	0.556	0.486	1.25099e-07	SIX1
ENSG00000105866-LINE807-SP4-D-N1	6.22699e-66	0.34453	0.728	0.414	5.41748e-63	SP4
ENSG00000120149-LINE2295-MSX2-D-N2	1.08355e-37	0.339606	0.645	0.459	9.4269e-35	MSX2
ENSG00000188909-LINE2550-BSX-D	1.08355e-37	0.339606	0.645	0.459	9.4269e-35	BSX
ENSG00000031544-LINE2888-NR2E3-D	4.38312e-76	0.339338	0.755	0.423	3.81332e-73	NR2E3
ENSG00000163435-LINE1919-ELF3-D-N2	1.17926e-58	0.338523	0.695	0.451	1.02595e-55	ELF3
ENSG00000183072-LINE2526-NKX25-D-N2	1.95429e-19	0.337096	0.606	0.478	1.70023e-16	NKX25
ENSG00000185591-LINE1321-SP1-D-N5	1.62132e-114	0.33441	0.869	0.348	1.41055e-111	SP1
ENSG00000126767-LINE1846-ELK1-D-N6	1.09809e-10	0.33293	0.556	0.483	9.55342e-08	ELK1
ENSG00000204527-LINE2558-DUXA-D	2.8246e-69	0.328696	0.72	0.444	2.4574e-66	DUXA
ENSG00000171443-LINE1140-ZNF524-D-N1	2.62917e-10	0.326032	0.593	0.469	2.28738e-07	ZNF524
ENSG00000106410-LINE2223-NOBOX-D-N2	5.38687e-113	0.324312	0.78	0.43	4.68658e-110	NOBOX
ENSG00000244405-LINE1929-ETV5-D-N1	1.7621e-13	0.315162	0.572	0.485	1.53303e-10	ETV5
ENSG00000167081-LINE2461-PBX3-D-N2	1.36075e-62	0.308471	0.708	0.457	1.18385e-59	PBX3
ENSG00000005102-LINE2165-MEOX1-D	2.53797e-106	0.29161	0.777	0.424	2.20804e-103	MEOX1
ENSG00000043355-LINE608-ZIC2-D-N2	3.66774e-08	0.289074	0.562	0.484	3.19094e-05	ZIC2
ENSG00000114853-LINE833-ZBTB47-I	9.85362e-116	0.28255	0.797	0.407	8.57265e-113	ZBTB47
ENSG00000198740-LINE1514-ZNF652-I	9.85362e-116	0.28255	0.797	0.407	8.57265e-113	ZNF652
ENSG00000123576-LINE2308-ESX1-D-N2	5.07509e-50	0.280574	0.676	0.445	4.41533e-47	ESX1
ENSG00000174282-LINE1183-ZBTB4-D-N1	3.89507e-15	0.280258	0.592	0.475	3.38871e-12	ZBTB4
ENSG00000157613-LINE447-CREB3L1-D-N3	2.74003e-13	0.278742	0.594	0.477	2.38383e-10	CREB3L1
ENSG00000135373-LINE1869-EHF-D-N2	4.78114e-41	0.273155	0.654	0.465	4.15959e-38	EHF
ENSG00000105997-LINE2210-HOXA3-D	1.65227e-13	0.265989	0.572	0.48	1.43747e-10	HOXA3
ENSG00000134852-LINE191-CLOCK-D	3.29735e-16	0.265552	0.601	0.472	2.8687e-13	CLOCK
ENSG00000233608-LINE317-TWIST2-I	1.28129e-16	0.264659	0.581	0.482	1.11472e-13	TWIST2
ENSG00000131668-LINE2329-BARX1-D-N1	1.20468e-161	0.264107	0.833	0.391	1.04808e-158	BARX1
ENSG00000162419-LINE3299-GMEB1-D	3.91436e-09	0.263601	0.537	0.491	3.40549e-06	GMEB1
ENSG00000117036-LINE1822-ETV3-D	1.329e-15	0.262237	0.577	0.485	1.15623e-12	ETV3
ENSG00000184486-LINE2675-POU3F2-D-N1	1.84883e-206	0.255652	0.881	0.388	1.60848e-203	POU3F2
ENSG00000175197-LINE504-DDIT3-D	2.88041e-08	0.253922	0.567	0.481	2.50596e-05	DDIT3
ENSG00000104856-LINE3201-RELB-D	2.50435e-137	0.2536	0.826	0.42	2.17878e-134	RELB
ENSG00000184221-LINE291-OLIG1-D	1.26606e-15	0.25275	0.589	0.478	1.10147e-12	OLIG1
ENSG00000167967-LINE1107-E4F1-D	9.12591e-10	0.244956	0.561	0.484	7.93955e-07	E4F1
ENSG00000120798-LINE2970-NR2C1-D	4.82744e-136	0.243542	0.844	0.388	4.19987e-133	NR2C1
ENSG00000227059-LINE2575-AC2261502-D	5.92645e-13	0.241259	0.589	0.477	5.15601e-10	AC2261502
ENSG00000179388-LINE1241-EGR3-D-N2	1.34718e-23	0.239542	0.64	0.456	1.17205e-20	EGR3
ENSG00000171956-LINE2021-FOXB1-D-N2	1.6069e-232	0.238457	0.914	0.365	1.39801e-229	FOXB1
ENSG00000105717-LINE11890-PBX4-I-N5	2.42053e-11	0.233815	0.562	0.484	2.10586e-08	PBX4
ENSG00000108511-LINE2245-HOXB6-D	4.21139e-138	0.231049	0.813	0.397	3.66391e-135	HOXB6
ENSG00000170485-LINE263-NPAS2-I	2.01386e-11	0.226143	0.578	0.482	1.75206e-08	NPAS2
ENSG00000105610-LINE802-KLF1-D	1.21946e-15	0.225556	0.608	0.453	1.06093e-12	KLF1
ENSG00000069812-LINE86-HES2-I	7.89753e-12	0.222234	0.584	0.477	6.87085e-09	HES2
ENSG00000136997-LINE202-MYC-D-N7	6.84314e-10	0.221248	0.586	0.472	5.95353e-07	MYC
ENSG00000074047-LINE632-GLI2-D-N2	6.83437e-10	0.219306	0.582	0.477	5.9459e-07	GLI2
ENSG00000177426-LINE2507-TGIF1-D-N1	1.44851e-11	0.21818	0.559	0.481	1.2602e-08	TGIF1
ENSG00000180806-LINE2521-HOXC9-I	6.21629e-178	0.216247	0.856	0.392	5.40817e-175	HOXC9
ENSG00000101216-LINE3291-GMEB2-D-N2	3.80815e-10	0.215662	0.575	0.477	3.31309e-07	GMEB2
ENSG00000129911-LINE910-KLF16-D	5.12129e-70	0.213795	0.759	0.372	4.45552e-67	KLF16
ENSG00000172845-LINE1170-SP3-D-N1	1.79968e-44	0.198435	0.696	0.394	1.56572e-41	SP3
ENSG00000135111-LINE3538-TBX3-D	4.11376e-08	0.187766	0.552	0.489	3.57898e-05	TBX3
ENSG00000168505-LINE2466-GBX2-D-N2	1.06129e-65	0.185614	0.696	0.441	9.23323e-63	GBX2
ENSG00000172818-LINE1168-OVOL1-D	3.949e-08	0.176707	0.56	0.486	3.43563e-05	OVOL1
ENSG00000182158-LINE526-CREB3L2-I	1.40165e-09	0.174315	0.587	0.475	1.21944e-06	CREB3L2
ENSG00000179361-LINE51-ARID3B-I	9.3427e-242	0.173164	0.909	0.362	8.12815e-239	ARID3B
ENSG00000137270-LINE2132-GCM1-D-N4	4.77671e-08	0.168717	0.552	0.485	4.15574e-05	GCM1
ENSG00000009709-LINE2611-PAX7-D-N2	3.9631e-62	0.159398	0.695	0.446	3.44789e-59	PAX7
ENSG00000135625-LINE931-EGR4-D-N3	1.80859e-35	0.1574	0.679	0.426	1.57348e-32	EGR4
ENSG00000123268-LINE383-ATF1-D	2.11824e-10	0.152763	0.581	0.479	1.84287e-07	ATF1
ENSG00000077092-LINE2898-RARB-D-N1	1.3834e-55	0.148662	0.719	0.428	1.20356e-52	RARB
ENSG00000165156-LINE2436-ZHX1-D	8.27518e-05	0.144977	0.549	0.483	0.071994	ZHX1
ENSG00000179772-LINE2037-FOXS1-I	0	0.133443	0.966	0.326	0	FOXS1
ENSG00000101190-LINE116-TCFL5-I	0.021502	0.131449	0.538	0.474	1	TCFL5
ENSG00000180053-LINE2516-NKX26-I	2.06335e-06	0.129738	0.564	0.477	0.00179512	NKX26
ENSG00000101057-LINE2835-MYBL2-D-N1	3.30249e-05	0.125215	0.546	0.484	0.0287317	MYBL2
ENSG00000184302-LINE2534-SIX6-I	0.0106401	0.124021	0.523	0.497	1	SIX6
ENSG00000122877-LINE877-EGR2-D-N4	1.38366e-33	0.1231	0.677	0.424	1.20378e-30	EGR2
ENSG00000066136-LINE3604-NFYC-D	9.13324e-35	0.122768	0.656	0.467	7.94592e-32	NFYC
ENSG00000100987-LINE2192-VSX1-D-N2	1.51416e-59	0.121958	0.711	0.441	1.31732e-56	VSX1
ENSG00000162761-LINE2411-LMX1A-D	3.55446e-132	0.119273	0.819	0.407	3.09238e-129	LMX1A
ENSG00000143867-LINE963-OSR1-I	0.0259632	0.115267	0.547	0.487	1	OSR1
ENSG00000134323-LINE186-MYCN-D-N2	0.000503178	0.115098	0.566	0.477	0.437765	MYCN
ENSG00000154727-LINE1896-GABPA-D-N7	1.65096e-06	0.111262	0.536	0.498	0.00143634	GABPA
ENSG00000138136-LINE2359-LBX1-D	9.4311e-68	0.110652	0.735	0.427	8.20506e-65	LBX1
ENSG00000100625-LINE2190-SIX4-I	0.0163812	0.102657	0.52	0.498	1	SIX4
ENSG00000170577-LINE2480-SIX2-I	0.000974127	0.0949754	0.538	0.489	0.84749	SIX2
ENSG00000115816-LINE3645-CEBPZ-D	6.10257e-43	0.0901548	0.674	0.469	5.30924e-40	CEBPZ
ENSG00000176182-LINE2869-MYPOP-I	0.0015327	0.0899647	0.549	0.475	1	MYPOP
ENSG00000115738-LINE147-ID2-I	8.3165e-10	0.0809595	0.6	0.463	7.23535e-07	ID2
ENSG00000125968-LINE173-ID1-I	8.3165e-10	0.0809595	0.6	0.463	7.23535e-07	ID1
ENSG00000127528-LINE2754-KLF2-I-N15	0.0613984	0.0791838	0.539	0.455	1	KLF2
ENSG00000143365-LINE3014-RORC-D	1.07221e-25	0.0730581	0.638	0.451	9.32823e-23	RORC
ENSG00000123095-LINE165-BHLHE41-D-N2	0.215859	0.0700943	0.533	0.477	1	BHLHE41
ENSG00000134438-LINE2337-RAX-D	5.05341e-56	0.053548	0.683	0.441	4.39647e-53	RAX
ENSG00000163666-LINE2422-HESX1-D-N1	5.3742e-73	0.0495474	0.723	0.432	4.67555e-70	HESX1
ENSG00000214717-LINE3702-ZBED1-D	0.956123	0.0452132	0.499	0.49	1	ZBED1
ENSG00000177374-LINE1207-HIC1-D	0.348434	0.0419808	0.519	0.488	1	HIC1
ENSG00000147421-LINE2390-HMBOX1-D	9.13223e-17	0.0363799	0.598	0.464	7.94504e-14	HMBOX1
ENSG00000135547-LINE193-HEY2-D-N2	0.000662434	0.023418	0.55	0.475	0.576318	HEY2
ENSG00000124782-LINE888-RREB1-D-N2	4.23409e-06	0.0196132	0.562	0.471	0.00368366	RREB1
ENSG00000234254-LINE2595-ENSG00000234254-I	0.0128869	0.0166419	0.542	0.489	1	ENSG00000234254
ENSG00000167157-LINE2464-PRRX2-D-N2	5.08005e-34	0.0159444	0.659	0.45	4.41964e-31	PRRX2
ENSG00000168779-LINE2469-SHOX2-D	5.08005e-34	0.0159444	0.659	0.45	4.41964e-31	SHOX2
ENSG00000173976-LINE2487-RAX2-D	5.08005e-34	0.0159444	0.659	0.45	4.41964e-31	RAX2
ENSG00000175329-LINE2496-ISX-D-N2	5.08005e-34	0.0159444	0.659	0.45	4.41964e-31	ISX
ENSG00000143437-LINE220-ARNT-D-N2	0.0167716	0.0156735	0.544	0.47	1	ARNT
ENSG00000250542-LINE569-ENSG00000250542-I	0.169375	0.0132827	0.507	0.486	1	ENSG00000250542
ENSG00000174738-LINE6612-NR1D2-I-N1	9.76429e-55	0.000148135	0.717	0.44	8.49493e-52	NR1D2
ENSG00000106511-LINE2224-MEOX2-D-N1	9.81686e-180	-0.000424	0.861	0.386	8.54067e-177	MEOX2
ENSG00000074800-LINE3611-ENO1-D	0.126224	-0.00766956	0.536	0.478	1	ENO1
ENSG00000116990-LINE150-MYCL1-I	0.385269	-0.0104016	0.521	0.472	1	MYCL1
ENSG00000164683-LINE258-HEY1-D	0.115366	-0.0195261	0.532	0.482	1	HEY1
ENSG00000138336-LINE1723-TET1-D	0.570996	-0.0239017	0.511	0.486	1	TET1
ENSG00000185155-LINE2536-MIXL1-D	2.02646e-55	-0.0306351	0.702	0.436	1.76302e-52	MIXL1
ENSG00000189120-LINE1378-SP6-I	7.74111e-11	-0.0407222	0.614	0.428	6.73476e-08	SP6
ENSG00000204335-LINE1520-SP5-I	7.74111e-11	-0.0407222	0.614	0.428	6.73476e-08	SP5
ENSG00000163909-LINE249-HEYL-I	0.101748	-0.0411406	0.526	0.483	1	HEYL
ENSG00000001167-LINE1661-NFYA-D-N2	3.23446e-12	-0.0445119	0.57	0.482	2.81398e-09	NFYA
ENSG00000121454-LINE2297-LHX4-I	1.65803e-66	-0.0457159	0.734	0.423	1.44249e-63	LHX4
ENSG00000165030-LINE463-NFIL3-D-N4	1.22805e-21	-0.0470552	0.656	0.449	1.06841e-18	NFIL3
ENSG00000180613-LINE2520-GSX2-D	1.59939e-154	-0.0474058	0.842	0.401	1.39147e-151	GSX2
ENSG00000106571-LINE813-GLI3-D	0.328378	-0.0577905	0.502	0.491	1	GLI3
ENSG00000134138-LINE2334-MEIS2-D-N2	0.799599	-0.0648901	0.496	0.498	1	MEIS2
ENSG00000143355-LINE2383-LHX9-D-N1	8.63242e-41	-0.0674536	0.683	0.439	7.51021e-38	LHX9
ENSG00000139515-LINE2371-PDX1-D-N2	1.85633e-84	-0.0766949	0.776	0.413	1.61501e-81	PDX1
ENSG00000109787-LINE818-KLF3-D	0.013608	-0.0786628	0.498	0.494	1	KLF3
ENSG00000167840-LINE1104-ZNF232-D	7.7085e-19	-0.080523	0.629	0.46	6.70639e-16	ZNF232
ENSG00000106331-LINE2623-PAX4-D-N2	6.51397e-28	-0.095372	0.646	0.453	5.66716e-25	PAX4
ENSG00000134107-LINE183-BHLHE40-D-N3	0.472989	-0.0982517	0.522	0.477	1	BHLHE40
ENSG00000029153-LINE80-ARNTL2-I	0.00826017	-0.104509	0.555	0.462	1	ARNTL2
ENSG00000120837-LINE3650-NFYB-D-N2	7.02276e-16	-0.108326	0.606	0.477	6.1098e-13	NFYB
ENSG00000118260-LINE378-CREB1-D-N5	0.333837	-0.108923	0.498	0.487	1	CREB1
ENSG00000124920-LINE2878-C11orf9-D	0.00766803	-0.110528	0.471	0.497	1	C11orf9
ENSG00000160967-LINE1705-CUX1-D-N2	0.0439452	-0.126132	0.499	0.492	1	CUX1
ENSG00000119614-LINE2284-VSX2-D-N3	4.89695e-34	-0.127501	0.663	0.447	4.26035e-31	VSX2
ENSG00000174279-LINE2489-EVX2-D	7.04672e-15	-0.133734	0.603	0.455	6.13065e-12	EVX2
ENSG00000185960-LINE2546-SHOX-D-N2	1.60244e-37	-0.146603	0.682	0.44	1.39413e-34	SHOX
ENSG00000128645-LINE2316-HOXD1-I	2.85406e-66	-0.149995	0.73	0.428	2.48304e-63	HOXD1
ENSG00000179111-LINE284-HES7-D	3.88742e-05	-0.150306	0.463	0.496	0.0338206	HES7
ENSG00000198963-LINE18386-RORB-I-N9	1.46527e-94	-0.154674	0.793	0.403	1.27478e-91	RORB
ENSG00000156150-LINE2400-ALX3-D-N2	2.81201e-38	-0.155572	0.677	0.444	2.44645e-35	ALX3
ENSG00000171169-LINE2768-NAIF1-I	6.20679e-05	-0.156368	0.479	0.489	0.0539991	NAIF1
ENSG00000119950-LINE154-MXI1-D-N1	0.884207	-0.164597	0.527	0.474	1	MXI1
ENSG00000070444-LINE87-MNT-D	0.951561	-0.172934	0.515	0.483	1	MNT
ENSG00000007866-LINE3572-TEAD3-D-N1	0	-0.173842	0.953	0.321	7.35891e-307	TEAD3
ENSG00000164778-LINE2430-EN2-D-N2	1.81399e-33	-0.191579	0.653	0.445	1.57817e-30	EN2
ENSG00000138083-LINE2358-SIX3-I	8.48651e-05	-0.191874	0.448	0.501	0.0738326	SIX3
ENSG00000100811-LINE701-YY1-D-N9	0.000130742	-0.198775	0.465	0.492	0.113746	YY1
ENSG00000007372-LINE2605-PAX6-D-N3	9.43855e-26	-0.205405	0.642	0.45	8.21154e-23	PAX6
ENSG00000115966-LINE362-ATF2-D-N1	0.000158383	-0.208934	0.462	0.49	0.137793	ATF2
ENSG00000120068-LINE2288-HOXB8-D	4.70207e-199	-0.231035	0.879	0.354	4.0908e-196	HOXB8
ENSG00000120690-LINE1828-ELF1-D-N8	0.223451	-0.238766	0.518	0.498	1	ELF1
ENSG00000116132-LINE2279-PRRX1-D-N2	3.82041e-61	-0.239591	0.723	0.426	3.32376e-58	PRRX1
ENSG00000125952-LINE73-MAX-D-N10	0.70212	-0.243178	0.525	0.472	1	MAX
ENSG00000025434-LINE2886-NR1H3-I	2.11145e-78	-0.248964	0.784	0.397	1.83696e-75	NR1H3
ENSG00000131408-LINE2980-NR1H2-D	2.11145e-78	-0.248964	0.784	0.397	1.83696e-75	NR1H2
ENSG00000132604-LINE2851-TERF2-I	1.59579e-09	-0.24951	0.447	0.496	1.38834e-06	TERF2
ENSG00000197921-LINE306-HES5-D-N2	1.64854e-07	-0.250414	0.461	0.501	0.000143423	HES5
ENSG00000118707-LINE2283-TGIF2-D	4.52691e-07	-0.263496	0.452	0.5	0.000393841	TGIF2
ENSG00000164920-LINE1051-OSR2-I	2.31425e-09	-0.265586	0.453	0.499	2.0134e-06	OSR2
ENSG00000170370-LINE2476-EMX2-D-N1	7.73481e-22	-0.265895	0.619	0.448	6.72928e-19	EMX2
ENSG00000162599-LINE3320-NFIA-D-N1	0	-0.27734	0.989	0.259	0	NFIA
ENSG00000162772-LINE455-ATF3-D-N5	0.000442121	-0.280209	0.495	0.473	0.384645	ATF3
ENSG00000109320-LINE3202-NFKB1-D-N3	4.36412e-190	-0.284964	0.885	0.408	3.79679e-187	NFKB1
ENSG00000007968-LINE1743-E2F2-D-N1	1.33416e-15	-0.297557	0.433	0.497	1.16072e-12	E2F2
ENSG00000106038-LINE2221-EVX1-D	5.3577e-32	-0.301656	0.656	0.439	4.6612e-29	EVX1
ENSG00000102034-LINE1814-ELF4-D	0.0223793	-0.306023	0.475	0.488	1	ELF4
ENSG00000196092-LINE3170-PAX5-D-N8	5.59369e-44	-0.308006	0.682	0.431	4.86651e-41	PAX5
ENSG00000185669-LINE1323-SNAI3-I	6.85924e-13	-0.327464	0.428	0.503	5.96754e-10	SNAI3
ENSG00000101412-LINE1763-E2F1-D-N3	5.50885e-12	-0.3352	0.449	0.5	4.7927e-09	E2F1
ENSG00000069667-LINE2896-RORA-D-N5	4.86642e-44	-0.337571	0.702	0.425	4.23378e-41	RORA
ENSG00000185670-LINE1324-ZBTB3-I	3.94831e-08	-0.339607	0.42	0.508	3.43503e-05	ZBTB3
ENSG00000230797-LINE1592-YY2-D-N2	2.55534e-11	-0.353492	0.438	0.5	2.22315e-08	YY2
ENSG00000133794-LINE179-ARNTL-D-N1	8.91893e-06	-0.353822	0.466	0.479	0.00775947	ARNTL
ENSG00000105516-LINE349-DBP-D-N2	8.05733e-07	-0.360964	0.591	0.451	0.000700988	DBP
ENSG00000009950-LINE78-MLXIPL-D-N1	7.32601e-12	-0.38077	0.444	0.481	6.37363e-09	MLXIPL
ENSG00000156127-LINE435-BATF-D-N1	0	-0.384014	0.834	0.344	0	BATF
ENSG00000198911-LINE308-SREBF2-D-N1	4.41359e-18	-0.387107	0.412	0.504	3.83982e-15	SREBF2
ENSG00000108788-LINE134-MLX-D	2.40336e-13	-0.398774	0.444	0.481	2.09092e-10	MLX
ENSG00000124092-LINE881-CTCFL-D	1.06303e-09	-0.403002	0.405	0.485	9.24838e-07	CTCFL
ENSG00000169840-LINE2470-GSX1-D	2.82257e-70	-0.465776	0.752	0.413	2.45564e-67	GSX1
ENSG00000112658-LINE2806-SRF-D-N9	7.18482e-144	-0.467425	0.864	0.391	6.25079e-141	SRF
ENSG00000177045-LINE2505-SIX5-D-N1	9.50712e-34	-0.467799	0.368	0.516	8.27119e-31	SIX5
ENSG00000105698-LINE126-USF2-D-N7	0.0476913	-0.477358	0.569	0.45	1	USF2
ENSG00000179059-LINE3477-ZFP42-I-N14	1.71918e-29	-0.494346	0.406	0.502	1.49569e-26	ZFP42
ENSG00000153779-LINE2398-TGIF2LX-D	2.58743e-17	-0.504072	0.401	0.507	2.25106e-14	TGIF2LX
ENSG00000176679-LINE2500-TGIF2LY-I	2.58743e-17	-0.504072	0.401	0.507	2.25106e-14	TGIF2LY
ENSG00000135638-LINE2346-EMX1-D-N2	4.36621e-20	-0.536589	0.616	0.447	3.7986e-17	EMX1
ENSG00000147862-LINE3318-NFIB-D	0	-0.543681	0.989	0.256	0	NFIB
ENSG00000168214-LINE1691-RBPJ-D	0	-0.556104	0.974	0.307	0	RBPJ
ENSG00000164458-LINE3548-T-D-N2	2.70126e-20	-0.556835	0.398	0.508	2.3501e-17	T
ENSG00000117595-LINE2728-IRF6-I	3.19942e-32	-0.568354	0.385	0.495	2.7835e-29	IRF6
ENSG00000068323-LINE84-TFE3-D-N1	8.43387e-12	-0.584534	0.468	0.476	7.33747e-09	TFE3
ENSG00000167074-LINE470-TEF-D-N3	2.60201e-24	-0.586829	0.684	0.419	2.26375e-21	TEF
ENSG00000105991-LINE2206-HOXA1-D-N1	7.36322e-45	-0.643711	0.705	0.424	6.40601e-42	HOXA1
ENSG00000106459-LINE3634-NRF1-D-N3	4.95248e-35	-0.68337	0.369	0.497	4.30866e-32	NRF1
ENSG00000136367-LINE2354-ZFHX2-D	8.95564e-33	-0.692566	0.663	0.433	7.79141e-30	ZFHX2
ENSG00000089116-LINE2188-LHX5-I	8.09106e-110	-0.692621	0.826	0.401	7.03922e-107	LHX5
ENSG00000132130-LINE2332-LHX1-I	8.09106e-110	-0.692621	0.826	0.401	7.03922e-107	LHX1
ENSG00000140836-LINE2374-ZFHX3-D-N1	5.64549e-53	-0.709532	0.714	0.424	4.91158e-50	ZFHX3
ENSG00000196233-LINE3181-LCOR-I	9.082e-160	-0.735468	0.87	0.372	7.90134e-157	LCOR
ENSG00000172238-LINE964-ATOH1-I-N6	1.43829e-42	-0.742769	0.351	0.514	1.25131e-39	ATOH1
ENSG00000198914-LINE2689-POU3F3-D-N1	2.27135e-36	-0.753481	0.698	0.434	1.97607e-33	POU3F3
ENSG00000073861-LINE3513-TBX21-D-N2	7.33378e-28	-0.786647	0.375	0.515	6.38038e-25	TBX21
ENSG00000143178-LINE3541-TBX19-D	1.34798e-33	-0.813977	0.368	0.508	1.17274e-30	TBX19
ENSG00000141905-LINE3315-NFIC-D	0	-0.833006	0.982	0.27	0	NFIC
ENSG00000072310-LINE94-SREBF1-D-N3	3.22979e-71	-0.847025	0.316	0.515	2.80992e-68	SREBF1
ENSG00000148826-LINE14172-NKX62-I-N5	3.66741e-197	-0.858513	0.902	0.359	3.19065e-194	NKX62
ENSG00000215397-LINE1563-SCRT2-D	2.09762e-65	-0.868612	0.326	0.51	1.82493e-62	SCRT2
ENSG00000165066-LINE2435-NKX63-I	5.64613e-160	-0.896807	0.862	0.369	4.91213e-157	NKX63
ENSG00000158773-LINE237-USF1-D-N10	2.81909e-12	-0.897931	0.448	0.463	2.45261e-09	USF1
ENSG00000179922-LINE1252-ZNF784-D	6.867e-66	-0.902912	0.312	0.519	5.97429e-63	ZNF784
ENSG00000064835-LINE2641-POU1F1-D-N1	3.18523e-176	-0.931387	0.869	0.366	2.77115e-173	POU1F1
ENSG00000170616-LINE1130-SCRT1-D	1.47886e-53	-0.935662	0.335	0.508	1.28661e-50	SCRT1
ENSG00000120087-LINE2290-HOXB7-D	2.64191e-185	-0.981762	0.895	0.323	2.29846e-182	HOXB7
ENSG00000102974-LINE747-CTCF-D-N67	3.16814e-70	-1.01599	0.297	0.503	2.75628e-67	CTCF
ENSG00000105967-LINE129-TFEC-D	0.000297918	-1.01826	0.506	0.45	0.259188	TFEC
ENSG00000077150-LINE3188-NFKB2-D-N1	0.000577783	-1.07201	0.488	0.464	0.502671	NFKB2
ENSG00000106689-LINE2227-LHX2-D-N2	3.7779e-15	-1.08327	0.632	0.435	3.28677e-12	LHX2
ENSG00000108924-LINE356-HLF-D-N4	0.196849	-1.09141	0.559	0.431	1	HLF
ENSG00000112561-LINE140-TFEB-D-N2	7.80411e-17	-1.11056	0.459	0.453	6.78958e-14	TFEB
ENSG00000121068-LINE3532-TBX2-D-N1	1.81173e-52	-1.11351	0.323	0.519	1.5762e-49	TBX2
ENSG00000008441-LINE3303-NFIX-D-N2	0	-1.12671	0.993	0.236	0	NFIX
ENSG00000198807-LINE3179-PAX9-D	0.0982154	-1.13116	0.511	0.454	1	PAX9
ENSG00000165495-LINE2439-PKNOX2-D	1.85578e-104	-1.1442	0.273	0.526	1.61453e-101	PKNOX2
ENSG00000116044-LINE367-NFE2L2-D	4.65291e-291	-1.18288	0.835	0.333	4.04803e-288	NFE2L2
ENSG00000123405-LINE390-NFE2-D-N3	0	-1.19149	0.873	0.313	0	NFE2
ENSG00000184058-LINE3555-TBX1-D-N1	1.6096e-81	-1.20146	0.285	0.52	1.40035e-78	TBX1
ENSG00000175745-LINE3087-NR2F1-D-N4	2.72215e-110	-1.22835	0.852	0.361	2.36827e-107	NR2F1
ENSG00000092607-LINE3528-TBX15-D-N1	6.15044e-62	-1.23847	0.296	0.523	5.35088e-59	TBX15
ENSG00000112837-LINE19949-TBX18-I-N1	6.15044e-62	-1.23847	0.296	0.523	5.35088e-59	TBX18
ENSG00000122145-LINE20002-TBX22-I-N1	6.15044e-62	-1.23847	0.296	0.523	5.35088e-59	TBX22
ENSG00000160113-LINE3037-NR2F6-D-N2	5.17882e-43	-1.26039	0.733	0.392	4.50558e-40	NR2F6
ENSG00000043039-LINE2171-BARX2-D	4.46189e-153	-1.26546	0.857	0.38	3.88184e-150	BARX2
ENSG00000139083-LINE1875-ETV6-D-N1	7.49554e-39	-1.26969	0.75	0.369	6.52112e-36	ETV6
ENSG00000160199-LINE2408-PKNOX1-D-N1	6.05812e-143	-1.28969	0.24	0.534	5.27056e-140	PKNOX1
ENSG00000106536-LINE2646-POU6F2-D-N2	6.05143e-64	-1.29184	0.756	0.403	5.26475e-61	POU6F2
ENSG00000125813-LINE3161-PAX1-D	0.0221764	-1.32792	0.489	0.455	1	PAX1
ENSG00000109072-LINE2253-VTN-I	1.33118e-53	-1.35286	0.744	0.403	1.15812e-50	VTN
ENSG00000126456-LINE2737-IRF3-D-N1	0.112161	-1.43507	0.494	0.442	1	IRF3
ENSG00000168310-LINE2755-IRF2-D-N2	1.16782e-51	-1.52767	0.344	0.472	1.01601e-48	IRF2
ENSG00000175879-LINE2498-HOXD8-D	1.49515e-19	-1.52947	0.409	0.47	1.30078e-16	HOXD8
ENSG00000186350-LINE3116-RXRA-D-N3	1.39284e-60	-1.57229	0.776	0.378	1.21177e-57	RXRA
ENSG00000057657-LINE611-PRDM1-D-N4	1.32444e-15	-1.57412	0.422	0.429	1.15226e-12	PRDM1
ENSG00000164532-LINE3549-TBX20-D-N2	4.91648e-139	-1.58332	0.219	0.519	4.27733e-136	TBX20
ENSG00000173917-LINE2486-HOXB2-D	1.92741e-57	-1.62829	0.755	0.399	1.67685e-54	HOXB2
ENSG00000130675-LINE2327-MNX1-D	4.69162e-134	-1.68299	0.863	0.37	4.08171e-131	MNX1
ENSG00000144355-LINE2389-DLX1-D	3.53386e-65	-1.69504	0.758	0.41	3.07446e-62	DLX1
ENSG00000204231-LINE3132-RXRB-D-N1	8.38771e-58	-1.77656	0.775	0.381	7.29731e-55	RXRB
ENSG00000214513-LINE2565-NOTO-D	3.03964e-05	-1.8041	0.573	0.432	0.0264449	NOTO
ENSG00000152192-LINE2674-POU4F1-D	2.44476e-171	-1.80719	0.889	0.348	2.12694e-168	POU4F1
ENSG00000135363-LINE3654-LMO2-D-N1	4.86192e-73	-1.83264	0.268	0.521	4.22987e-70	LMO2
ENSG00000143171-LINE3007-RXRG-D-N3	1.82661e-58	-2.03189	0.768	0.374	1.58915e-55	RXRG
ENSG00000176083-LINE1197-ZNF683-I	3.98192e-80	-2.03486	0.303	0.451	3.46427e-77	ZNF683
ENSG00000187079-LINE3576-TEAD1-D-N3	0	-2.10597	0.972	0.271	0	TEAD1
ENSG00000122691-LINE162-TWIST1-D	1.61719e-163	-2.18236	0.193	0.539	1.40696e-160	TWIST1
ENSG00000187098-LINE295-MITF-D	0.000999749	-2.23752	0.488	0.42	0.869782	MITF
ENSG00000168874-LINE262-ATOH8-I	3.17962e-87	-2.29372	0.256	0.535	2.76627e-84	ATOH8
ENSG00000129152-LINE176-MYOD1-D-N3	9.12114e-162	-2.30604	0.169	0.554	7.93539e-159	MYOD1
ENSG00000120093-LINE2291-HOXB3-D	1.34479e-58	-2.35671	0.761	0.385	1.16997e-55	HOXB3
ENSG00000128604-LINE2740-IRF5-D-N1	1.8613e-258	-2.42711	0.187	0.517	1.61933e-255	IRF5
ENSG00000128272-LINE397-ATF4-D	1.99138e-24	-2.54437	0.396	0.431	1.7325e-21	ATF4
ENSG00000151615-LINE2669-POU4F2-D-N2	4.64684e-192	-2.56773	0.914	0.34	4.04275e-189	POU4F2
ENSG00000091010-LINE2645-POU4F3-D	2.03031e-153	-2.64627	0.895	0.344	1.76637e-150	POU4F3
ENSG00000151650-LINE2394-VENTX-D-N1	1.15686e-70	-2.66231	0.794	0.381	1.00647e-67	VENTX
ENSG00000107187-LINE2239-LHX3-D	3.19683e-95	-2.68077	0.838	0.361	2.78124e-92	LHX3
ENSG00000124216-LINE884-SNAI1-D	2.79911e-70	-2.72882	0.229	0.555	2.43522e-67	SNAI1
ENSG00000136944-LINE2356-LMX1B-D-N2	4.79156e-81	-2.796	0.817	0.373	4.16865e-78	LMX1B
ENSG00000019549-LINE604-SNAI2-D-N2	2.25966e-59	-2.87003	0.232	0.551	1.9659e-56	SNAI2
ENSG00000136630-LINE2355-HLX-I	8.79417e-80	-2.91388	0.812	0.373	7.65093e-77	HLX
ENSG00000183733-LINE289-FIGLA-D	3.52265e-132	-2.95675	0.182	0.554	3.0647e-129	FIGLA
ENSG00000135374-LINE1873-ELF5-D-N3	1.01105e-13	-3.06391	0.674	0.363	8.79617e-11	ELF5
ENSG00000197905-LINE3584-TEAD4-D-N1	0	-3.17663	0.98	0.253	0	TEAD4
ENSG00000171540-LINE2483-OTP-I	9.70378e-51	-3.31735	0.766	0.386	8.44229e-48	OTP
ENSG00000125347-LINE2729-IRF1-D-N2	9.3235e-63	-3.72013	0.28	0.384	8.11145e-60	IRF1
ENSG00000143190-LINE2665-POU2F1-D-N5	0.170252	-3.75002	0.536	0.438	1	POU2F1
ENSG00000196767-LINE2686-POU3F4-D-N1	0.0852555	-3.8742	0.496	0.44	1	POU3F4
ENSG00000120075-LINE2289-HOXB5-D	2.98151e-81	-3.94175	0.827	0.36	2.59392e-78	HOXB5
ENSG00000136535-LINE3540-TBR1-D-N2	1.46027e-197	-3.94604	0.091	0.529	1.27044e-194	TBR1
ENSG00000174197-LINE321-MGA-D-N1	0	-4.23487	0.056	0.55	0	MGA
ENSG00000170581-LINE3510-STAT2-D-N2	0.0262374	-4.23807	0.511	0.369	1	STAT2
ENSG00000167800-LINE3554-TBX10-I	2.80397e-185	-4.24064	0.087	0.525	2.43946e-182	TBX10
ENSG00000213928-LINE2765-IRF9-D-N1	0	-4.40213	0.134	0.518	0	IRF9
ENSG00000182742-LINE2525-HOXB4-I	2.56815e-117	-4.4546	0.876	0.339	2.23429e-114	HOXB4
ENSG00000137709-LINE2649-POU2F3-D-N1	0.791345	-4.46961	0.506	0.436	1	POU2F3
ENSG00000212993-LINE2696-POU5F1B-D-N1	0.791345	-4.46961	0.506	0.436	1	POU5F1B
ENSG00000173473-LINE2867-SMARCC1-D-N2	0	-4.54689	0.901	0.272	0	SMARCC1
ENSG00000071564-LINE91-TCF3-D-N2	1.70084e-140	-4.61309	0.152	0.557	1.47973e-137	TCF3
ENSG00000116604-LINE2813-MEF2D-D-N2	8.27076e-293	-4.62604	0.969	0.293	7.19556e-290	MEF2D
ENSG00000173039-LINE3227-RELA-D-N13	1.07552e-38	-4.80963	0.716	0.425	9.35703e-36	RELA
ENSG00000159216-LINE3282-RUNX1-D-N2	0	-4.84535	0.02	0.582	0	RUNX1
ENSG00000148516-LINE581-ZEB1-D-N5	0	-4.90961	0.04	0.609	0	ZEB1
ENSG00000089225-LINE3523-TBX5-D-N2	0	-4.92901	0.043	0.584	0	TBX5
ENSG00000121075-LINE3535-TBX4-D-N1	0	-4.92901	0.043	0.584	0	TBX4
ENSG00000198353-LINE2554-HOXC5-I	7.90949e-87	-5.1624	0.858	0.338	6.88125e-84	HOXC5
ENSG00000163508-LINE3544-EOMES-D-N1	9.13604e-263	-5.2095	0.057	0.528	7.94835e-260	EOMES
ENSG00000166823-LINE260-MESP1-D	1.9711e-245	-5.32233	0.057	0.606	1.71486e-242	MESP1
ENSG00000188095-LINE300-MESP2-I	1.9711e-245	-5.32233	0.057	0.606	1.71486e-242	MESP2
ENSG00000196628-LINE303-TCF4-D-N3	5.41476e-266	-5.44577	0.048	0.609	4.71084e-263	TCF4
ENSG00000020633-LINE3271-RUNX3-D-N2	0	-5.48316	0.009	0.613	0	RUNX3
ENSG00000067955-LINE3606-CBFB-D	0	-5.58232	0.02	0.586	0	CBFB
ENSG00000117318-LINE151-ID3-I	0	-5.73892	0.031	0.624	0	ID3
ENSG00000172201-LINE271-ID4-D	0	-5.73892	0.031	0.624	0	ID4
ENSG00000172789-LINE2485-AC0125311-I	8.05987e-61	-5.76607	0.828	0.336	7.01208e-58	AC0125311
ENSG00000197576-LINE16129-HOXA4-I-N70	8.05987e-61	-5.76607	0.828	0.336	7.01208e-58	HOXA4
ENSG00000124813-LINE3275-RUNX2-D-N2	0	-5.92016	0.018	0.584	0	RUNX2
ENSG00000250096-LINE3288-ENSG00000250096-I	0	-5.92016	0.018	0.584	0	ENSG00000250096
ENSG00000170345-LINE476-FOS-D-N4	0	-6.04003	0.894	0.271	0	FOS
ENSG00000125740-LINE393-FOSB-D	0	-6.1079	0.874	0.281	0	FOSB
ENSG00000092067-LINE336-CEBPE-D-N1	2.02182e-51	-6.2724	0.291	0.372	1.75898e-48	CEBPE
ENSG00000140044-LINE415-JDP2-D-N2	0	-6.27926	0.898	0.275	0	JDP2
ENSG00000153879-LINE428-CEBPG-D-N2	1.91754e-85	-6.31458	0.225	0.375	1.66826e-82	CEBPG
ENSG00000081189-LINE2787-MEF2C-D-N3	1.80532e-265	-6.57211	0.969	0.278	1.57063e-262	MEF2C
ENSG00000140968-LINE2752-IRF8-D-N2	0	-6.57466	0.102	0.528	0	IRF8
ENSG00000064489-LINE2769-AC0021266-I	1.1398e-200	-6.70604	0.939	0.31	9.91625e-198	AC0021266
ENSG00000213999-LINE2814-MEF2B-D	1.1398e-200	-6.70604	0.939	0.31	9.91625e-198	MEF2B
ENSG00000164330-LINE251-EBF1-D-N2	8.22359e-164	-7.16028	0.949	0.275	7.15452e-161	EBF1
ENSG00000156273-LINE437-BACH1-D-N1	0	-7.6086	0.892	0.278	0	BACH1
ENSG00000016082-LINE2169-ISL1-D	0.0479683	-7.63325	0.558	0.385	1	ISL1
ENSG00000028277-LINE2631-POU2F2-D-N7	0.894396	-8.24762	0.506	0.439	1	POU2F2
ENSG00000101076-LINE2936-HNF4A-D-N7	7.27217e-57	-8.32019	0.832	0.345	6.32679e-54	HNF4A
ENSG00000164749-LINE3040-HNF4G-D-N1	1.88159e-68	-8.37052	0.847	0.338	1.63699e-65	HNF4G
ENSG00000075426-LINE328-FOSL2-D-N3	0	-8.46522	0.896	0.273	0	FOSL2
ENSG00000175592-LINE505-FOSL1-D-N3	0	-8.52985	0.894	0.276	0	FOSL1
ENSG00000221869-LINE558-CEBPD-D-N2	2.2236e-111	-9.13428	0.166	0.36	1.93453e-108	CEBPD
ENSG00000245848-LINE568-CEBPA-D-N4	1.0099e-36	-9.44505	0.286	0.344	8.78615e-34	CEBPA
ENSG00000177606-LINE517-JUN-D-N5	0	-9.55025	0.896	0.274	0	JUN
ENSG00000130522-LINE411-JUND-D-N6	0	-9.65665	0.89	0.273	0	JUND
ENSG00000112182-LINE360-BACH2-D	0	-10.174	0.864	0.288	0	BACH2
ENSG00000172216-LINE498-CEBPB-D-N8	1.02826e-124	-10.6894	0.147	0.349	8.94589e-122	CEBPB
ENSG00000171223-LINE487-JUNB-D-N3	0	-10.8588	0.893	0.276	0	JUNB
ENSG00000119866-LINE848-BCL11A-D	2.3563e-05	-11.7537	0.711	0.268	0.0204999	BCL11A
ENSG00000127152-LINE1229-BCL11B-I	2.3563e-05	-11.7537	0.711	0.268	0.0204999	BCL11B
ENSG00000068305-LINE2786-MEF2A-D-N8	3.22894e-239	-11.9167	0.961	0.283	2.80917e-236	MEF2A
ENSG00000066336-LINE1813-SPI1-D-N5	0.19016	-15.742	0.536	0.243	1	SPI1
ENSG00000166211-LINE1923-SPIC-D	2.07118e-08	-15.8555	0.349	0.243	1.80192e-05	SPIC
ENSG00000108753-LINE2249-HNF1B-D-N3	0.732122	-25.3263	0.571	0.228	1	HNF1B
ENSG00000135100-LINE2344-HNF1A-D-N4	0.511232	-25.7704	0.518	0.256	1	HNF1A
ENSG00000142539-LINE1880-SPIB-D-N2	7.67472e-52	-25.8372	0.074	0.226	6.677e-49	SPIB

## Sheet: Monocyte
	p_val	avg_log2FC	pct.1	pct.2	p_val_adj	gene
ENSG00000245848-LINE568-CEBPA-D-N4	0	5.27869	0.991	0.301	0	CEBPA
ENSG00000221869-LINE558-CEBPD-D-N2	0	5.1803	0.986	0.306	0	CEBPD
ENSG00000092067-LINE336-CEBPE-D-N1	0	4.65646	0.98	0.329	0	CEBPE
ENSG00000153879-LINE428-CEBPG-D-N2	0	4.57137	0.977	0.327	0	CEBPG
ENSG00000128272-LINE397-ATF4-D	0	4.2859	0.963	0.396	0	ATF4
ENSG00000172216-LINE498-CEBPB-D-N8	0	3.61465	0.988	0.293	0	CEBPB
ENSG00000142539-LINE1880-SPIB-D-N2	0	2.89885	0.994	0.167	0	SPIB
ENSG00000108924-LINE356-HLF-D-N4	0	2.49156	0.932	0.413	0	HLF
ENSG00000135374-LINE1873-ELF5-D-N3	0	1.93563	0.98	0.355	0	ELF5
ENSG00000167074-LINE470-TEF-D-N3	0	1.77558	0.898	0.415	0	TEF
ENSG00000139083-LINE1875-ETV6-D-N1	0	1.62815	0.952	0.369	0	ETV6
ENSG00000163435-LINE1919-ELF3-D-N2	7.81722e-273	1.51928	0.874	0.448	6.80098e-270	ELF3
ENSG00000135373-LINE1869-EHF-D-N2	5.76898e-230	1.49089	0.835	0.46	5.01901e-227	EHF
ENSG00000137265-LINE2747-IRF4-D-N1	6.9165e-252	1.36418	0.826	0.364	6.01735e-249	IRF4
ENSG00000105516-LINE349-DBP-D-N2	8.09172e-208	1.19794	0.828	0.441	7.03979e-205	DBP
ENSG00000171169-LINE2768-NAIF1-I	8.3951e-147	1.16519	0.76	0.472	7.30374e-144	NAIF1
ENSG00000105610-LINE802-KLF1-D	1.92414e-177	1.08265	0.779	0.448	1.674e-174	KLF1
ENSG00000187098-LINE295-MITF-D	6.59699e-231	1.08035	0.841	0.401	5.73938e-228	MITF
ENSG00000176182-LINE2869-MYPOP-I	1.86345e-104	1.05572	0.712	0.468	1.6212e-101	MYPOP
ENSG00000120690-LINE1828-ELF1-D-N8	3.81288e-145	1.00283	0.795	0.482	3.31721e-142	ELF1
ENSG00000105967-LINE129-TFEC-D	1.04795e-152	0.968176	0.796	0.434	9.11717e-150	TFEC
ENSG00000127528-LINE2754-KLF2-I-N15	1.09636e-133	0.838904	0.757	0.445	9.53831e-131	KLF2
ENSG00000133794-LINE179-ARNTL-D-N1	1.00316e-89	0.822028	0.724	0.464	8.7275e-87	ARNTL
ENSG00000102034-LINE1814-ELF4-D	5.39624e-78	0.721416	0.712	0.474	4.69473e-75	ELF4
ENSG00000106004-LINE2211-HOXA5-D-N1	5.23988e-85	0.707513	0.722	0.46	4.5587e-82	HOXA5
ENSG00000105698-LINE126-USF2-D-N7	7.17689e-108	0.698908	0.751	0.443	6.24389e-105	USF2
ENSG00000164093-LINE2428-PITX2-D	1.10696e-62	0.683418	0.656	0.458	9.63056e-60	PITX2
ENSG00000112561-LINE140-TFEB-D-N2	7.52449e-94	0.673014	0.724	0.438	6.5463e-91	TFEB
ENSG00000157557-LINE1909-ETS2-D	3.47227e-178	0.616604	0.846	0.392	3.02088e-175	ETS2
ENSG00000029153-LINE80-ARNTL2-I	1.37452e-64	0.605652	0.679	0.457	1.19583e-61	ARNTL2
ENSG00000165030-LINE463-NFIL3-D-N4	6.75184e-110	0.590218	0.781	0.448	5.8741e-107	NFIL3
ENSG00000170561-LINE2479-IRX2-D	1.23586e-48	0.577574	0.644	0.472	1.07519e-45	IRX2
ENSG00000100219-LINE344-XBP1-D-N4	1.25405e-52	0.569997	0.66	0.469	1.09103e-49	XBP1
ENSG00000109787-LINE818-KLF3-D	5.53138e-41	0.554601	0.653	0.485	4.8123e-38	KLF3
ENSG00000167967-LINE1107-E4F1-D	9.25767e-17	0.551647	0.573	0.486	8.05417e-14	E4F1
ENSG00000075891-LINE2612-PAX2-D-N1	2.12638e-52	0.532386	0.656	0.459	1.84995e-49	PAX2
ENSG00000176842-LINE2501-IRX5-D	2.50974e-54	0.525198	0.676	0.46	2.18347e-51	IRX5
ENSG00000175197-LINE504-DDIT3-D	3.2832e-39	0.523413	0.644	0.479	2.85639e-36	DDIT3
ENSG00000077150-LINE3188-NFKB2-D-N1	4.74913e-55	0.517311	0.681	0.454	4.13175e-52	NFKB2
ENSG00000134107-LINE183-BHLHE40-D-N3	6.29422e-42	0.503164	0.641	0.471	5.47598e-39	BHLHE40
ENSG00000068323-LINE84-TFE3-D-N1	2.57027e-49	0.500913	0.64	0.466	2.23614e-46	TFE3
ENSG00000146592-LINE421-CREB5-I	3.47287e-45	0.49758	0.654	0.455	3.0214e-42	CREB5
ENSG00000162772-LINE455-ATF3-D-N5	6.18682e-41	0.488409	0.65	0.465	5.38254e-38	ATF3
ENSG00000123095-LINE165-BHLHE41-D-N2	4.40039e-51	0.480767	0.677	0.471	3.82834e-48	BHLHE41
ENSG00000130182-LINE911-ZSCAN10-I	4.85949e-52	0.479251	0.645	0.454	4.22776e-49	ZSCAN10
ENSG00000132170-LINE2990-PPARG-D-N2	1.64459e-37	0.476329	0.619	0.468	1.43079e-34	PPARG
ENSG00000074800-LINE3611-ENO1-D	1.08268e-35	0.453175	0.625	0.474	9.41932e-33	ENO1
ENSG00000118260-LINE378-CREB1-D-N5	2.82673e-10	0.447316	0.55	0.485	2.45926e-07	CREB1
ENSG00000119950-LINE154-MXI1-D-N1	3.70723e-28	0.440628	0.619	0.47	3.22529e-25	MXI1
ENSG00000172819-LINE3056-RARG-D-N2	3.81527e-58	0.426765	0.691	0.465	3.31929e-55	RARG
ENSG00000115966-LINE362-ATF2-D-N1	9.4327e-23	0.425408	0.594	0.482	8.20645e-20	ATF2
ENSG00000126351-LINE2975-THRA-D-N1	1.24961e-37	0.424958	0.63	0.465	1.08716e-34	THRA
ENSG00000179774-LINE285-ATOH7-I	9.03146e-15	0.421836	0.567	0.485	7.85737e-12	ATOH7
ENSG00000143437-LINE220-ARNT-D-N2	1.3648e-30	0.401657	0.623	0.468	1.18738e-27	ARNT
ENSG00000111424-LINE2940-VDR-D-N1	7.79146e-39	0.399073	0.64	0.468	6.77857e-36	VDR
ENSG00000233608-LINE317-TWIST2-I	7.41662e-19	0.399	0.587	0.485	6.45246e-16	TWIST2
ENSG00000158773-LINE237-USF1-D-N10	5.45202e-67	0.398579	0.692	0.448	4.74326e-64	USF1
ENSG00000123307-LINE291-NEUROD4-I-N7	1.28918e-16	0.37677	0.573	0.479	1.12159e-13	NEUROD4
ENSG00000164600-LINE428-NEUROD6-I-N7	1.28918e-16	0.37677	0.573	0.479	1.12159e-13	NEUROD6
ENSG00000136826-LINE939-KLF4-D	2.50213e-74	0.366412	0.709	0.414	2.17685e-71	KLF4
ENSG00000168468-LINE473-CR7538031-I	1.51771e-19	0.36482	0.589	0.481	1.32041e-16	CR7538031
ENSG00000213676-LINE554-ATF6B-I	1.51771e-19	0.36482	0.589	0.481	1.32041e-16	ATF6B
ENSG00000228628-LINE559-CR9257962-I	1.51771e-19	0.36482	0.589	0.481	1.32041e-16	CR9257962
ENSG00000234539-LINE560-AL6628286-I	1.51771e-19	0.36482	0.589	0.481	1.32041e-16	AL6628286
ENSG00000148200-LINE3017-NR6A1-D-N2	1.10672e-45	0.361743	0.659	0.452	9.62848e-43	NR6A1
ENSG00000144852-LINE3015-NR1I2-D-N1	2.11349e-57	0.348927	0.684	0.45	1.83873e-54	NR1I2
ENSG00000169136-LINE475-ATF5-D	8.72074e-94	0.348222	0.759	0.42	7.58705e-91	ATF5
ENSG00000009950-LINE78-MLXIPL-D-N1	2.50735e-20	0.347075	0.595	0.471	2.18139e-17	MLXIPL
ENSG00000165156-LINE2436-ZHX1-D	2.7408e-12	0.335806	0.551	0.484	2.38449e-09	ZHX1
ENSG00000116990-LINE150-MYCL1-I	8.92286e-28	0.330442	0.623	0.467	7.76289e-25	MYCL1
ENSG00000173153-LINE3073-ESRRA-D-N4	3.99706e-109	0.330344	0.76	0.414	3.47744e-106	ESRRA
ENSG00000108788-LINE134-MLX-D	3.16436e-17	0.321519	0.574	0.473	2.75299e-14	MLX
ENSG00000115738-LINE147-ID2-I	4.06154e-25	0.303625	0.612	0.467	3.53354e-22	ID2
ENSG00000125968-LINE173-ID1-I	4.06154e-25	0.303625	0.612	0.467	3.53354e-22	ID1
ENSG00000151090-LINE3021-THRB-D-N1	1.3336e-30	0.302686	0.608	0.469	1.16023e-27	THRB
ENSG00000197062-LINE3797-ZNF187-I	5.78987e-18	0.294362	0.591	0.474	5.03718e-15	ZNF187
ENSG00000198911-LINE308-SREBF2-D-N1	3.23653e-10	0.285607	0.576	0.492	2.81578e-07	SREBF2
ENSG00000125952-LINE73-MAX-D-N10	5.1882e-26	0.281521	0.611	0.468	4.51374e-23	MAX
ENSG00000010030-LINE1801-ETV7-D	1.30083e-119	0.268409	0.789	0.428	1.13173e-116	ETV7
ENSG00000157613-LINE447-CREB3L1-D-N3	1.02714e-14	0.268161	0.577	0.482	8.9361e-12	CREB3L1
ENSG00000162419-LINE3299-GMEB1-D	3.23772e-05	0.264781	0.55	0.492	0.0281682	GMEB1
ENSG00000135111-LINE3538-TBX3-D	4.55349e-07	0.255788	0.556	0.491	0.000396154	TBX3
ENSG00000072310-LINE94-SREBF1-D-N3	8.71399e-08	0.252488	0.556	0.495	7.58117e-05	SREBF1
ENSG00000143995-LINE2386-MEIS1-D-N2	1.86306e-16	0.241642	0.607	0.474	1.62087e-13	MEIS1
ENSG00000196482-LINE3129-ESRRG-D-N2	1.30887e-89	0.235281	0.739	0.42	1.13872e-86	ESRRG
ENSG00000136997-LINE202-MYC-D-N7	6.89495e-09	0.226467	0.545	0.478	5.9986e-06	MYC
ENSG00000164683-LINE258-HEY1-D	6.85902e-10	0.226462	0.563	0.481	5.96735e-07	HEY1
ENSG00000135547-LINE193-HEY2-D-N2	7.64218e-13	0.226313	0.574	0.476	6.6487e-10	HEY2
ENSG00000122859-LINE163-NEUROG3-I	2.91948e-09	0.225736	0.546	0.481	2.53995e-06	NEUROG3
ENSG00000112333-LINE2944-NR2E1-D-N1	3.30429e-123	0.22209	0.802	0.416	2.87473e-120	NR2E1
ENSG00000156925-LINE999-ZIC3-D-N2	5.61257e-10	0.210276	0.539	0.479	4.88294e-07	ZIC3
ENSG00000111087-LINE825-GLI1-D	6.1955e-10	0.201498	0.55	0.481	5.39009e-07	GLI1
ENSG00000185670-LINE1324-ZBTB3-I	1.75313e-06	0.199993	0.541	0.498	0.00152523	ZBTB3
ENSG00000135903-LINE2625-PAX3-D-N1	2.31714e-08	0.196078	0.542	0.484	2.01592e-05	PAX3
ENSG00000116833-LINE2964-NR5A2-D	3.67529e-63	0.191696	0.704	0.429	3.19751e-60	NR5A2
ENSG00000132604-LINE2851-TERF2-I	3.35519e-08	0.179359	0.545	0.489	2.91901e-05	TERF2
ENSG00000123685-LINE392-BATF3-D	2.01918e-32	0.169202	0.644	0.455	1.75669e-29	BATF3
ENSG00000077092-LINE2898-RARB-D-N1	3.60617e-46	0.166427	0.67	0.44	3.13737e-43	RARB
ENSG00000118922-LINE842-KLF12-D	1.77958e-46	0.161323	0.672	0.44	1.54823e-43	KLF12
ENSG00000182158-LINE526-CREB3L2-I	6.56798e-08	0.150855	0.567	0.48	5.71414e-05	CREB3L2
ENSG00000235187-LINE1928-ENSG00000235187-I	2.11615e-11	0.144161	0.564	0.485	1.84105e-08	ENSG00000235187
ENSG00000153234-LINE3032-NR4A2-D-N2	4.18019e-27	0.142532	0.619	0.441	3.63676e-24	NR4A2
ENSG00000204527-LINE2558-DUXA-D	6.42924e-38	0.130099	0.661	0.456	5.59344e-35	DUXA
ENSG00000184221-LINE291-OLIG1-D	3.13708e-06	0.127252	0.55	0.484	0.00272926	OLIG1
ENSG00000143257-LINE3012-NR1I3-D-N1	7.23353e-66	0.118568	0.716	0.435	6.29317e-63	NR1I3
ENSG00000152804-LINE2397-HHEX-I	2.10587e-17	0.110821	0.61	0.478	1.8321e-14	HHEX
ENSG00000101216-LINE3291-GMEB2-D-N2	3.4204e-06	0.0853153	0.545	0.481	0.00297575	GMEB2
ENSG00000177374-LINE1207-HIC1-D	0.139802	0.0799647	0.5	0.49	1	HIC1
ENSG00000073282-LINE3139-TP63-D-N1	7.87401e-16	0.0687415	0.583	0.468	6.85038e-13	TP63
ENSG00000178403-LINE282-NEUROG2-D-N2	8.02539e-14	0.0662563	0.58	0.471	6.98209e-11	NEUROG2
ENSG00000171606-LINE1149-ZNF274-D-N2	1.07073e-20	0.0624091	0.591	0.457	9.31532e-18	ZNF274
ENSG00000123358-LINE2973-NR4A1-D	5.99768e-106	0.0621611	0.769	0.41	5.21798e-103	NR4A1
ENSG00000164920-LINE1051-OSR2-I	0.00365354	0.0621304	0.524	0.493	1	OSR2
ENSG00000140009-LINE3002-ESR2-D-N2	9.87166e-43	0.0614795	0.674	0.441	8.58834e-40	ESR2
ENSG00000124920-LINE2878-C11orf9-D	0.00801081	0.053253	0.526	0.493	1	C11orf9
ENSG00000119715-LINE2968-ESRRB-D-N2	7.74996e-59	0.0484861	0.691	0.424	6.74247e-56	ESRRB
ENSG00000172238-LINE964-ATOH1-I-N6	7.75838e-05	0.0474238	0.542	0.498	0.0674979	ATOH1
ENSG00000163909-LINE249-HEYL-I	0.00289712	0.0464575	0.527	0.484	1	HEYL
ENSG00000170653-LINE486-ATF7-D	2.40937e-21	0.0335067	0.598	0.452	2.09615e-18	ATF7
ENSG00000118217-LINE369-ATF6-D-N2	7.04318e-06	0.0312031	0.552	0.481	0.00612756	ATF6
ENSG00000171532-LINE264-NEUROD2-D	0.0887399	0.0310263	0.5	0.486	1	NEUROD2
ENSG00000197921-LINE306-HES5-D-N2	0.235998	0.0269651	0.522	0.496	1	HES5
ENSG00000105997-LINE2210-HOXA3-D	0.000962002	0.021418	0.537	0.485	0.836942	HOXA3
ENSG00000169635-LINE1117-HIC2-D	2.72171e-05	0.0202601	0.534	0.477	0.0236789	HIC2
ENSG00000180535-LINE286-BHLHA15-D	0.00221826	0.0172698	0.53	0.479	1	BHLHA15
ENSG00000109705-LINE2257-NKX32-D	1.59313e-10	0.0168958	0.567	0.473	1.38602e-07	NKX32
ENSG00000181965-LINE288-NEUROG1-I	0.0799596	0.0137518	0.513	0.484	1	NEUROG1
ENSG00000183072-LINE2526-NKX25-D-N2	0.00242591	0.0120323	0.532	0.487	1	NKX25
ENSG00000136931-LINE3001-NR5A1-D	3.39871e-66	0.00178892	0.736	0.423	2.95687e-63	NR5A1
ENSG00000206289-LINE3134-AL8445277-I	1.83394e-48	0.000888052	0.667	0.43	1.59553e-45	AL8445277
ENSG00000227322-LINE3135-AL6628245-I	1.83394e-48	0.000888052	0.667	0.43	1.59553e-45	AL6628245
ENSG00000228333-LINE3136-CR7597334-I	1.83394e-48	0.000888052	0.667	0.43	1.59553e-45	CR7597334
ENSG00000231321-LINE3137-CR3545653-I	1.83394e-48	0.000888052	0.667	0.43	1.59553e-45	CR3545653
ENSG00000235712-LINE3138-CR9368773-I	1.83394e-48	0.000888052	0.667	0.43	1.59553e-45	CR9368773
ENSG00000079432-LINE3346-CIC-I	9.83867e-42	-0.00403079	0.653	0.43	8.55965e-39	CIC
ENSG00000125533-LINE171-BHLHE23-D	0.369835	-0.00581775	0.5	0.485	1	BHLHE23
ENSG00000078900-LINE3145-TP73-D-N2	3.66552e-15	-0.0116045	0.584	0.46	3.189e-12	TP73
ENSG00000123268-LINE383-ATF1-D	0.165806	-0.0124826	0.444	0.49	1	ATF1
ENSG00000177468-LINE279-OLIG3-D	0.00126808	-0.0192465	0.517	0.474	1	OLIG3
ENSG00000143867-LINE963-OSR1-I	0.0111528	-0.0207794	0.526	0.49	1	OSR1
ENSG00000179111-LINE284-HES7-D	0.935177	-0.0222937	0.489	0.494	1	HES7
ENSG00000169740-LINE1118-ZNF32-I	0.188037	-0.0229629	0.511	0.488	1	ZNF32
ENSG00000137270-LINE2132-GCM1-D-N4	0.00969482	-0.0237213	0.448	0.494	1	GCM1
ENSG00000178573-LINE525-MAF-D	1.93878e-25	-0.0345117	0.618	0.454	1.68674e-22	MAF
ENSG00000111145-LINE1820-ELK3-D-N1	0.311517	-0.0394742	0.478	0.495	1	ELK3
ENSG00000177045-LINE2505-SIX5-D-N1	0.867576	-0.0433181	0.511	0.503	1	SIX5
ENSG00000134323-LINE186-MYCN-D-N2	0.674033	-0.04552	0.485	0.484	1	MYCN
ENSG00000069812-LINE86-HES2-I	0.618156	-0.0513919	0.486	0.486	1	HES2
ENSG00000074047-LINE632-GLI2-D-N2	0.200682	-0.0642359	0.508	0.484	1	GLI2
ENSG00000091831-LINE2916-ESR1-D-N4	4.07282e-22	-0.0749643	0.591	0.437	3.54336e-19	ESR1
ENSG00000163497-LINE1921-FEV-D-N1	0.00116692	-0.0825061	0.441	0.499	1	FEV
ENSG00000205927-LINE315-OLIG2-D-N2	0.137299	-0.0897598	0.499	0.48	1	OLIG2
ENSG00000174576-LINE275-NPAS4-I	0.19469	-0.0936176	0.499	0.484	1	NPAS4
ENSG00000172818-LINE1168-OVOL1-D	0.666972	-0.101707	0.489	0.493	1	OVOL1
ENSG00000131759-LINE2987-RARA-D-N3	5.39686e-57	-0.102595	0.701	0.416	4.69527e-54	RARA
ENSG00000102935-LINE713-ZNF423-D-N2	0.0298718	-0.107346	0.524	0.47	1	ZNF423
ENSG00000060566-LINE327-CREB3L3-I	4.02874e-06	-0.109542	0.515	0.464	0.003505	CREB3L3
ENSG00000107175-LINE352-CREB3-D-N1	4.02874e-06	-0.109542	0.515	0.464	0.003505	CREB3
ENSG00000143578-LINE419-CREB3L4-I	4.02874e-06	-0.109542	0.515	0.464	0.003505	CREB3L4
ENSG00000141510-LINE3149-TP53-D-N2	1.42879e-08	-0.112728	0.545	0.463	1.24305e-05	TP53
ENSG00000180828-LINE287-BHLHE22-D	0.745873	-0.117014	0.487	0.486	1	BHLHE22
ENSG00000070444-LINE87-MNT-D	0.974318	-0.124061	0.497	0.485	1	MNT
ENSG00000117036-LINE1822-ETV3-D	0.00013187	-0.128357	0.434	0.496	0.114727	ETV3
ENSG00000171443-LINE1140-ZNF524-D-N1	0.0580153	-0.131251	0.459	0.481	1	ZNF524
ENSG00000170485-LINE263-NPAS2-I	0.0215428	-0.136968	0.462	0.492	1	NPAS2
ENSG00000064218-LINE1728-DMRT3-D	0.364338	-0.139022	0.478	0.49	1	DMRT3
ENSG00000214717-LINE3702-ZBED1-D	0.00179113	-0.142642	0.449	0.494	1	ZBED1
ENSG00000204103-LINE553-MAFB-D	7.7529e-13	-0.144094	0.574	0.456	6.74502e-10	MAFB
ENSG00000012504-LINE2885-NR1H4-D	9.41298e-34	-0.147375	0.668	0.437	8.18929e-31	NR1H4
ENSG00000102349-LINE709-KLF8-D	0.00107958	-0.155621	0.453	0.487	0.939232	KLF8
ENSG00000152977-LINE989-ZIC1-D-N2	0.75329	-0.160499	0.478	0.48	1	ZIC1
ENSG00000118495-LINE840-PLAGL1-D	0.351118	-0.162271	0.483	0.478	1	PLAGL1
ENSG00000138083-LINE2358-SIX3-I	0.00519175	-0.162774	0.463	0.499	1	SIX3
ENSG00000176678-LINE2028-FOXL1-D-N1	0.374449	-0.162945	0.469	0.483	1	FOXL1
ENSG00000175727-LINE276-MLXIP-I	3.59239e-05	-0.16334	0.464	0.49	0.0312538	MLXIP
ENSG00000119725-LINE845-ZNF410-D	9.16267e-14	-0.163404	0.585	0.465	7.97152e-11	ZNF410
ENSG00000113430-LINE2265-IRX4-I	4.74533e-05	-0.170329	0.533	0.47	0.0412844	IRX4
ENSG00000159387-LINE2406-IRX6-I	4.74533e-05	-0.170329	0.533	0.47	0.0412844	IRX6
ENSG00000006047-LINE2211-YBX2-I-N1	0.0017007	-0.171327	0.523	0.468	1	YBX2
ENSG00000060138-LINE2216-CSDA-I-N1	0.0017007	-0.171327	0.523	0.468	1	CSDA
ENSG00000010818-LINE598-HIVEP2-D	5.48635e-10	-0.173097	0.543	0.452	4.77312e-07	HIVEP2
ENSG00000146618-LINE224-FERD3L-I	0.938175	-0.177617	0.501	0.489	1	FERD3L
ENSG00000118513-LINE2848-MYB-D-N2	0.000335443	-0.178269	0.517	0.475	0.291835	MYB
ENSG00000067646-LINE629-ZFY-I	8.69686e-13	-0.17988	0.566	0.422	7.56627e-10	ZFY
ENSG00000125618-LINE3159-PAX8-D	1.56882e-09	-0.190411	0.54	0.459	1.36487e-06	PAX8
ENSG00000008196-LINE2-TFAP2B-D-N1	0.018693	-0.190441	0.509	0.463	1	TFAP2B
ENSG00000175832-LINE1926-ETV4-D-N1	3.09069e-06	-0.191085	0.432	0.494	0.0026889	ETV4
ENSG00000136352-LINE2353-NKX21-D	0.0344683	-0.224116	0.521	0.472	1	NKX21
ENSG00000117707-LINE3183-PROX1-D	0.0851633	-0.224173	0.458	0.486	1	PROX1
ENSG00000204366-LINE1521-ZBTB12-I	0.577844	-0.22489	0.478	0.484	1	ZBTB12
ENSG00000206366-LINE1540-AL8448538-I	0.577844	-0.22489	0.478	0.484	1	AL8448538
ENSG00000234196-LINE1597-CR7597843-I	0.577844	-0.22489	0.478	0.484	1	CR7597843
ENSG00000234852-LINE1601-CR3882194-I	0.577844	-0.22489	0.478	0.484	1	CR3882194
ENSG00000237900-LINE1611-AL66283413-I	0.577844	-0.22489	0.478	0.484	1	AL66283413
ENSG00000106571-LINE813-GLI3-D	3.60411e-08	-0.245367	0.429	0.496	3.13558e-05	GLI3
ENSG00000160961-LINE1026-ZNF333-D	0.789199	-0.24819	0.5	0.48	1	ZNF333
ENSG00000137492-LINE3592-PRKRIR-D	0.0055142	-0.262588	0.502	0.469	1	PRKRIR
ENSG00000154727-LINE1896-GABPA-D-N7	2.27507e-05	-0.264122	0.449	0.505	0.0197931	GABPA
ENSG00000169926-LINE1120-KLF13-D	0.0403437	-0.265177	0.518	0.465	1	KLF13
ENSG00000155090-LINE1360-KLF10-I	0.0403437	-0.265177	0.518	0.465	1	KLF10
ENSG00000134852-LINE191-CLOCK-D	0.000122231	-0.265519	0.462	0.484	0.106341	CLOCK
ENSG00000234254-LINE2595-ENSG00000234254-I	0.00364543	-0.271978	0.461	0.495	1	ENSG00000234254
ENSG00000099326-LINE684-MZF1-D-N3	0.236264	-0.274208	0.493	0.456	1	MZF1
ENSG00000126767-LINE1846-ELK1-D-N6	7.48012e-11	-0.278457	0.411	0.493	6.5077e-08	ELK1
ENSG00000117595-LINE2728-IRF6-I	0.00985702	-0.278721	0.456	0.487	1	IRF6
ENSG00000177463-LINE3097-NR2C2-D-N4	1.10333e-06	-0.284083	0.425	0.488	0.0009599	NR2C2
ENSG00000100811-LINE701-YY1-D-N9	8.79675e-08	-0.286696	0.418	0.494	7.65317e-05	YY1
ENSG00000082641-LINE332-NFE2L1-D-N2	1.22019e-27	-0.29242	0.608	0.428	1.06157e-24	NFE2L1
ENSG00000050344-LINE1236-NFE2L3-I-N2	1.22019e-27	-0.29242	0.608	0.428	1.06157e-24	NFE2L3
ENSG00000136327-LINE2348-NKX28-D	0.00404364	-0.294926	0.517	0.467	1	NKX28
ENSG00000172273-LINE1160-HINFP-D-N3	8.86742e-08	-0.30033	0.416	0.487	7.71466e-05	HINFP
ENSG00000043355-LINE608-ZIC2-D-N2	3.72589e-11	-0.319747	0.411	0.496	3.24152e-08	ZIC2
ENSG00000169953-LINE2710-HSFY2-D-N2	0.00301385	-0.333666	0.466	0.484	1	HSFY2
ENSG00000172468-LINE2715-HSFY1-I	0.00301385	-0.333666	0.466	0.484	1	HSFY1
ENSG00000105856-LINE3361-HBP1-D	0.000899066	-0.334498	0.525	0.468	0.782187	HBP1
ENSG00000138336-LINE1723-TET1-D	7.2853e-10	-0.335199	0.429	0.492	6.33821e-07	TET1
ENSG00000131931-LINE3588-THAP1-D-N1	0.65749	-0.338393	0.474	0.474	1	THAP1
ENSG00000134138-LINE2334-MEIS2-D-N2	4.05009e-11	-0.34218	0.411	0.503	3.52358e-08	MEIS2
ENSG00000197579-LINE3699-TOPORS-D	0.613736	-0.343982	0.475	0.462	1	TOPORS
ENSG00000106261-LINE809-ZKSCAN1-I	9.68701e-09	-0.346814	0.428	0.492	8.4277e-06	ZKSCAN1
ENSG00000185669-LINE1323-SNAI3-I	6.62116e-09	-0.34931	0.437	0.5	5.76041e-06	SNAI3
ENSG00000137090-LINE1730-DMRT1-D-N1	0.653703	-0.358068	0.48	0.478	1	DMRT1
ENSG00000006468-LINE1799-ETV1-D	2.59249e-17	-0.368799	0.382	0.499	2.25546e-14	ETV1
ENSG00000177426-LINE2507-TGIF1-D-N1	1.59589e-07	-0.369526	0.433	0.491	0.000138842	TGIF1
ENSG00000105419-LINE2201-MEIS3-D-N1	8.32424e-12	-0.369709	0.413	0.496	7.24209e-09	MEIS3
ENSG00000230797-LINE1592-YY2-D-N2	2.33123e-13	-0.372665	0.4	0.501	2.02817e-10	YY2
ENSG00000186130-LINE1341-ZBTB6-D-N2	0.00214944	-0.3744	0.443	0.481	1	ZBTB6
ENSG00000107249-LINE815-GLIS3-D-N1	1.16549e-19	-0.37543	0.389	0.497	1.01398e-16	GLIS3
ENSG00000170577-LINE2480-SIX2-I	6.4896e-21	-0.385025	0.382	0.5	5.64595e-18	SIX2
ENSG00000122592-LINE2299-HOXA7-D	1.73103e-05	-0.386163	0.45	0.485	0.01506	HOXA7
ENSG00000012048-LINE1793-BRCA1-D-N2	2.02732e-11	-0.389561	0.419	0.497	1.76377e-08	BRCA1
ENSG00000187626-LINE1355-ZKSCAN4-I	0.00855952	-0.395295	0.455	0.475	1	ZKSCAN4
ENSG00000189298-LINE1383-ZKSCAN3-D	0.00855952	-0.395295	0.455	0.475	1	ZKSCAN3
ENSG00000181690-LINE1275-PLAG1-D-N1	8.1986e-07	-0.399579	0.55	0.435	0.000713279	PLAG1
ENSG00000126778-LINE2315-SIX1-I	2.57584e-18	-0.409316	0.389	0.498	2.24098e-15	SIX1
ENSG00000160199-LINE2408-PKNOX1-D-N1	7.48734e-07	-0.412487	0.456	0.512	0.000651398	PKNOX1
ENSG00000134317-LINE2139-GRHL1-D-N2	1.11289e-09	-0.415851	0.405	0.488	9.68211e-07	GRHL1
ENSG00000125820-LINE2314-NKX22-D-N2	0.091368	-0.416574	0.474	0.481	1	NKX22
ENSG00000165495-LINE2439-PKNOX2-D	3.2416e-07	-0.41775	0.436	0.508	0.000282019	PKNOX2
ENSG00000184302-LINE2534-SIX6-I	1.53529e-20	-0.421923	0.385	0.506	1.33571e-17	SIX6
ENSG00000109320-LINE3202-NFKB1-D-N3	9.6159e-64	-0.425822	0.707	0.433	8.36583e-61	NFKB1
ENSG00000179059-LINE3477-ZFP42-I-N14	9.43707e-15	-0.437868	0.424	0.498	8.21025e-12	ZFP42
ENSG00000101190-LINE116-TCFL5-I	7.31746e-13	-0.447014	0.4	0.484	6.36619e-10	TCFL5
ENSG00000135457-LINE2141-TFCP2-D-N1	0.233303	-0.448502	0.46	0.458	1	TFCP2
ENSG00000119138-LINE843-KLF9-I	5.48176e-16	-0.451687	0.409	0.491	4.76913e-13	KLF9
ENSG00000118707-LINE2283-TGIF2-D	2.81186e-12	-0.454704	0.422	0.501	2.44632e-09	TGIF2
ENSG00000166949-LINE3324-SMAD3-D-N1	9.46498e-09	-0.459961	0.41	0.483	8.23454e-06	SMAD3
ENSG00000105996-LINE2208-HOXA2-D-N2	5.90566e-11	-0.463377	0.547	0.451	5.13792e-08	HOXA2
ENSG00000170549-LINE2478-IRX1-I	7.44382e-06	-0.463479	0.443	0.481	0.00647613	IRX1
ENSG00000177508-LINE2511-IRX3-I	7.44382e-06	-0.463479	0.443	0.481	0.00647613	IRX3
ENSG00000168826-LINE1113-ZBTB49-D	0.0862429	-0.469481	0.461	0.466	1	ZBTB49
ENSG00000227059-LINE2575-AC2261502-D	1.30768e-12	-0.471584	0.403	0.491	1.13768e-09	AC2261502
ENSG00000125816-LINE2311-NKX24-I	8.4227e-08	-0.476426	0.408	0.485	7.32775e-05	NKX24
ENSG00000170365-LINE3328-SMAD1-D	1.82248e-06	-0.476519	0.542	0.447	0.00158556	SMAD1
ENSG00000164048-LINE1047-ZNF589-D	0.221398	-0.479922	0.463	0.474	1	ZNF589
ENSG00000159556-LINE2407-ISL2-D	0.037373	-0.484022	0.452	0.479	1	ISL2
ENSG00000244405-LINE1929-ETV5-D-N1	4.62472e-27	-0.486062	0.358	0.5	4.0235e-24	ETV5
ENSG00000160224-LINE3298-AIRE-D	8.19568e-13	-0.488134	0.394	0.483	7.13025e-10	AIRE
ENSG00000100625-LINE2190-SIX4-I	1.70102e-27	-0.494037	0.374	0.507	1.47988e-24	SIX4
ENSG00000089094-LINE1718-KDM2B-D	2.55777e-13	-0.494996	0.397	0.489	2.22526e-10	KDM2B
ENSG00000115507-LINE2273-OTX1-D-N2	2.76109e-22	-0.497146	0.362	0.489	2.40214e-19	OTX1
ENSG00000125878-LINE172-TCF15-I	9.33698e-08	-0.497167	0.405	0.482	8.12317e-05	TCF15
ENSG00000187786-LINE297-SCXB-I	9.33698e-08	-0.497167	0.405	0.482	8.12317e-05	SCXB
ENSG00000188686-LINE302-SCXA-I	9.33698e-08	-0.497167	0.405	0.482	8.12317e-05	SCXA
ENSG00000166478-LINE1065-ZNF143-D-N2	2.35049e-09	-0.502187	0.405	0.484	2.04493e-06	ZNF143
ENSG00000095951-LINE680-HIVEP1-D	1.86078e-29	-0.504768	0.616	0.437	1.61888e-26	HIVEP1
ENSG00000127124-LINE1225-HIVEP3-I-N1	1.86078e-29	-0.504768	0.616	0.437	1.61888e-26	HIVEP3
ENSG00000154832-LINE1724-CXXC1-D	4.75461e-14	-0.505052	0.383	0.487	4.13651e-11	CXXC1
ENSG00000101883-LINE2195-RHOXF1-D-N2	0.00134237	-0.514002	0.434	0.478	1	RHOXF1
ENSG00000124827-LINE2128-GCM2-D	8.60363e-35	-0.514736	0.346	0.496	7.48516e-32	GCM2
ENSG00000137203-LINE29-TFAP2A-D-N3	0.0357449	-0.515138	0.441	0.457	1	TFAP2A
ENSG00000172379-LINE273-ARNT2-D	3.30053e-08	-0.520385	0.389	0.468	2.87146e-05	ARNT2
ENSG00000143178-LINE3541-TBX19-D	5.61626e-17	-0.522066	0.41	0.501	4.88615e-14	TBX19
ENSG00000104856-LINE3201-RELB-D	1.47022e-10	-0.522212	0.563	0.448	1.27909e-07	RELB
ENSG00000153779-LINE2398-TGIF2LX-D	2.59301e-22	-0.522382	0.383	0.505	2.25592e-19	TGIF2LX
ENSG00000176679-LINE2500-TGIF2LY-I	2.59301e-22	-0.522382	0.383	0.505	2.25592e-19	TGIF2LY
ENSG00000102554-LINE710-KLF5-D	5.30425e-06	-0.52283	0.529	0.396	0.0046147	KLF5
ENSG00000180053-LINE2516-NKX26-I	1.36954e-16	-0.524568	0.391	0.49	1.1915e-13	NKX26
ENSG00000169083-LINE3053-AR-D-N3	0.00183431	-0.526435	0.442	0.471	1	AR
ENSG00000008197-LINE6-TFAP2D-D	1.73449e-11	-0.541151	0.38	0.444	1.509e-08	TFAP2D
ENSG00000182759-LINE530-MAFA-D	0.179917	-0.548286	0.481	0.446	1	MAFA
ENSG00000114315-LINE146-HES1-D	1.0318e-10	-0.548947	0.398	0.476	8.97664e-08	HES1
ENSG00000063515-LINE2174-GSC2-D	0.0788748	-0.555447	0.455	0.463	1	GSC2
ENSG00000112246-LINE139-SIM1-I	0.0310517	-0.557042	0.457	0.474	1	SIM1
ENSG00000130751-LINE178-NPAS1-I	0.0310517	-0.557042	0.457	0.474	1	NPAS1
ENSG00000151322-LINE225-NPAS3-I	0.0310517	-0.557042	0.457	0.474	1	NPAS3
ENSG00000159263-LINE238-SIM2-I	0.0310517	-0.557042	0.457	0.474	1	SIM2
ENSG00000250811-LINE320-ENSG00000250811-I	0.0310517	-0.557042	0.457	0.474	1	ENSG00000250811
ENSG00000173404-LINE1178-INSM1-D-N2	0.143358	-0.557807	0.449	0.451	1	INSM1
ENSG00000149948-LINE59-HMGA2-D	0.121345	-0.557839	0.499	0.463	1	HMGA2
ENSG00000114439-LINE3367-BBX-I	0.000764111	-0.559891	0.448	0.47	0.664776	BBX
ENSG00000064195-LINE2175-DLX3-D-N2	0.0470993	-0.562257	0.449	0.472	1	DLX3
ENSG00000108813-LINE2252-DLX4-D	0.0470993	-0.562257	0.449	0.472	1	DLX4
ENSG00000115844-LINE2275-DLX2-D-N1	0.0470993	-0.562257	0.449	0.472	1	DLX2
ENSG00000118058-LINE1721-MLL-D	9.60741e-27	-0.567231	0.364	0.494	8.35845e-24	MLL
ENSG00000065978-LINE1683-YBX1-D	3.95744e-06	-0.570206	0.55	0.458	0.00344297	YBX1
ENSG00000174332-LINE1185-GLIS1-D	4.38912e-33	-0.576013	0.339	0.497	3.81854e-30	GLIS1
ENSG00000168267-LINE261-PTF1A-D	0.00475265	-0.58475	0.516	0.45	1	PTF1A
ENSG00000204595-LINE2559-DPRX-D-N2	2.04522e-05	-0.587574	0.415	0.474	0.0177934	DPRX
ENSG00000118263-LINE839-KLF7-I	0.0608528	-0.587895	0.439	0.437	1	KLF7
ENSG00000164011-LINE1045-ZNF691-I	1.12026e-23	-0.588929	0.352	0.483	9.74626e-21	ZNF691
ENSG00000188290-LINE301-HES4-I	8.64226e-35	-0.593953	0.337	0.494	7.51876e-32	HES4
ENSG00000095794-LINE339-CREM-D	3.52525e-08	-0.597438	0.537	0.458	3.06697e-05	CREM
ENSG00000001167-LINE1661-NFYA-D-N2	2.73311e-05	-0.597586	0.444	0.492	0.0237781	NFYA
ENSG00000120798-LINE2970-NR2C1-D	3.85169e-49	-0.600323	0.717	0.41	3.35097e-46	NR2C1
ENSG00000101057-LINE2835-MYBL2-D-N1	6.40978e-26	-0.600549	0.362	0.497	5.57651e-23	MYBL2
ENSG00000121068-LINE3532-TBX2-D-N1	1.26008e-07	-0.607507	0.445	0.506	0.000109627	TBX2
ENSG00000215397-LINE1563-SCRT2-D	2.52515e-17	-0.611061	0.397	0.5	2.19688e-14	SCRT2
ENSG00000185697-LINE2870-MYBL1-D-N1	2.57463e-31	-0.613407	0.357	0.497	2.23993e-28	MYBL1
ENSG00000198807-LINE3179-PAX9-D	2.70155e-10	-0.616246	0.569	0.452	2.35035e-07	PAX9
ENSG00000176083-LINE1197-ZNF683-I	6.6423e-13	-0.620891	0.578	0.43	5.7788e-10	ZNF683
ENSG00000096401-LINE2834-CDC5L-D-N2	3.19729e-10	-0.621927	0.408	0.48	2.78164e-07	CDC5L
ENSG00000162624-LINE2410-LHX8-I	1.03219e-13	-0.623065	0.413	0.497	8.98009e-11	LHX8
ENSG00000073861-LINE3513-TBX21-D-N2	1.22529e-20	-0.625278	0.407	0.509	1.066e-17	TBX21
ENSG00000215754-LINE2568-ENSG00000215754-I	0.52017	-0.632329	0.484	0.458	1	ENSG00000215754
ENSG00000217642-LINE2569-ENSG00000217642-I	0.52017	-0.632329	0.484	0.458	1	ENSG00000217642
ENSG00000224558-LINE2570-ENSG00000224558-I	0.52017	-0.632329	0.484	0.458	1	ENSG00000224558
ENSG00000225958-LINE2572-ENSG00000225958-I	0.52017	-0.632329	0.484	0.458	1	ENSG00000225958
ENSG00000226866-LINE2574-ENSG00000226866-I	0.52017	-0.632329	0.484	0.458	1	ENSG00000226866
ENSG00000227476-LINE2576-DUX4L5-I	0.52017	-0.632329	0.484	0.458	1	DUX4L5
ENSG00000227522-LINE2577-ENSG00000227522-I	0.52017	-0.632329	0.484	0.458	1	ENSG00000227522
ENSG00000227904-LINE2578-DUX4L2-I	0.52017	-0.632329	0.484	0.458	1	DUX4L2
ENSG00000228114-LINE2579-DUX4L3-I	0.52017	-0.632329	0.484	0.458	1	DUX4L3
ENSG00000228188-LINE2580-DUX4L6-I	0.52017	-0.632329	0.484	0.458	1	DUX4L6
ENSG00000228710-LINE2581-ENSG00000228710-I	0.52017	-0.632329	0.484	0.458	1	ENSG00000228710
ENSG00000229617-LINE2583-CT4768282-I	0.52017	-0.632329	0.484	0.458	1	CT4768282
ENSG00000230380-LINE2584-ENSG00000230380-I	0.52017	-0.632329	0.484	0.458	1	ENSG00000230380
ENSG00000230776-LINE2586-ENSG00000230776-I	0.52017	-0.632329	0.484	0.458	1	ENSG00000230776
ENSG00000231089-LINE2587-AL5921702-I	0.52017	-0.632329	0.484	0.458	1	AL5921702
ENSG00000232923-LINE2590-ENSG00000232923-I	0.52017	-0.632329	0.484	0.458	1	ENSG00000232923
ENSG00000233294-LINE2591-ENSG00000233294-I	0.52017	-0.632329	0.484	0.458	1	ENSG00000233294
ENSG00000233361-LINE2592-ENSG00000233361-I	0.52017	-0.632329	0.484	0.458	1	ENSG00000233361
ENSG00000233698-LINE2593-ENSG00000233698-I	0.52017	-0.632329	0.484	0.458	1	ENSG00000233698
ENSG00000233794-LINE2594-ENSG00000233794-I	0.52017	-0.632329	0.484	0.458	1	ENSG00000233794
ENSG00000234550-LINE2596-ENSG00000234550-I	0.52017	-0.632329	0.484	0.458	1	ENSG00000234550
ENSG00000236207-LINE2598-ENSG00000236207-I	0.52017	-0.632329	0.484	0.458	1	ENSG00000236207
ENSG00000237516-LINE2601-ENSG00000237516-I	0.52017	-0.632329	0.484	0.458	1	ENSG00000237516
ENSG00000250589-LINE2602-ENSG00000250589-I	0.52017	-0.632329	0.484	0.458	1	ENSG00000250589
ENSG00000260596-LINE2603-DUX4-D	0.52017	-0.632329	0.484	0.458	1	DUX4
DUX1-HUMAN-LINE11277-DUX1-I	0.52017	-0.632329	0.484	0.458	1	LINE11277
DUX3-HUMAN-LINE11282-DUX3-I	0.52017	-0.632329	0.484	0.458	1	LINE11282
ENSG00000185610-LINE2537-DBX2-I	0.134258	-0.643384	0.511	0.455	1	DBX2
ENSG00000105722-LINE1816-ERF-D	0.0172598	-0.644126	0.462	0.493	1	ERF
ENSG00000119919-LINE2287-NKX23-I	6.48946e-21	-0.644313	0.383	0.486	5.64583e-18	NKX23
ENSG00000100644-LINE115-HIF1A-D	3.70827e-14	-0.650592	0.399	0.484	3.22619e-11	HIF1A
ENSG00000105717-LINE11890-PBX4-I-N5	2.01515e-33	-0.656692	0.354	0.499	1.75318e-30	PBX4
ENSG00000120669-LINE260-SOHLH2-I	1.79458e-22	-0.666536	0.373	0.491	1.56128e-19	SOHLH2
ENSG00000250709-LINE562-C13orf38SOHLH2-I	1.79458e-22	-0.666536	0.373	0.491	1.56128e-19	C13orf38SOHLH2
ENSG00000006194-LINE594-ZNF263-D-N2	1.07398e-17	-0.670169	0.614	0.384	9.34367e-15	ZNF263
ENSG00000174282-LINE1183-ZBTB4-D-N1	2.05712e-40	-0.672357	0.329	0.494	1.7897e-37	ZBTB4
ENSG00000142700-LINE1734-DMRTA2-D	5.1984e-11	-0.678877	0.401	0.482	4.52261e-08	DMRTA2
ENSG00000007968-LINE1743-E2F2-D-N1	1.42057e-41	-0.680886	0.34	0.501	1.2359e-38	E2F2
ENSG00000157554-LINE1903-ERG-D-N3	8.75824e-11	-0.688349	0.399	0.49	7.61967e-08	ERG
ENSG00000120837-LINE3650-NFYB-D-N2	8.52327e-10	-0.689232	0.413	0.492	7.41525e-07	NFYB
ENSG00000197063-LINE538-MAFG-D-N1	1.32153e-23	-0.689782	0.606	0.428	1.14973e-20	MAFG
ENSG00000129535-LINE398-NRL-D	2.06928e-12	-0.696756	0.573	0.434	1.80028e-09	NRL
ENSG00000151623-LINE3026-NR3C2-D-N1	0.741382	-0.69903	0.468	0.454	1	NR3C2
ENSG00000162367-LINE243-TAL1-D-N1	2.99309e-15	-0.700987	0.384	0.479	2.60399e-12	TAL1
ENSG00000186051-LINE511-TAL2-I-N1	2.99309e-15	-0.700987	0.384	0.479	2.60399e-12	TAL2
ENSG00000063438-LINE82-AHRR-I	4.9673e-34	-0.705301	0.341	0.486	4.32155e-31	AHRR
ENSG00000106546-LINE130-AHR-D-N1	4.9673e-34	-0.705301	0.341	0.486	4.32155e-31	AHR
ENSG00000185551-LINE3106-NR2F2-D-N2	1.24804e-60	-0.712182	0.743	0.388	1.0858e-57	NR2F2
ENSG00000006377-LINE2166-DLX6-D	8.54877e-14	-0.718733	0.384	0.478	7.43743e-11	DLX6
ENSG00000087510-LINE7-TFAP2C-D-N3	1.68007e-21	-0.718896	0.633	0.407	1.46166e-18	TFAP2C
ENSG00000162992-LINE247-NEUROD1-D	2.54071e-15	-0.72248	0.372	0.473	2.21041e-12	NEUROD1
ENSG00000150347-LINE49-ARID5B-D-N1	1.7315e-45	-0.726301	0.318	0.497	1.50641e-42	ARID5B
ENSG00000164458-LINE3548-T-D-N2	2.12498e-40	-0.728071	0.34	0.508	1.84873e-37	T
ENSG00000250542-LINE569-ENSG00000250542-I	2.89198e-53	-0.732802	0.293	0.499	2.51602e-50	ENSG00000250542
ENSG00000084093-LINE665-REST-D-N10	9.91176e-15	-0.737695	0.356	0.467	8.62323e-12	REST
ENSG00000111249-LINE1692-CUX2-D-N1	2.59718e-41	-0.741898	0.326	0.493	2.25955e-38	CUX2
ENSG00000101412-LINE1763-E2F1-D-N3	5.77408e-53	-0.742815	0.327	0.506	5.02345e-50	E2F1
ENSG00000031544-LINE2888-NR2E3-D	0.963032	-0.758835	0.477	0.449	1	NR2E3
ENSG00000167840-LINE1104-ZNF232-D	4.79039e-06	-0.765035	0.413	0.478	0.00416764	ZNF232
BAD931201-LINE1717-CGBP-D-N3	3.94704e-32	-0.766547	0.338	0.487	3.43392e-29	CGBP
ENSG00000126603-LINE899-GLIS2-D	1.39876e-50	-0.76851	0.31	0.485	1.21692e-47	GLIS2
ENSG00000142611-LINE960-PRDM16-I	1.56324e-39	-0.769123	0.337	0.495	1.36002e-36	PRDM16
ENSG00000188786-LINE1372-MTF1-D-N2	1.10348e-56	-0.774974	0.306	0.496	9.60028e-54	MTF1
ENSG00000066136-LINE3604-NFYC-D	3.95981e-09	-0.776577	0.412	0.487	3.44504e-06	NFYC
ENSG00000151702-LINE1884-FLI1-D-N2	2.14613e-33	-0.787036	0.341	0.497	1.86713e-30	FLI1
ENSG00000170265-LINE1127-ZNF282-D	0.900124	-0.796613	0.462	0.444	1	ZNF282
ENSG00000180532-LINE1261-ZSCAN4-D	4.76057e-24	-0.799712	0.368	0.487	4.14169e-21	ZSCAN4
ENSG00000166261-LINE1063-ZNF202-I	1.48022e-29	-0.800145	0.355	0.477	1.2878e-26	ZNF202
ENSG00000100393-LINE3625-EP300-D	0.17141	-0.800968	0.434	0.442	1	EP300
ENSG00000163792-LINE248-TCF23-I	2.43279e-28	-0.801093	0.35	0.484	2.11653e-25	TCF23
ENSG00000119508-LINE2965-NR4A3-D	2.84701e-18	-0.820948	0.608	0.423	2.4769e-15	NR4A3
ENSG00000197587-LINE2552-DMBX1-D	1.59843e-13	-0.82408	0.384	0.47	1.39063e-10	DMBX1
ENSG00000170616-LINE1130-SCRT1-D	3.34768e-41	-0.827627	0.342	0.502	2.91249e-38	SCRT1
ENSG00000142025-LINE4258-DMRTC2-I-N2	4.90138e-32	-0.830223	0.349	0.489	4.2642e-29	DMRTC2
ENSG00000005513-LINE3332-SOX8-D-N2	0.00617407	-0.83036	0.525	0.445	1	SOX8
ENSG00000206454-LINE6122-AL7735441-I-N5	0.0236908	-0.833692	0.456	0.457	1	AL7735441
ENSG00000229094-LINE6138-CR3882292-I-N5	0.0236908	-0.833692	0.456	0.457	1	CR3882292
ENSG00000233911-LINE6155-AL6628334-I-N5	0.0236908	-0.833692	0.456	0.457	1	AL6628334
ENSG00000235068-LINE6169-CR7598154-I-N5	0.0236908	-0.833692	0.456	0.457	1	CR7598154
ENSG00000237582-LINE6183-BX0885802-I-N5	0.0236908	-0.833692	0.456	0.457	1	BX0885802
ENSG00000230336-LINE17148-CR8477943-I-N5	0.0236908	-0.833692	0.456	0.457	1	CR8477943
ENSG00000177485-LINE1208-ZBTB33-D-N1	1.29889e-52	-0.837034	0.326	0.496	1.13003e-49	ZBTB33
ENSG00000125817-LINE1666-CENPB-D	1.50469e-53	-0.83961	0.32	0.493	1.30908e-50	CENPB
ENSG00000179456-LINE1245-ZNF238-D-N4	0.0397724	-0.840226	0.512	0.432	1	ZNF238
ENSG00000179627-LINE1250-ZBTB42-I	0.0397724	-0.840226	0.512	0.432	1	ZBTB42
ENSG00000204531-LINE2693-POU5F1-D-N2	0.0158558	-0.845616	0.434	0.456	1	POU5F1
ENSG00000057657-LINE611-PRDM1-D-N4	2.66667e-11	-0.846727	0.576	0.42	2.32e-08	PRDM1
ENSG00000184828-LINE1301-ZBTB7C-D	3.73735e-77	-0.847864	0.276	0.494	3.25149e-74	ZBTB7C
ENSG00000116819-LINE19-TFAP2E-I	5.82294e-12	-0.848489	0.377	0.462	5.06596e-09	TFAP2E
ENSG00000120149-LINE2295-MSX2-D-N2	3.42602e-19	-0.849418	0.387	0.48	2.98064e-16	MSX2
ENSG00000188909-LINE2550-BSX-D	3.42602e-19	-0.849418	0.387	0.48	2.98064e-16	BSX
ENSG00000167081-LINE2461-PBX3-D-N2	3.4312e-10	-0.852351	0.399	0.482	2.98515e-07	PBX3
ENSG00000110851-LINE821-PRDM4-D	2.81419e-11	-0.865291	0.381	0.468	2.44834e-08	PRDM4
ENSG00000126804-LINE902-ZBTB1-I	3.64754e-21	-0.865686	0.371	0.473	3.17336e-18	ZBTB1
ENSG00000137309-LINE57-HMGA1-D	6.55202e-05	-0.867534	0.438	0.461	0.0570026	HMGA1
ENSG00000133937-LINE2333-GSC-D	6.95816e-10	-0.868098	0.389	0.462	6.0536e-07	GSC
ENSG00000132005-LINE3249-RFX1-D-N1	4.202e-24	-0.877292	0.365	0.483	3.65574e-21	RFX1
ENSG00000172845-LINE1170-SP3-D-N1	3.50135e-14	-0.883151	0.362	0.423	3.04618e-11	SP3
ENSG00000141646-LINE3314-SMAD4-D	0.281569	-0.885704	0.442	0.442	1	SMAD4
ENSG00000111046-LINE136-MYF6-D-N1	7.61283e-31	-0.887502	0.34	0.484	6.62316e-28	MYF6
ENSG00000115816-LINE3645-CEBPZ-D	8.08051e-11	-0.900123	0.416	0.49	7.03005e-08	CEBPZ
ENSG00000120094-LINE2292-HOXB1-D	3.82608e-13	-0.911091	0.383	0.469	3.32869e-10	HOXB1
ENSG00000167034-LINE2454-NKX31-D-N3	6.82893e-28	-0.924245	0.339	0.477	5.94117e-25	NKX31
ENSG00000174963-LINE1189-ZIC4-D	1.63465e-64	-0.927675	0.285	0.482	1.42214e-61	ZIC4
ENSG00000115112-LINE11247-TFCP2L1-I-N2	0.804947	-0.935061	0.471	0.437	1	TFCP2L1
ENSG00000174595-LINE1187-KLF14-D	3.70565e-30	-0.939364	0.335	0.464	3.22392e-27	KLF14
ENSG00000172059-LINE3300-KLF11-I-N3	3.70565e-30	-0.939364	0.335	0.464	3.22392e-27	KLF11
ENSG00000158711-LINE1910-ELK4-D-N5	4.07364e-52	-0.939713	0.309	0.511	3.54406e-49	ELK4
ENSG00000111049-LINE482-MYF5-I-N8	8.22141e-27	-0.941393	0.353	0.478	7.15263e-24	MYF5
ENSG00000174279-LINE2489-EVX2-D	1.25298e-08	-0.944153	0.41	0.471	1.09009e-05	EVX2
ENSG00000134954-LINE1864-ETS1-D-N5	2.44484e-37	-0.944781	0.343	0.495	2.12701e-34	ETS1
ENSG00000160967-LINE1705-CUX1-D-N2	6.47586e-90	-0.95121	0.277	0.505	5.634e-87	CUX1
ENSG00000124664-LINE1834-SPDEF-D-N2	5.43396e-98	-0.954303	0.279	0.504	4.72755e-95	SPDEF
ENSG00000165259-LINE2437-HDX-I	4.70691e-05	-0.956637	0.534	0.435	0.0409502	HDX
ENSG00000186951-LINE3121-PPARA-D-N1	0.000527635	-0.96773	0.517	0.434	0.459043	PPARA
ENSG00000196812-LINE1427-ZSCAN16-D	1.70774e-43	-0.975472	0.316	0.49	1.48574e-40	ZSCAN16
ENSG00000256683-LINE3706-ZNF350-D	0.0147285	-0.979459	0.406	0.431	1	ZNF350
ENSG00000118526-LINE152-TCF21-I	0.00191904	-0.980325	0.43	0.448	1	TCF21
ENSG00000187728-LINE296-ENSG00000187728-I	0.00191904	-0.980325	0.43	0.448	1	ENSG00000187728
ENSG00000143032-LINE2380-BARHL2-D-N2	7.10826e-60	-0.982536	0.32	0.49	6.18419e-57	BARHL2
ENSG00000139613-LINE2855-SMARCC2-D	3.66005e-24	-0.98497	0.342	0.476	3.18425e-21	SMARCC2
ENSG00000179922-LINE1252-ZNF784-D	5.92156e-79	-0.990704	0.281	0.515	5.15175e-76	ZNF784
ENSG00000184058-LINE3555-TBX1-D-N1	1.57482e-56	-0.9987	0.293	0.512	1.3701e-53	TBX1
ENSG00000179528-LINE2514-LBX2-D-N1	3.8064e-35	-0.998843	0.329	0.48	3.31157e-32	LBX2
ENSG00000175387-LINE3330-SMAD2-D	1.42601e-11	-1.00329	0.388	0.459	1.24063e-08	SMAD2
ENSG00000164651-LINE1050-SP8-D	2.84086e-31	-1.01284	0.307	0.439	2.47155e-28	SP8
ENSG00000170374-LINE1129-SP7-I	2.84086e-31	-1.01284	0.307	0.439	2.47155e-28	SP7
ENSG00000217236-LINE1567-SP9-I	2.84086e-31	-1.01284	0.307	0.439	2.47155e-28	SP9
ENSG00000185507-LINE2759-IRF7-D-N1	8.45649e-06	-1.01596	0.416	0.461	0.00735715	IRF7
ENSG00000005889-LINE590-ZFX-D	8.18932e-08	-1.01913	0.336	0.39	7.12471e-05	ZFX
ENSG00000052850-LINE2173-ALX4-D	0.337633	-1.02093	0.47	0.448	1	ALX4
ENSG00000139651-LINE949-ZNF740-D-N2	5.46573e-42	-1.02287	0.291	0.451	4.75519e-39	ZNF740
ENSG00000163132-LINE2419-MSX1-D-N2	6.92596e-21	-1.02612	0.371	0.476	6.02559e-18	MSX1
ENSG00000165804-LINE1060-ZNF219-D	2.09385e-66	-1.03327	0.247	0.45	1.82165e-63	ZNF219
ENSG00000164532-LINE3549-TBX20-D-N2	6.50332e-47	-1.04045	0.336	0.503	5.65789e-44	TBX20
ENSG00000168875-LINE3427-SOX14-D-N1	2.98059e-16	-1.05154	0.363	0.468	2.59311e-13	SOX14
ENSG00000037965-LINE2170-HOXC8-D	0.0611087	-1.05715	0.447	0.44	1	HOXC8
ENSG00000229544-LINE2582-ENSG00000229544-I	8.63267e-28	-1.06339	0.344	0.476	7.51042e-25	ENSG00000229544
ENSG00000102878-LINE2709-HSF4-D	2.28437e-05	-1.06353	0.401	0.463	0.019874	HSF4
ENSG00000147421-LINE2390-HMBOX1-D	1.66104e-29	-1.06927	0.358	0.483	1.4451e-26	HMBOX1
ENSG00000106852-LINE2232-LHX6-D-N1	5.62098e-14	-1.07159	0.369	0.462	4.89025e-11	LHX6
ENSG00000204060-LINE2062-FOXO6-D-N1	3.09463e-40	-1.08117	0.32	0.484	2.69233e-37	FOXO6
ENSG00000166211-LINE1923-SPIC-D	0	-1.08502	0.99	0.209	0	SPIC
ENSG00000105392-LINE2200-CRX-D	8.01836e-24	-1.08709	0.35	0.463	6.97597e-21	CRX
ENSG00000178860-LINE283-MSC-D	1.32366e-68	-1.0936	0.287	0.492	1.15159e-65	MSC
ENSG00000177932-LINE1220-ZNF354C-D	9.81465e-07	-1.09491	0.388	0.436	0.000853875	ZNF354C
ENSG00000179388-LINE1241-EGR3-D-N2	1.17309e-72	-1.09997	0.269	0.483	1.02059e-69	EGR3
ENSG00000180318-LINE2519-ALX1-D-N2	4.67752e-06	-1.10164	0.405	0.46	0.00406944	ALX1
ENSG00000025156-LINE2707-HSF2-D-N2	0.367867	-1.10894	0.433	0.447	1	HSF2
ENSG00000185129-LINE3691-PURA-D	4.84185e-20	-1.11401	0.287	0.402	4.21241e-17	PURA
ENSG00000174738-LINE6612-NR1D2-I-N1	0.000485336	-1.11688	0.44	0.464	0.422242	NR1D2
ENSG00000007372-LINE2605-PAX6-D-N3	7.14005e-09	-1.12364	0.407	0.47	6.21185e-06	PAX6
ENSG00000196092-LINE3170-PAX5-D-N8	0.30908	-1.12465	0.479	0.45	1	PAX5
ENSG00000105866-LINE807-SP4-D-N1	6.34638e-43	-1.13247	0.288	0.45	5.52135e-40	SP4
ENSG00000189079-LINE54-ARID2-I	1.40175e-71	-1.13387	0.268	0.493	1.21952e-68	ARID2
ENSG00000123576-LINE2308-ESX1-D-N2	1.2949e-19	-1.13665	0.35	0.471	1.12657e-16	ESX1
ENSG00000185002-LINE3265-RFX6-I	1.22521e-40	-1.13845	0.313	0.471	1.06594e-37	RFX6
ENSG00000139800-LINE950-ZIC5-I	4.42646e-87	-1.14914	0.24	0.47	3.85102e-84	ZIC5
ENSG00000160685-LINE1022-ZBTB7B-D-N1	1.52789e-137	-1.14986	0.199	0.496	1.32927e-134	ZBTB7B
ENSG00000103495-LINE797-MAZ-D	0.499159	-1.15241	0.425	0.381	1	MAZ
ENSG00000183734-LINE290-ASCL2-I	4.88667e-14	-1.15752	0.383	0.464	4.2514e-11	ASCL2
ENSG00000189120-LINE1378-SP6-I	9.66427e-53	-1.16587	0.274	0.453	8.40792e-50	SP6
ENSG00000204335-LINE1520-SP5-I	9.66427e-53	-1.16587	0.274	0.453	8.40792e-50	SP5
ENSG00000162924-LINE3217-REL-D-N3	1.18905e-19	-1.16741	0.574	0.432	1.03448e-16	REL
ENSG00000133740-LINE1773-E2F5-D	6.68877e-126	-1.1688	0.226	0.499	5.81923e-123	E2F5
ENSG00000163064-LINE2413-EN1-D-N2	5.85208e-20	-1.17336	0.368	0.465	5.09131e-17	EN1
ENSG00000112242-LINE1768-E2F3-D-N1	7.41125e-85	-1.17345	0.26	0.493	6.44779e-82	E2F3
ENSG00000185630-LINE2538-PBX1-D-N4	4.88439e-59	-1.17992	0.28	0.489	4.24942e-56	PBX1
ENSG00000092607-LINE3528-TBX15-D-N1	4.64597e-90	-1.18692	0.262	0.518	4.042e-87	TBX15
ENSG00000112837-LINE19949-TBX18-I-N1	4.64597e-90	-1.18692	0.262	0.518	4.042e-87	TBX18
ENSG00000122145-LINE20002-TBX22-I-N1	4.64597e-90	-1.18692	0.262	0.518	4.042e-87	TBX22
ENSG00000102145-LINE2081-GATA1-D-N7	4.53502e-52	-1.18701	0.299	0.487	3.94547e-49	GATA1
ENSG00000107859-LINE2244-PITX3-D	1.55529e-05	-1.18841	0.414	0.447	0.013531	PITX3
ENSG00000170166-LINE2471-HOXD4-D	6.21124e-09	-1.18963	0.395	0.459	5.40378e-06	HOXD4
ENSG00000090447-LINE107-TFAP4-D-N2	0.0648457	-1.19675	0.444	0.439	1	TFAP4
ENSG00000109132-LINE2255-PHOX2B-D-N2	6.05125e-11	-1.20362	0.395	0.457	5.26458e-08	PHOX2B
ENSG00000100987-LINE2192-VSX1-D-N2	9.29293e-21	-1.20871	0.344	0.471	8.08485e-18	VSX1
ENSG00000143365-LINE3014-RORC-D	1.9892e-26	-1.21341	0.337	0.474	1.73061e-23	RORC
ENSG00000188816-LINE2549-HMX2-D	1.14489e-74	-1.23335	0.28	0.489	9.96058e-72	HMX2
ENSG00000171786-LINE269-NHLH1-D-N3	6.07235e-45	-1.24795	0.32	0.481	5.28294e-42	NHLH1
ENSG00000104903-LINE202-LYL1-I-N4	6.07235e-45	-1.24795	0.32	0.481	5.28294e-42	LYL1
ENSG00000115297-LINE2269-TLX2-D-N1	0.0593092	-1.24924	0.455	0.444	1	TLX2
ENSG00000065029-LINE624-ZNF76-I	0.0252857	-1.25027	0.436	0.434	1	ZNF76
ENSG00000141448-LINE2103-GATA6-D-N2	1.90328e-94	-1.25242	0.264	0.501	1.65586e-91	GATA6
ENSG00000235608-LINE2597-NKX11-I	4.37862e-42	-1.25759	0.314	0.481	3.8094e-39	NKX11
ENSG00000125813-LINE3161-PAX1-D	0.256584	-1.26992	0.462	0.458	1	PAX1
ENSG00000085276-LINE669-MECOM-D-N5	1.05246e-110	-1.27799	0.253	0.499	9.15637e-108	MECOM
ENSG00000164900-LINE2434-GBX1-D	4.58455e-30	-1.27951	0.33	0.471	3.98856e-27	GBX1
ENSG00000025434-LINE2886-NR1H3-I	0.0135732	-1.28388	0.498	0.426	1	NR1H3
ENSG00000131408-LINE2980-NR1H2-D	0.0135732	-1.28388	0.498	0.426	1	NR1H2
ENSG00000004848-LINE2163-ARX-D	1.27602e-08	-1.30092	0.399	0.449	1.11014e-05	ARX
ENSG00000122691-LINE162-TWIST1-D	9.13631e-33	-1.3028	0.333	0.52	7.94859e-30	TWIST1
ENSG00000134438-LINE2337-RAX-D	1.93439e-10	-1.30617	0.398	0.465	1.68292e-07	RAX
ENSG00000066336-LINE1813-SPI1-D-N5	0	-1.30848	0.987	0.225	0	SPI1
ENSG00000107807-LINE2240-TLX1-D-N1	1.5836e-32	-1.3147	0.309	0.459	1.37773e-29	TLX1
ENSG00000164438-LINE2429-TLX3-I	1.5836e-32	-1.3147	0.309	0.459	1.37773e-29	TLX3
ENSG00000165588-LINE2449-OTX2-D-N2	1.79108e-32	-1.31799	0.317	0.469	1.55824e-29	OTX2
ENSG00000128610-LINE909-FEZF1-I	2.97148e-36	-1.32463	0.291	0.459	2.58519e-33	FEZF1
ENSG00000153266-LINE992-FEZF2-I	2.97148e-36	-1.32463	0.291	0.459	2.58519e-33	FEZF2
ENSG00000106459-LINE3634-NRF1-D-N3	4.19789e-148	-1.32786	0.219	0.501	3.65217e-145	NRF1
ENSG00000173253-LINE1736-DMRT2-D	2.36614e-05	-1.33766	0.411	0.45	0.0205854	DMRT2
ENSG00000125492-LINE2310-BARHL1-I	1.47813e-37	-1.33992	0.324	0.473	1.28597e-34	BARHL1
ENSG00000188620-LINE2548-HMX3-D	8.61025e-53	-1.36569	0.283	0.481	7.49092e-50	HMX3
ENSG00000100105-LINE688-PATZ1-D	1.17992e-09	-1.36682	0.349	0.407	1.02653e-06	PATZ1
ENSG00000126368-LINE2979-NR1D1-D	3.39613e-20	-1.36697	0.332	0.464	2.95463e-17	NR1D1
ENSG00000128714-LINE2324-HOXD13-D-N1	0.000613235	-1.36734	0.417	0.446	0.533514	HOXD13
ENSG00000185122-LINE2726-HSF1-D-N4	0.0681223	-1.36916	0.455	0.444	1	HSF1
ENSG00000185022-LINE534-MAFF-D-N2	6.94945e-88	-1.36929	0.732	0.379	6.04602e-85	MAFF
ENSG00000122180-LINE160-MYOG-D	3.44359e-76	-1.37251	0.249	0.475	2.99592e-73	MYOG
ENSG00000175879-LINE2498-HOXD8-D	4.26327e-06	-1.37997	0.439	0.467	0.00370904	HOXD8
ENSG00000069011-LINE2181-PITX1-D-N3	8.95897e-10	-1.38185	0.399	0.446	7.7943e-07	PITX1
ENSG00000114126-LINE1740-TFDP2-I	4.94188e-62	-1.38438	0.272	0.465	4.29943e-59	TFDP2
ENSG00000183434-LINE1741-TFDP3-I	4.94188e-62	-1.38438	0.272	0.465	4.29943e-59	TFDP3
ENSG00000198176-LINE1742-TFDP1-D	4.94188e-62	-1.38438	0.272	0.465	4.29943e-59	TFDP1
ENSG00000116035-LINE2277-VAX2-D	1.86569e-12	-1.38472	0.372	0.454	1.62315e-09	VAX2
ENSG00000148704-LINE2391-VAX1-D	1.86569e-12	-1.38472	0.372	0.454	1.62315e-09	VAX1
ENSG00000139352-LINE730-ASCL1-I-N2	1.43786e-52	-1.38883	0.289	0.477	1.25094e-49	ASCL1
ENSG00000170370-LINE2476-EMX2-D-N1	5.74388e-23	-1.399	0.346	0.469	4.99718e-20	EMX2
ENSG00000116016-LINE149-EPAS1-D	6.34132e-109	-1.39901	0.222	0.479	5.51695e-106	EPAS1
ENSG00000131264-LINE2328-CDX4-I	2.91313e-27	-1.40836	0.334	0.459	2.53443e-24	CDX4
ENSG00000164299-LINE3669-SPZ1-D-N1	2.0753e-29	-1.41467	0.311	0.435	1.80551e-26	SPZ1
ENSG00000124782-LINE888-RREB1-D-N2	3.15304e-218	-1.42231	0.171	0.497	2.74314e-215	RREB1
ENSG00000198517-LINE543-MAFK-D-N5	5.50931e-48	-1.42579	0.656	0.386	4.7931e-45	MAFK
ENSG00000160973-LINE2004-FOXH1-D	4.79374e-20	-1.44368	0.342	0.449	4.17055e-17	FOXH1
ENSG00000185591-LINE1321-SP1-D-N5	2.72122e-53	-1.45489	0.214	0.403	2.36746e-50	SP1
ENSG00000123364-LINE2300-HOXC13-D-N1	4.63708e-07	-1.45738	0.396	0.443	0.000403426	HOXC13
ENSG00000100146-LINE3352-SOX10-D-N1	2.31979e-46	-1.45915	0.284	0.459	2.01822e-43	SOX10
ENSG00000169856-LINE1708-ONECUT1-D-N3	1.07069e-43	-1.46085	0.283	0.465	9.315e-41	ONECUT1
ENSG00000165462-LINE2438-PHOX2A-D	5.12855e-15	-1.46486	0.358	0.45	4.46184e-12	PHOX2A
ENSG00000105880-LINE2205-DLX5-D	5.0964e-13	-1.46564	0.356	0.447	4.43387e-10	DLX5
ENSG00000125347-LINE2729-IRF1-D-N2	1.56271e-44	-1.46972	0.687	0.356	1.35956e-41	IRF1
ENSG00000119547-LINE1696-ONECUT2-D-N1	2.56663e-45	-1.47298	0.297	0.468	2.23297e-42	ONECUT2
ENSG00000215271-LINE2566-HOMEZ-D	3.51961e-122	-1.47489	0.226	0.497	3.06206e-119	HOMEZ
ENSG00000177551-LINE280-NHLH2-I	2.076e-26	-1.48309	0.334	0.463	1.80612e-23	NHLH2
ENSG00000164853-LINE2432-UNCX-D-N1	1.25348e-08	-1.48821	0.396	0.443	1.09053e-05	UNCX
ENSG00000069667-LINE2896-RORA-D-N5	9.03684e-07	-1.48915	0.408	0.451	0.000786205	RORA
ENSG00000196843-LINE52-ARID5A-I	8.92143e-11	-1.49489	0.382	0.451	7.76165e-08	ARID5A
ENSG00000163848-LINE1042-ZNF148-D	3.39703e-32	-1.49854	0.244	0.394	2.95542e-29	ZNF148
ENSG00000129911-LINE910-KLF16-D	2.18485e-69	-1.50069	0.223	0.415	1.90082e-66	KLF16
ENSG00000163884-LINE1044-KLF15-D	1.03424e-123	-1.50605	0.149	0.414	8.99788e-121	KLF15
ENSG00000198914-LINE2689-POU3F3-D-N1	0.844251	-1.50838	0.484	0.454	1	POU3F3
ENSG00000116044-LINE367-NFE2L2-D	4.4785e-248	-1.52056	0.833	0.348	3.89629e-245	NFE2L2
ENSG00000178951-LINE1236-ZBTB7A-D-N1	1.46689e-97	-1.52257	0.158	0.414	1.2762e-94	ZBTB7A
ENSG00000112033-LINE2943-PPARD-D	0.000164235	-1.52673	0.524	0.411	0.142885	PPARD
ENSG00000167157-LINE2464-PRRX2-D-N2	3.59957e-63	-1.52968	0.277	0.479	3.13163e-60	PRRX2
ENSG00000168779-LINE2469-SHOX2-D	3.59957e-63	-1.52968	0.277	0.479	3.13163e-60	SHOX2
ENSG00000173976-LINE2487-RAX2-D	3.59957e-63	-1.52968	0.277	0.479	3.13163e-60	RAX2
ENSG00000175329-LINE2496-ISX-D-N2	3.59957e-63	-1.52968	0.277	0.479	3.13163e-60	ISX
ENSG00000159216-LINE3282-RUNX1-D-N2	5.64796e-05	-1.53897	0.451	0.54	0.0491372	RUNX1
ENSG00000165606-LINE2451-DRGX-D	9.08884e-16	-1.54267	0.358	0.45	7.90729e-13	DRGX
ENSG00000009709-LINE2611-PAX7-D-N2	2.29483e-49	-1.54538	0.288	0.477	1.9965e-46	PAX7
ENSG00000111704-LINE2264-NANOG-D	1.62197e-31	-1.54735	0.302	0.455	1.41112e-28	NANOG
ENSG00000119614-LINE2284-VSX2-D-N3	3.21174e-34	-1.54813	0.325	0.473	2.79422e-31	VSX2
ENSG00000185668-LINE2682-POU3F1-D-N1	2.89392e-25	-1.55758	0.31	0.451	2.51771e-22	POU3F1
ENSG00000128713-LINE2322-HOXD11-D-N1	1.34248e-31	-1.56944	0.329	0.456	1.16796e-28	HOXD11
ENSG00000113196-LINE142-HAND1-D	1.8802e-28	-1.58154	0.312	0.445	1.63577e-25	HAND1
ENSG00000164107-LINE250-HAND2-I	1.8802e-28	-1.58154	0.312	0.445	1.63577e-25	HAND2
ENSG00000134046-LINE2819-MBD2-D	1.94494e-65	-1.58635	0.204	0.433	1.6921e-62	MBD2
ENSG00000204304-LINE2556-PBX2-D	1.021e-58	-1.60384	0.259	0.46	8.88266e-56	PBX2
ENSG00000206315-LINE2562-AL8454643-I	1.021e-58	-1.60384	0.259	0.46	8.88266e-56	AL8454643
ENSG00000224952-LINE2571-BX2846861-I	1.021e-58	-1.60384	0.259	0.46	8.88266e-56	BX2846861
ENSG00000225987-LINE2573-CR8124782-I	1.021e-58	-1.60384	0.259	0.46	8.88266e-56	CR8124782
ENSG00000232005-LINE2588-BX9272396-I	1.021e-58	-1.60384	0.259	0.46	8.88266e-56	BX9272396
ENSG00000236353-LINE2599-CR9338788-I	1.021e-58	-1.60384	0.259	0.46	8.88266e-56	CR9338788
ENSG00000237344-LINE2600-AL6628305-I	1.021e-58	-1.60384	0.259	0.46	8.88266e-56	AL6628305
ENSG00000175325-LINE2492-PROP1-D-N2	1.63854e-19	-1.60858	0.343	0.449	1.42553e-16	PROP1
ENSG00000168505-LINE2466-GBX2-D-N2	6.79334e-52	-1.62888	0.292	0.472	5.91021e-49	GBX2
ENSG00000140262-LINE216-TCF12-D-N3	3.33984e-98	-1.62983	0.225	0.485	2.90566e-95	TCF12
ENSG00000143390-LINE3258-RFX5-D-N5	5.04009e-36	-1.63406	0.293	0.45	4.38487e-33	RFX5
ENSG00000130700-LINE2097-GATA5-D-N1	3.75354e-93	-1.63522	0.243	0.487	3.26558e-90	GATA5
ENSG00000113580-LINE2958-NR3C1-D-N3	0.0144981	-1.64191	0.417	0.423	1	NR3C1
ENSG00000106331-LINE2623-PAX4-D-N2	3.30842e-60	-1.64826	0.281	0.48	2.87832e-57	PAX4
ENSG00000136574-LINE2102-GATA4-D-N2	7.84752e-150	-1.6496	0.195	0.496	6.82734e-147	GATA4
ENSG00000176654-LINE5444-NANOGP1-I-N1	4.36161e-21	-1.65249	0.34	0.449	3.7946e-18	NANOGP1
ENSG00000164778-LINE2430-EN2-D-N2	3.11372e-40	-1.65998	0.326	0.471	2.70894e-37	EN2
ENSG00000138136-LINE2359-LBX1-D	1.92264e-24	-1.67446	0.333	0.46	1.6727e-21	LBX1
ENSG00000106038-LINE2221-EVX1-D	3.58691e-36	-1.67978	0.315	0.466	3.12061e-33	EVX1
ENSG00000107485-LINE2094-GATA3-D-N6	3.60902e-94	-1.67985	0.252	0.492	3.13984e-91	GATA3
ENSG00000135625-LINE931-EGR4-D-N3	1.84009e-124	-1.68156	0.188	0.463	1.60088e-121	EGR4
ENSG00000171056-LINE3431-SOX7-D-N1	7.78526e-94	-1.68307	0.216	0.472	6.77318e-91	SOX7
ENSG00000159184-LINE2403-HOXB13-D-N2	9.00558e-10	-1.68574	0.371	0.446	7.83486e-07	HOXB13
ENSG00000198081-LINE3836-ZFP161-I	5.48477e-221	-1.69381	0.148	0.482	4.77175e-218	ZFP161
ENSG00000167182-LINE1077-SP2-D-N1	4.57936e-58	-1.69645	0.179	0.384	3.98405e-55	SP2
ENSG00000185155-LINE2536-MIXL1-D	2.8838e-71	-1.69932	0.254	0.471	2.50891e-68	MIXL1
ENSG00000113658-LINE19362-SMAD5-I-N1	8.81284e-227	-1.71278	0.109	0.463	7.66717e-224	SMAD5
ENSG00000162702-LINE1036-ZNF281-I	3.5902e-56	-1.71523	0.244	0.432	3.12347e-53	ZNF281
ENSG00000178665-LINE1229-ZNF713-D	3.07029e-118	-1.71805	0.193	0.475	2.67115e-115	ZNF713
ENSG00000215612-LINE2567-HMX1-D	4.31514e-116	-1.72053	0.22	0.486	3.75417e-113	HMX1
ENSG00000185960-LINE2546-SHOX-D-N2	8.60202e-56	-1.72072	0.289	0.47	7.48376e-53	SHOX
ENSG00000123388-LINE2302-HOXC11-D-N2	1.18278e-28	-1.73139	0.332	0.447	1.02901e-25	HOXC11
ENSG00000143355-LINE2383-LHX9-D-N1	2.64487e-67	-1.74508	0.264	0.471	2.30104e-64	LHX9
ENSG00000153560-LINE2149-UBP1-D	0.477801	-1.7496	0.433	0.415	1	UBP1
ENSG00000182521-LINE3570-TBPL2-I	1.36621e-33	-1.75434	0.29	0.451	1.1886e-30	TBPL2
ENSG00000125285-LINE3375-SOX21-D-N1	2.02227e-33	-1.7639	0.305	0.447	1.75938e-30	SOX21
ENSG00000082175-LINE2903-PGR-D-N1	4.49465e-10	-1.76623	0.355	0.426	3.91034e-07	PGR
ENSG00000162613-LINE3668-FUBP1-D	2.76125e-115	-1.77175	0.197	0.462	2.40229e-112	FUBP1
ENSG00000179348-LINE2120-GATA2-D-N9	9.05045e-116	-1.77364	0.254	0.496	7.87389e-113	GATA2
ENSG00000126456-LINE2737-IRF3-D-N1	4.98352e-05	-1.78184	0.426	0.448	0.0433566	IRF3
ENSG00000128652-LINE2317-HOXD3-I	2.39061e-06	-1.78363	0.405	0.434	0.00207983	HOXD3
ENSG00000156150-LINE2400-ALX3-D-N2	2.37775e-61	-1.789	0.273	0.475	2.06864e-58	ALX3
ENSG00000129152-LINE176-MYOD1-D-N3	3.0618e-72	-1.80205	0.269	0.537	2.66376e-69	MYOD1
ENSG00000203883-LINE3459-SOX18-D-N1	3.82636e-13	-1.80569	0.358	0.433	3.32893e-10	SOX18
ENSG00000135638-LINE2346-EMX1-D-N2	2.75934e-52	-1.83198	0.288	0.472	2.40062e-49	EMX1
ENSG00000113722-LINE2267-CDX1-D-N1	5.83318e-41	-1.8334	0.292	0.45	5.07487e-38	CDX1
ENSG00000106031-LINE2216-HOXA13-D-N3	1.10988e-22	-1.83756	0.333	0.443	9.65598e-20	HOXA13
ENSG00000112658-LINE2806-SRF-D-N9	2.19401e-21	-1.84609	0.64	0.419	1.90879e-18	SRF
ENSG00000067082-LINE628-KLF6-D	8.19811e-150	-1.85484	0.121	0.426	7.13235e-147	KLF6
ENSG00000128604-LINE2740-IRF5-D-N1	1.32049e-66	-1.86239	0.296	0.5	1.14882e-63	IRF5
ENSG00000198963-LINE18386-RORB-I-N9	0.10042	-1.87768	0.445	0.435	1	RORB
ENSG00000109381-LINE1818-ELF2-D	1.68954e-144	-1.90864	0.877	0.331	1.4699e-141	ELF2
ENSG00000120693-LINE19375-SMAD9-I-N1	6.66731e-13	-1.91834	0.352	0.418	5.80056e-10	SMAD9
ENSG00000184937-LINE1305-WT1-D	2.2971e-167	-1.91838	0.1	0.405	1.99848e-164	WT1
ENSG00000122877-LINE877-EGR2-D-N4	1.22257e-200	-1.91942	0.151	0.463	1.06363e-197	EGR2
ENSG00000106410-LINE2223-NOBOX-D-N2	3.35936e-61	-1.92222	0.277	0.47	2.92264e-58	NOBOX
ENSG00000121454-LINE2297-LHX4-I	1.56261e-31	-1.93716	0.319	0.457	1.35947e-28	LHX4
ENSG00000005073-LINE2164-HOXA11-I	9.20848e-42	-1.94363	0.292	0.452	8.01138e-39	HOXA11
ENSG00000165702-LINE1058-GFI1B-D	1.78606e-08	-1.94483	0.366	0.424	1.55387e-05	GFI1B
ENSG00000160113-LINE3037-NR2F6-D-N2	1.52147e-12	-1.94686	0.61	0.41	1.32368e-09	NR2F6
ENSG00000005102-LINE2165-MEOX1-D	4.33361e-60	-1.95	0.266	0.465	3.77024e-57	MEOX1
ENSG00000162086-LINE1032-ZNF75A-D	8.84201e-19	-1.96657	0.327	0.433	7.69255e-16	ZNF75A
ENSG00000186376-LINE1345-ZNF75D-I	8.84201e-19	-1.96657	0.327	0.433	7.69255e-16	ZNF75D
ZN75C-HUMAN-LINE4118-ZNF75C-I	8.84201e-19	-1.96657	0.327	0.433	7.69255e-16	LINE4118
ENSG00000181827-LINE3264-RFX7-I	2.36758e-81	-1.9735	0.232	0.467	2.0598e-78	RFX7
ENSG00000161940-LINE1031-BCL6B-D	0.00308282	-1.97555	0.429	0.414	1	BCL6B
ENSG00000078399-LINE2184-HOXA9-D-N1	7.3684e-31	-1.97606	0.306	0.445	6.41051e-28	HOXA9
ENSG00000189308-LINE1715-LIN54-I	3.67138e-25	-1.98573	0.323	0.437	3.1941e-22	LIN54
ENSG00000123407-LINE2306-HOXC12-D-N1	1.44622e-49	-1.99721	0.271	0.444	1.25821e-46	HOXC12
ENSG00000163666-LINE2422-HESX1-D-N1	2.38371e-66	-1.99878	0.249	0.469	2.07382e-63	HESX1
ENSG00000205922-LINE1713-ONECUT3-D	9.94685e-58	-2.00715	0.246	0.449	8.65376e-55	ONECUT3
ENSG00000164736-LINE3425-SOX17-D	4.40539e-14	-2.02527	0.345	0.426	3.83269e-11	SOX17
ENSG00000170178-LINE2472-HOXD12-D-N2	4.44879e-54	-2.04458	0.265	0.446	3.87045e-51	HOXD12
ENSG00000106006-LINE2213-HOXA6-I	9.37187e-12	-2.05338	0.381	0.432	8.15353e-09	HOXA6
ENSG00000205250-LINE1789-E2F4-D-N4	1.9809e-139	-2.06163	0.15	0.441	1.72338e-136	E2F4
ENSG00000106689-LINE2227-LHX2-D-N2	1.87003e-26	-2.0705	0.339	0.458	1.62693e-23	LHX2
ENSG00000112592-LINE3569-TBP-D-N2	4.03697e-31	-2.09273	0.308	0.454	3.51217e-28	TBP
ENSG00000165891-LINE1774-E2F7-D-N1	1.65291e-73	-2.09359	0.232	0.45	1.43804e-70	E2F7
ENSG00000165556-LINE2444-CDX2-D-N3	5.49061e-36	-2.09577	0.287	0.438	4.77683e-33	CDX2
ENSG00000128645-LINE2316-HOXD1-I	2.07622e-71	-2.11289	0.242	0.466	1.80631e-68	HOXD1
ENSG00000138795-LINE3404-LEF1-D-N1	1.0251e-123	-2.11463	0.184	0.475	8.91834e-121	LEF1
ENSG00000171634-LINE3685-BPTF-D-N1	5.65563e-272	-2.14866	0.113	0.495	4.9204e-269	BPTF
ENSG00000152284-LINE3420-TCF7L1-D	7.50604e-78	-2.1587	0.206	0.457	6.53025e-75	TCF7L1
ENSG00000130816-LINE1722-DNMT1-D	1.39786e-243	-2.15997	0.099	0.435	1.21614e-240	DNMT1
ENSG00000081059-LINE3348-TCF7-D	9.99822e-87	-2.16062	0.218	0.454	8.69845e-84	TCF7
ENSG00000205143-LINE53-ARID3C-I	5.03543e-116	-2.1673	0.185	0.461	4.38083e-113	ARID3C
ENSG00000116132-LINE2279-PRRX1-D-N2	2.3301e-76	-2.17614	0.249	0.463	2.02718e-73	PRRX1
ENSG00000129194-LINE3392-SOX15-D-N1	1.23115e-42	-2.1791	0.265	0.434	1.0711e-39	SOX15
ENSG00000135363-LINE3654-LMO2-D-N1	1.27186e-155	-2.19325	0.199	0.517	1.10652e-152	LMO2
ENSG00000181449-LINE3441-SOX2-D-N2	5.32827e-27	-2.201	0.305	0.427	4.6356e-24	SOX2
ENSG00000120738-LINE864-EGR1-D-N8	7.68618e-227	-2.22158	0.083	0.43	6.68698e-224	EGR1
ENSG00000139515-LINE2371-PDX1-D-N2	7.09435e-61	-2.2462	0.254	0.455	6.17209e-58	PDX1
ENSG00000020633-LINE3271-RUNX3-D-N2	1.76043e-55	-2.25123	0.255	0.58	1.53157e-52	RUNX3
ENSG00000129173-LINE1772-E2F8-D	2.25203e-99	-2.25454	0.183	0.447	1.95927e-96	E2F8
ENSG00000196460-LINE3266-RFX8-I	1.02292e-94	-2.27229	0.201	0.461	8.89942e-92	RFX8
ENSG00000169840-LINE2470-GSX1-D	1.40751e-32	-2.27653	0.324	0.449	1.22453e-29	GSX1
ENSG00000169297-LINE3679-NR0B1-D	3.18971e-42	-2.27887	0.245	0.412	2.77505e-39	NR0B1
ENSG00000140836-LINE2374-ZFHX3-D-N1	1.07585e-25	-2.27937	0.327	0.455	9.3599e-23	ZFHX3
ENSG00000105672-LINE1815-ETV2-D	0.00810657	-2.28443	0.431	0.45	1	ETV2
ENSG00000131668-LINE2329-BARX1-D-N1	3.51425e-20	-2.28812	0.336	0.433	3.0574e-17	BARX1
ENSG00000071794-LINE3610-HLTF-D	3.37186e-67	-2.3195	0.226	0.433	2.93352e-64	HLTF
ENSG00000114853-LINE833-ZBTB47-I	3.58963e-89	-2.32091	0.219	0.453	3.12298e-86	ZBTB47
ENSG00000198740-LINE1514-ZNF652-I	3.58963e-89	-2.32091	0.219	0.453	3.12298e-86	ZNF652
ENSG00000168874-LINE262-ATOH8-I	2.5321e-106	-2.32422	0.232	0.527	2.20292e-103	ATOH8
ENSG00000169057-LINE2826-MECP2-D	2.36382e-132	-2.34296	0.138	0.424	2.05653e-129	MECP2
ENSG00000162761-LINE2411-LMX1A-D	6.52823e-84	-2.35957	0.225	0.454	5.67956e-81	LMX1A
ENSG00000141568-LINE1994-FOXK2-I	2.02854e-79	-2.37985	0.22	0.448	1.76483e-76	FOXK2
ENSG00000136367-LINE2354-ZFHX2-D	1.89415e-81	-2.38294	0.238	0.465	1.64791e-78	ZFHX2
ENSG00000118689-LINE1963-FOXO3-D-N2	2.3628e-117	-2.39113	0.193	0.464	2.05563e-114	FOXO3
ENSG00000186790-LINE2050-FOXE3-I	2.3628e-117	-2.39113	0.193	0.464	2.05563e-114	FOXE3
ENSG00000251493-LINE2070-FOXD1-D	2.3628e-117	-2.39113	0.193	0.464	2.05563e-114	FOXD1
ENSG00000174197-LINE321-MGA-D-N1	6.27788e-76	-2.40839	0.22	0.525	5.46176e-73	MGA
ENSG00000170581-LINE3510-STAT2-D-N2	1.02643e-52	-2.41759	0.706	0.362	8.92998e-50	STAT2
ENSG00000166888-LINE3492-STAT6-D-N1	1.65418e-55	-2.44084	0.735	0.361	1.43914e-52	STAT6
ENSG00000176692-LINE2032-FOXC2-D-N1	1.81499e-67	-2.4418	0.226	0.444	1.57904e-64	FOXC2
ENSG00000067955-LINE3606-CBFB-D	8.521e-18	-2.45957	0.379	0.547	7.41327e-15	CBFB
ENSG00000128709-LINE2319-HOXD9-D	1.75419e-83	-2.46136	0.202	0.446	1.52614e-80	HOXD9
ENSG00000180818-LINE2522-HOXC10-D-N2	5.09056e-28	-2.47331	0.292	0.424	4.42879e-25	HOXC10
ENSG00000148737-LINE3416-TCF7L2-D-N2	4.08559e-139	-2.49723	0.15	0.469	3.55446e-136	TCF7L2
ENSG00000049768-LINE1933-FOXP3-D-N1	8.7705e-142	-2.50063	0.163	0.469	7.63033e-139	FOXP3
ENSG00000187559-LINE3779-FOXD4L3-I-N47	8.7705e-142	-2.50063	0.163	0.469	7.63033e-139	FOXD4L3
ENSG00000204779-LINE4053-FOXD4L5-I-N47	8.7705e-142	-2.50063	0.163	0.469	7.63033e-139	FOXD4L5
ENSG00000204793-LINE4190-FOXD4L6-I-N47	8.7705e-142	-2.50063	0.163	0.469	7.63033e-139	FOXD4L6
ENSG00000184659-LINE9166-FOXD4L4-I-N47	8.7705e-142	-2.50063	0.163	0.469	7.63033e-139	FOXD4L4
ENSG00000204828-LINE10575-FOXD4L2-I-N47	8.7705e-142	-2.50063	0.163	0.469	7.63033e-139	FOXD4L2
ENSG00000168310-LINE2755-IRF2-D-N2	5.75971e-118	-2.5018	0.234	0.474	5.01095e-115	IRF2
ENSG00000180613-LINE2520-GSX2-D	1.80926e-42	-2.51677	0.297	0.447	1.57406e-39	GSX2
ENSG00000183733-LINE289-FIGLA-D	2.35037e-99	-2.5392	0.235	0.54	2.04482e-96	FIGLA
ENSG00000124216-LINE884-SNAI1-D	2.94087e-82	-2.54765	0.231	0.545	2.55855e-79	SNAI1
ENSG00000175745-LINE3087-NR2F1-D-N4	2.08226e-16	-2.5542	0.628	0.389	1.81157e-13	NR2F1
ENSG00000198815-LINE2057-FOXJ3-D-N1	2.86234e-83	-2.55883	0.205	0.445	2.49023e-80	FOXJ3
ENSG00000128710-LINE2321-HOXD10-D	1.6675e-146	-2.62763	0.159	0.454	1.45073e-143	HOXD10
ENSG00000184486-LINE2675-POU3F2-D-N1	5.77198e-36	-2.63122	0.31	0.436	5.02162e-33	POU3F2
ENSG00000054598-LINE1938-FOXC1-D-N2	2.07041e-83	-2.63271	0.205	0.426	1.80126e-80	FOXC1
ENSG00000123405-LINE390-NFE2-D-N3	2.04131e-189	-2.65075	0.797	0.334	1.77594e-186	NFE2
ENSG00000064961-LINE3344-HMG20B-I	4.72265e-139	-2.65978	0.152	0.446	4.10871e-136	HMG20B
ENSG00000162676-LINE1033-GFI1-D-N2	5.01754e-10	-2.66251	0.352	0.404	4.36526e-07	GFI1
ENSG00000169016-LINE1781-E2F6-D-N5	3.42966e-90	-2.66523	0.159	0.398	2.9838e-87	E2F6
ENSG00000089116-LINE2188-LHX5-I	2.19484e-12	-2.66612	0.382	0.44	1.90951e-09	LHX5
ENSG00000132130-LINE2332-LHX1-I	2.19484e-12	-2.66612	0.382	0.44	1.90951e-09	LHX1
ENSG00000186350-LINE3116-RXRA-D-N3	0.000996135	-2.68468	0.525	0.405	0.866637	RXRA
ENSG00000119866-LINE848-BCL11A-D	0	-2.68499	0.965	0.266	0	BCL11A
ENSG00000127152-LINE1229-BCL11B-I	0	-2.68499	0.965	0.266	0	BCL11B
ENSG00000105991-LINE2206-HOXA1-D-N1	3.53254e-95	-2.68948	0.221	0.461	3.07331e-92	HOXA1
ENSG00000180806-LINE2521-HOXC9-I	1.42219e-59	-2.70454	0.259	0.442	1.23731e-56	HOXC9
ENSG00000163508-LINE3544-EOMES-D-N1	1.48087e-171	-2.73611	0.14	0.509	1.28835e-168	EOMES
ENSG00000163623-LINE2421-NKX61-D	2.3179e-103	-2.74625	0.182	0.434	2.01658e-100	NKX61
ENSG00000124092-LINE881-CTCFL-D	0	-2.78384	0.043	0.504	0	CTCFL
ENSG00000204231-LINE3132-RXRB-D-N1	9.34982e-05	-2.82044	0.548	0.407	0.0813435	RXRB
ENSG00000108511-LINE2245-HOXB6-D	4.1887e-71	-2.83763	0.225	0.444	3.64417e-68	HOXB6
ENSG00000124813-LINE3275-RUNX2-D-N2	3.76757e-55	-2.84208	0.241	0.553	3.27779e-52	RUNX2
ENSG00000250096-LINE3288-ENSG00000250096-I	3.76757e-55	-2.84208	0.241	0.553	3.27779e-52	ENSG00000250096
ENSG00000114861-LINE1957-FOXP1-D-N1	8.89749e-115	-2.84488	0.165	0.443	7.74081e-112	FOXP1
ENSG00000137166-LINE1988-FOXP4-I	8.89749e-115	-2.84488	0.165	0.443	7.74081e-112	FOXP4
ENSG00000176165-LINE2023-FOXG1-D-N1	8.89749e-115	-2.84488	0.165	0.443	7.74081e-112	FOXG1
ENSG00000148516-LINE581-ZEB1-D-N5	4.48123e-72	-2.85094	0.241	0.58	3.89867e-69	ZEB1
ENSG00000184271-LINE2532-POU6F1-D-N2	3.55779e-89	-2.85198	0.206	0.442	3.09528e-86	POU6F1
ENSG00000214513-LINE2565-NOTO-D	8.75974e-37	-2.85368	0.31	0.451	7.62098e-34	NOTO
ENSG00000143190-LINE2665-POU2F1-D-N5	1.86675e-27	-2.8918	0.628	0.435	1.62407e-24	POU2F1
ENSG00000106511-LINE2224-MEOX2-D-N1	3.9243e-46	-2.90347	0.284	0.434	3.41414e-43	MEOX2
ENSG00000111783-LINE3246-RFX4-D-N1	4.91272e-90	-2.91567	0.185	0.443	4.27406e-87	RFX4
ENSG00000164916-LINE2007-FOXK1-D-N1	4.93719e-132	-2.91948	0.158	0.442	4.29535e-129	FOXK1
ENSG00000242802-LINE2069-KIAA0415-I	4.93719e-132	-2.91948	0.158	0.442	4.29535e-129	KIAA0415
ENSG00000204612-LINE2065-FOXB2-I	3.9206e-86	-2.94629	0.193	0.435	3.41092e-83	FOXB2
ENSG00000106536-LINE2646-POU6F2-D-N2	7.98422e-11	-2.96692	0.377	0.436	6.94627e-08	POU6F2
ENSG00000196767-LINE2686-POU3F4-D-N1	5.22176e-17	-2.97474	0.589	0.436	4.54293e-14	POU3F4
ENSG00000102974-LINE747-CTCF-D-N67	0	-2.99043	0.088	0.509	0	CTCF
ENSG00000136535-LINE3540-TBR1-D-N2	8.82011e-167	-3.02529	0.151	0.512	7.6735e-164	TBR1
ENSG00000102908-LINE3198-NFAT5-D-N1	2.98841e-34	-3.06865	0.25	0.418	2.59992e-31	NFAT5
ENSG00000087903-LINE3242-RFX2-D-N2	3.18895e-100	-3.11533	0.173	0.432	2.77439e-97	RFX2
ENSG00000214575-LINE3701-CPEB1-D	2.22237e-80	-3.12507	0.189	0.428	1.93347e-77	CPEB1
ENSG00000182968-LINE3445-SOX1-I	0.0908907	-3.13431	0.431	0.377	1	SOX1
ENSG00000143171-LINE3007-RXRG-D-N3	0.0111662	-3.16199	0.522	0.401	1	RXRG
ENSG00000137273-LINE1989-FOXF2-D-N2	1.19218e-158	-3.19489	0.137	0.446	1.03719e-155	FOXF2
ENSG00000196233-LINE3181-LCOR-I	1.07628e-09	-3.22267	0.366	0.417	9.36361e-07	LCOR
ENSG00000019549-LINE604-SNAI2-D-N2	6.25673e-149	-3.22527	0.162	0.546	5.44336e-146	SNAI2
ENSG00000111206-LINE1956-FOXM1-D	2.52237e-197	-3.22769	0.111	0.434	2.19446e-194	FOXM1
ENSG00000186564-LINE2047-FOXD2-D-N1	7.62997e-86	-3.25811	0.195	0.419	6.63807e-83	FOXD2
ENSG00000170122-LINE2821-FOXD4-I-N50	4.1593e-122	-3.29568	0.155	0.425	3.61859e-119	FOXD4
ENSG00000184492-LINE3262-FOXD4L1-I-N53	4.1593e-122	-3.29568	0.155	0.425	3.61859e-119	FOXD4L1
ENSG00000129654-LINE6757-FOXJ1-I-N53	4.1593e-122	-3.29568	0.155	0.425	3.61859e-119	FOXJ1
ENSG00000080298-LINE3238-RFX3-D-N2	2.25918e-96	-3.29613	0.176	0.434	1.96548e-93	RFX3
ENSG00000089225-LINE3523-TBX5-D-N2	4.26669e-177	-3.30966	0.147	0.561	3.71202e-174	TBX5
ENSG00000121075-LINE3535-TBX4-D-N1	4.26669e-177	-3.30966	0.147	0.561	3.71202e-174	TBX4
ENSG00000144355-LINE2389-DLX1-D	1.48231e-17	-3.3339	0.357	0.444	1.28961e-14	DLX1
ENSG00000131196-LINE3211-NFATC1-D-N1	8.56801e-56	-3.35096	0.208	0.413	7.45417e-53	NFATC1
ENSG00000170689-LINE2481-HOXB9-I	1.27301e-83	-3.35691	0.19	0.413	1.10752e-80	HOXB9
ENSG00000213928-LINE2765-IRF9-D-N1	1.06847e-33	-3.36468	0.324	0.495	9.29572e-31	IRF9
ENSG00000116017-LINE44-ARID3A-D-N1	6.3839e-113	-3.38918	0.148	0.418	5.55399e-110	ARID3A
ENSG00000171956-LINE2021-FOXB1-D-N2	1.1626e-94	-3.39136	0.174	0.425	1.01146e-91	FOXB1
ENSG00000064835-LINE2641-POU1F1-D-N1	0.000515499	-3.40518	0.399	0.409	0.448484	POU1F1
ENSG00000167800-LINE3554-TBX10-I	1.33126e-163	-3.46976	0.153	0.508	1.1582e-160	TBX10
ENSG00000053254-LINE2536-FOXN3-I-N9	1.14924e-120	-3.47223	0.149	0.428	9.99835e-118	FOXN3
ENSG00000170802-LINE7873-FOXN2-I-N8	1.14924e-120	-3.47223	0.149	0.428	9.99835e-118	FOXN2
ENSG00000183770-LINE8732-FOXL2-I-N51	1.14924e-120	-3.47223	0.149	0.428	9.99835e-118	FOXL2
ENSG00000126746-LINE901-ZNF384-D	8.80719e-124	-3.51705	0.14	0.42	7.66226e-121	ZNF384
ENSG00000109072-LINE2253-VTN-I	6.82638e-85	-3.51896	0.219	0.444	5.93895e-82	VTN
ENSG00000150907-LINE2000-FOXO1-D-N3	3.18738e-118	-3.52871	0.144	0.415	2.77302e-115	FOXO1
ENSG00000169981-LINE1124-ZNF35-I	3.0028e-218	-3.5422	0.091	0.43	2.61243e-215	ZNF35
ENSG00000173917-LINE2486-HOXB2-D	5.77599e-60	-3.59472	0.249	0.439	5.02511e-57	HOXB2
ENSG00000165066-LINE2435-NKX63-I	9.33162e-39	-3.6317	0.262	0.419	8.11851e-36	NKX63
ENSG00000129514-LINE1982-FOXA1-D-N7	6.77091e-87	-3.63237	0.16	0.412	5.89069e-84	FOXA1
ENSG00000179361-LINE51-ARID3B-I	1.6641e-68	-3.69734	0.214	0.419	1.44777e-65	ARID3B
ENSG00000117318-LINE151-ID3-I	1.95796e-72	-3.75468	0.236	0.594	1.70343e-69	ID3
ENSG00000172201-LINE271-ID4-D	1.95796e-72	-3.75468	0.236	0.594	1.70343e-69	ID4
ENSG00000137709-LINE2649-POU2F3-D-N1	8.5862e-09	-3.77646	0.565	0.434	7.47e-06	POU2F3
ENSG00000212993-LINE2696-POU5F1B-D-N1	8.5862e-09	-3.77646	0.565	0.434	7.47e-06	POU5F1B
ENSG00000196628-LINE303-TCF4-D-N3	2.62416e-80	-3.85044	0.208	0.582	2.28301e-77	TCF4
ENSG00000138378-LINE3487-STAT4-D-N1	1.42963e-14	-3.8905	0.293	0.385	1.24378e-11	STAT4
ENSG00000166823-LINE260-MESP1-D	5.3429e-86	-3.92463	0.227	0.579	4.64833e-83	MESP1
ENSG00000188095-LINE300-MESP2-I	5.3429e-86	-3.92463	0.227	0.579	4.64833e-83	MESP2
ENSG00000164379-LINE2006-FOXQ1-D	6.77551e-155	-3.92736	0.112	0.417	5.8947e-152	FOXQ1
ENSG00000197757-LINE2553-HOXC6-D	1.54742e-90	-4.0049	0.137	0.389	1.34625e-87	HOXC6
ENSG00000043039-LINE2171-BARX2-D	8.37534e-42	-4.07524	0.285	0.428	7.28654e-39	BARX2
ENSG00000123411-LINE879-IKZF4-I	2.03062e-13	-4.08943	0.295	0.382	1.76664e-10	IKZF4
ENSG00000185811-LINE1326-IKZF1-D-N3	2.03062e-13	-4.08943	0.295	0.382	1.76664e-10	IKZF1
ENSG00000173039-LINE3227-RELA-D-N13	8.63441e-20	-4.10038	0.593	0.442	7.51193e-17	RELA
ENSG00000128573-LINE1970-FOXP2-D-N2	1.31872e-125	-4.10444	0.135	0.401	1.14729e-122	FOXP2
ENSG00000113916-LINE832-BCL6-D	1.53754e-14	-4.11985	0.29	0.379	1.33766e-11	BCL6
ENSG00000130675-LINE2327-MNX1-D	3.28682e-29	-4.15551	0.305	0.418	2.85953e-26	MNX1
ENSG00000072736-LINE3185-NFATC3-D-N2	1.21388e-84	-4.26241	0.156	0.42	1.05608e-81	NFATC3
ENSG00000186766-LINE2049-FOXI2-I	1.28728e-180	-4.29755	0.103	0.41	1.11993e-177	FOXI2
ENSG00000184481-LINE2039-FOXO4-D-N3	5.85728e-295	-4.36793	0.071	0.424	5.09584e-292	FOXO4
ENSG00000120093-LINE2291-HOXB3-D	1.21615e-36	-4.37441	0.295	0.424	1.05805e-33	HOXB3
ENSG00000071564-LINE91-TCF3-D-N2	3.71669e-153	-4.43111	0.194	0.542	3.23352e-150	TCF3
ENSG00000120068-LINE2288-HOXB8-D	9.78233e-90	-4.44296	0.158	0.412	8.51063e-87	HOXB8
ENSG00000170608-LINE2016-FOXA3-D	3.7496e-118	-4.45827	0.139	0.396	3.26215e-115	FOXA3
ENSG00000007866-LINE3572-TEAD3-D-N1	2.24929e-20	-4.46635	0.278	0.379	1.95688e-17	TEAD3
ENSG00000148826-LINE14172-NKX62-I-N5	4.66039e-89	-4.54108	0.18	0.418	4.05454e-86	NKX62
ENSG00000125798-LINE1969-FOXA2-D-N2	6.26385e-132	-4.55172	0.113	0.393	5.44955e-129	FOXA2
ENSG00000156127-LINE435-BATF-D-N1	2.45689e-28	-4.60724	0.598	0.373	2.1375e-25	BATF
ENSG00000101096-LINE3192-NFATC2-D-N2	6.53805e-53	-4.65797	0.198	0.41	5.68811e-50	NFATC2
ENSG00000187140-LINE2054-FOXD3-D-N2	6.2387e-201	-4.66309	0.089	0.396	5.42767e-198	FOXD3
ENSG00000103241-LINE1950-FOXF1-D-N2	2.51465e-130	-4.6952	0.126	0.384	2.18774e-127	FOXF1
ENSG00000126561-LINE3481-STAT5A-D-N2	1.45033e-26	-4.75585	0.26	0.37	1.26179e-23	STAT5A
ENSG00000134532-LINE3398-SOX5-D-N2	2.81112e-88	-4.82489	0.169	0.396	2.44567e-85	SOX5
ENSG00000110693-LINE19574-SOX6-I-N7	2.81112e-88	-4.82489	0.169	0.396	2.44567e-85	SOX6
ENSG00000168269-LINE2010-FOXI1-D-N2	8.02407e-204	-4.86442	0.085	0.4	6.98094e-201	FOXI1
ENSG00000065970-LINE1948-FOXJ2-D-N2	1.09855e-202	-4.94867	0.078	0.392	9.55743e-200	FOXJ2
ENSG00000179772-LINE2037-FOXS1-I	1.14567e-122	-5.07512	0.126	0.395	9.96736e-120	FOXS1
ENSG00000184895-LINE3448-SRY-D-N3	4.61575e-218	-5.14106	0.082	0.402	4.0157e-215	SRY
ENSG00000178919-LINE2036-FOXE1-I	2.31946e-257	-5.14443	0.059	0.39	2.01793e-254	FOXE1
ENSG00000107187-LINE2239-LHX3-D	9.28612e-74	-5.23635	0.221	0.412	8.07893e-71	LHX3
ENSG00000151650-LINE2394-VENTX-D-N1	1.83898e-84	-5.28185	0.209	0.428	1.59992e-81	VENTX
ENSG00000124766-LINE3370-SOX4-D-N1	1.71399e-48	-5.32246	0.2	0.382	1.49117e-45	SOX4
ENSG00000152192-LINE2674-POU4F1-D	7.53529e-61	-5.36423	0.213	0.404	6.5557e-58	POU4F1
ENSG00000136944-LINE2356-LMX1B-D-N2	1.22763e-102	-5.59589	0.185	0.423	1.06804e-99	LMX1B
ENSG00000173757-LINE3511-STAT5B-D-N2	1.1321e-33	-5.60759	0.215	0.358	9.84923e-31	STAT5B
ENSG00000100968-LINE3191-NFATC4-D	2.0848e-53	-5.61192	0.156	0.365	1.81378e-50	NFATC4
ENSG00000120087-LINE2290-HOXB7-D	3.04618e-90	-5.65376	0.125	0.385	2.65018e-87	HOXB7
ENSG00000140968-LINE2752-IRF8-D-N2	4.60448e-53	-5.67133	0.28	0.505	4.0059e-50	IRF8
ENSG00000171540-LINE2483-OTP-I	2.30894e-96	-5.72064	0.193	0.432	2.00878e-93	OTP
ENSG00000136630-LINE2355-HLX-I	4.03168e-105	-5.72531	0.181	0.423	3.50756e-102	HLX
ENSG00000134595-LINE3399-SOX3-I	2.15957e-109	-5.84071	0.12	0.384	1.87883e-106	SOX3
ENSG00000091010-LINE2645-POU4F3-D	2.90517e-30	-5.84514	0.272	0.397	2.5275e-27	POU4F3
ENSG00000168214-LINE1691-RBPJ-D	8.1668e-10	-6.01985	0.334	0.365	7.10512e-07	RBPJ
ENSG00000151615-LINE2669-POU4F2-D-N2	4.85245e-37	-6.25028	0.247	0.397	4.22163e-34	POU4F2
ENSG00000120075-LINE2289-HOXB5-D	7.20165e-66	-6.67105	0.215	0.411	6.26543e-63	HOXB5
ENSG00000115415-LINE3479-STAT1-D-N6	5.85049e-16	-6.88786	0.267	0.341	5.08993e-13	STAT1
ENSG00000039600-LINE3341-SOX30-I	2.80818e-65	-6.9425	0.159	0.363	2.44311e-62	SOX30
ENSG00000141905-LINE3315-NFIC-D	8.30656e-58	-7.21732	0.155	0.341	7.2267e-55	NFIC
ENSG00000028277-LINE2631-POU2F2-D-N7	8.24503e-16	-7.38504	0.601	0.435	7.17317e-13	POU2F2
ENSG00000182742-LINE2525-HOXB4-I	3.94068e-17	-7.44663	0.322	0.387	3.42839e-14	HOXB4
ENSG00000168610-LINE3506-STAT3-D-N5	1.34881e-21	-7.51591	0.232	0.333	1.17346e-18	STAT3
ENSG00000162599-LINE3320-NFIA-D-N1	1.40924e-48	-7.8675	0.14	0.331	1.22604e-45	NFIA
ENSG00000198353-LINE2554-HOXC5-I	4.27424e-18	-8.07334	0.318	0.386	3.71859e-15	HOXC5
ENSG00000187079-LINE3576-TEAD1-D-N3	3.94905e-53	-8.10605	0.154	0.341	3.43568e-50	TEAD1
ENSG00000147862-LINE3318-NFIB-D	1.29709e-50	-8.32471	0.129	0.329	1.12847e-47	NFIB
ENSG00000176887-LINE3434-SOX11-I	4.62329e-87	-8.75497	0.115	0.354	4.02226e-84	SOX11
ENSG00000101076-LINE2936-HNF4A-D-N7	4.40508e-06	-9.01275	0.578	0.375	0.00383242	HNF4A
ENSG00000008441-LINE3303-NFIX-D-N2	2.91577e-39	-9.04994	0.127	0.31	2.53672e-36	NFIX
ENSG00000016082-LINE2169-ISL1-D	1.43487e-114	-9.1665	0.175	0.413	1.24834e-111	ISL1
ENSG00000172789-LINE2485-AC0125311-I	1.78142e-41	-9.24184	0.252	0.385	1.54984e-38	AC0125311
ENSG00000197576-LINE16129-HOXA4-I-N70	1.78142e-41	-9.24184	0.252	0.385	1.54984e-38	HOXA4
ENSG00000116604-LINE2813-MEF2D-D-N2	1.13379e-31	-9.27738	0.216	0.358	9.86399e-29	MEF2D
ENSG00000164749-LINE3040-HNF4G-D-N1	8.98074e-05	-9.61908	0.559	0.371	0.0781325	HNF4G
ENSG00000064489-LINE2769-AC0021266-I	1.26748e-10	-10.0353	0.325	0.365	1.10271e-07	AC0021266
ENSG00000213999-LINE2814-MEF2B-D	1.26748e-10	-10.0353	0.325	0.365	1.10271e-07	MEF2B
ENSG00000143842-LINE3408-SOX13-D	1.05771e-27	-10.138	0.225	0.332	9.20208e-25	SOX13
ENSG00000197905-LINE3584-TEAD4-D-N1	9.58293e-62	-10.538	0.115	0.326	8.33715e-59	TEAD4
ENSG00000164330-LINE251-EBF1-D-N2	2.89326e-08	-10.6651	0.306	0.333	2.51713e-05	EBF1
ENSG00000177732-LINE3435-SOX12-I	8.46727e-49	-10.9983	0.17	0.332	7.36652e-46	SOX12
ENSG00000081189-LINE2787-MEF2C-D-N3	7.88131e-34	-11.3065	0.189	0.344	6.85674e-31	MEF2C
ENSG00000125398-LINE3380-SOX9-D-N4	1.84978e-36	-12.008	0.193	0.317	1.60931e-33	SOX9
ENSG00000140044-LINE415-JDP2-D-N2	1.49164e-65	-13.5571	0.696	0.306	1.29773e-62	JDP2
ENSG00000173473-LINE2867-SMARCC1-D-N2	1.80131e-97	-13.5765	0.715	0.303	1.56714e-94	SMARCC1
ENSG00000125740-LINE393-FOSB-D	7.48044e-92	-14.0856	0.705	0.309	6.50798e-89	FOSB
ENSG00000112182-LINE360-BACH2-D	7.19557e-104	-14.2094	0.735	0.313	6.26015e-101	BACH2
ENSG00000170345-LINE476-FOS-D-N4	4.95766e-72	-14.7766	0.682	0.302	4.31316e-69	FOS
ENSG00000156273-LINE437-BACH1-D-N1	3.65979e-88	-15.4304	0.728	0.306	3.18401e-85	BACH1
ENSG00000075426-LINE328-FOSL2-D-N3	5.55613e-91	-15.772	0.725	0.302	4.83383e-88	FOSL2
ENSG00000068305-LINE2786-MEF2A-D-N8	1.24328e-20	-16.316	0.23	0.346	1.08165e-17	MEF2A
ENSG00000175592-LINE505-FOSL1-D-N3	3.98921e-98	-16.837	0.729	0.305	3.47061e-95	FOSL1
ENSG00000130522-LINE411-JUND-D-N6	1.3322e-100	-17.3608	0.724	0.301	1.15901e-97	JUND
ENSG00000177606-LINE517-JUN-D-N5	3.19511e-78	-18.8965	0.701	0.304	2.77975e-75	JUN
ENSG00000171223-LINE487-JUNB-D-N3	3.64837e-95	-19.5821	0.728	0.304	3.17408e-92	JUNB
ENSG00000108753-LINE2249-HNF1B-D-N3	7.51353e-99	-29.485	0.078	0.267	6.53677e-96	HNF1B
ENSG00000135100-LINE2344-HNF1A-D-N4	7.78054e-230	-30.6464	0.057	0.291	6.76907e-227	HNF1A

## Sheet: CD8+ T cell
	p_val	avg_log2FC	pct.1	pct.2	p_val_adj	gene
ENSG00000173039-LINE3227-RELA-D-N13	0.125044	3.19883	0.389	0.463	1	RELA
ENSG00000089225-LINE3523-TBX5-D-N2	0	1.85384	0.936	0.451	0	TBX5
ENSG00000121075-LINE3535-TBX4-D-N1	0	1.85384	0.936	0.451	0	TBX4
ENSG00000136535-LINE3540-TBR1-D-N2	0	1.78693	0.898	0.404	0	TBR1
ENSG00000163508-LINE3544-EOMES-D-N1	0	1.63887	0.925	0.393	0	EOMES
ENSG00000167800-LINE3554-TBX10-I	0	1.46164	0.895	0.399	0	TBX10
ENSG00000174197-LINE321-MGA-D-N1	0	1.31688	0.887	0.425	0	MGA
ENSG00000092607-LINE3528-TBX15-D-N1	2.76643e-251	0.928192	0.72	0.456	2.40679e-248	TBX15
ENSG00000112837-LINE19949-TBX18-I-N1	2.76643e-251	0.928192	0.72	0.456	2.40679e-248	TBX18
ENSG00000122145-LINE20002-TBX22-I-N1	2.76643e-251	0.928192	0.72	0.456	2.40679e-248	TBX22
ENSG00000184058-LINE3555-TBX1-D-N1	2.5357e-248	0.858704	0.72	0.452	2.20606e-245	TBX1
ENSG00000106459-LINE3634-NRF1-D-N3	1.11419e-189	0.76449	0.657	0.448	9.69342e-187	NRF1
ENSG00000165495-LINE2439-PKNOX2-D	4.92138e-154	0.733395	0.675	0.467	4.2816e-151	PKNOX2
ENSG00000230797-LINE1592-YY2-D-N2	1.39178e-192	0.72716	0.661	0.459	1.21085e-189	YY2
ENSG00000179059-LINE3477-ZFP42-I-N14	6.58794e-172	0.704672	0.655	0.458	5.73151e-169	ZFP42
ENSG00000164458-LINE3548-T-D-N2	9.72641e-124	0.68423	0.641	0.468	8.46198e-121	T
ENSG00000160199-LINE2408-PKNOX1-D-N1	5.49935e-147	0.678839	0.677	0.472	4.78444e-144	PKNOX1
ENSG00000244405-LINE1929-ETV5-D-N1	5.53293e-118	0.639567	0.624	0.463	4.81365e-115	ETV5
ENSG00000143178-LINE3541-TBX19-D	6.96896e-108	0.637133	0.638	0.465	6.063e-105	TBX19
ENSG00000117036-LINE1822-ETV3-D	1.61662e-106	0.623116	0.612	0.466	1.40646e-103	ETV3
ENSG00000100811-LINE701-YY1-D-N9	1.0931e-133	0.593374	0.64	0.457	9.50998e-131	YY1
ENSG00000077150-LINE3188-NFKB2-D-N1	0.280884	0.587404	0.43	0.474	1	NFKB2
ENSG00000111145-LINE1820-ELK3-D-N1	2.33835e-91	0.580594	0.612	0.468	2.03436e-88	ELK3
ENSG00000006468-LINE1799-ETV1-D	4.11572e-109	0.575444	0.613	0.466	3.58068e-106	ETV1
ENSG00000179922-LINE1252-ZNF784-D	2.39043e-123	0.570835	0.656	0.468	2.07967e-120	ZNF784
ENSG00000126767-LINE1846-ELK1-D-N6	4.54525e-94	0.563113	0.607	0.463	3.95436e-91	ELK1
ENSG00000121068-LINE3532-TBX2-D-N1	3.70207e-111	0.550695	0.645	0.471	3.2208e-108	TBX2
ENSG00000164532-LINE3549-TBX20-D-N2	6.16233e-136	0.538619	0.676	0.454	5.36123e-133	TBX20
ENSG00000154727-LINE1896-GABPA-D-N7	5.40287e-108	0.528232	0.633	0.473	4.7005e-105	GABPA
ENSG00000163497-LINE1921-FEV-D-N1	8.32624e-83	0.52077	0.603	0.472	7.24383e-80	FEV
ENSG00000175832-LINE1926-ETV4-D-N1	1.07103e-82	0.499127	0.601	0.467	9.31794e-80	ETV4
ENSG00000158711-LINE1910-ELK4-D-N5	9.72804e-117	0.414124	0.634	0.471	8.46339e-114	ELK4
ENSG00000118707-LINE2283-TGIF2-D	2.45272e-31	0.333098	0.565	0.481	2.13386e-28	TGIF2
ENSG00000073861-LINE3513-TBX21-D-N2	3.23101e-46	0.327919	0.612	0.479	2.81098e-43	TBX21
ENSG00000153779-LINE2398-TGIF2LX-D	8.97391e-29	0.312834	0.574	0.482	7.8073e-26	TGIF2LX
ENSG00000176679-LINE2500-TGIF2LY-I	8.97391e-29	0.312834	0.574	0.482	7.8073e-26	TGIF2LY
ENSG00000151702-LINE1884-FLI1-D-N2	9.81574e-91	0.312578	0.601	0.463	8.5397e-88	FLI1
ENSG00000177045-LINE2505-SIX5-D-N1	2.07324e-29	0.302949	0.576	0.488	1.80372e-26	SIX5
ENSG00000101412-LINE1763-E2F1-D-N3	6.42217e-33	0.271768	0.565	0.48	5.58728e-30	E2F1
ENSG00000124664-LINE1834-SPDEF-D-N2	1.52522e-37	0.254708	0.56	0.477	1.32695e-34	SPDEF
ENSG00000007968-LINE1743-E2F2-D-N1	3.67606e-22	0.237432	0.543	0.481	3.19817e-19	E2F2
ENSG00000170616-LINE1130-SCRT1-D	5.2953e-54	0.225772	0.602	0.469	4.60691e-51	SCRT1
ENSG00000160967-LINE1705-CUX1-D-N2	4.4347e-30	0.20268	0.555	0.479	3.85819e-27	CUX1
ENSG00000118260-LINE378-CREB1-D-N5	7.90577e-31	0.197191	0.55	0.475	6.87802e-28	CREB1
ENSG00000100625-LINE2190-SIX4-I	3.01408e-11	0.175958	0.535	0.492	2.62225e-08	SIX4
ENSG00000170577-LINE2480-SIX2-I	9.03575e-08	0.158021	0.521	0.487	7.8611e-05	SIX2
ENSG00000148516-LINE581-ZEB1-D-N5	0	0.157141	0.879	0.491	0	ZEB1
ENSG00000235187-LINE1928-ENSG00000235187-I	4.17746e-27	0.146841	0.535	0.479	3.63439e-24	ENSG00000235187
ENSG00000134954-LINE1864-ETS1-D-N5	4.82039e-60	0.145421	0.579	0.466	4.19374e-57	ETS1
ENSG00000126778-LINE2315-SIX1-I	1.93399e-05	0.133527	0.515	0.487	0.0168257	SIX1
ENSG00000184302-LINE2534-SIX6-I	1.2793e-07	0.128881	0.528	0.493	0.000111299	SIX6
ENSG00000250542-LINE569-ENSG00000250542-I	5.07388e-15	0.128524	0.534	0.477	4.41428e-12	ENSG00000250542
ENSG00000105717-LINE11890-PBX4-I-N5	3.85862e-09	0.110818	0.525	0.483	3.357e-06	PBX4
ENSG00000215397-LINE1563-SCRT2-D	3.79987e-21	0.105099	0.552	0.481	3.30589e-18	SCRT2
ENSG00000138083-LINE2358-SIX3-I	0.000317271	0.0794288	0.524	0.491	0.276026	SIX3
ENSG00000185669-LINE1323-SNAI3-I	0.0953896	0.0779753	0.503	0.495	1	SNAI3
ENSG00000134138-LINE2334-MEIS2-D-N2	0.0487917	0.0483883	0.513	0.495	1	MEIS2
ENSG00000138336-LINE1723-TET1-D	4.54935e-08	0.0472807	0.511	0.483	3.95794e-05	TET1
ENSG00000162419-LINE3299-GMEB1-D	7.31099e-05	0.0464581	0.521	0.489	0.0636056	GMEB1
ENSG00000167967-LINE1107-E4F1-D	7.58288e-09	0.0263329	0.53	0.482	6.59711e-06	E4F1
ENSG00000214717-LINE3702-ZBED1-D	3.1575e-05	0.0238733	0.51	0.487	0.0274702	ZBED1
ENSG00000177463-LINE3097-NR2C2-D-N4	1.70126e-06	0.0236973	0.499	0.482	0.0014801	NR2C2
ENSG00000115966-LINE362-ATF2-D-N1	0.00143731	-0.00647648	0.499	0.486	1	ATF2
ENSG00000125817-LINE1666-CENPB-D	0.00178185	-0.0170762	0.485	0.483	1	CENPB
ENSG00000137270-LINE2132-GCM1-D-N4	0.463022	-0.0199152	0.49	0.491	1	GCM1
ENSG00000133740-LINE1773-E2F5-D	1.45515e-12	-0.0268732	0.514	0.477	1.26598e-09	E2F5
ENSG00000123268-LINE383-ATF1-D	1.94599e-10	-0.0395032	0.525	0.479	1.69301e-07	ATF1
ENSG00000185670-LINE1324-ZBTB3-I	0.558907	-0.0406675	0.513	0.498	1	ZBTB3
ENSG00000072310-LINE94-SREBF1-D-N3	0.260443	-0.0409704	0.522	0.493	1	SREBF1
ENSG00000129152-LINE176-MYOD1-D-N3	1.34301e-156	-0.0423646	0.715	0.48	1.16842e-153	MYOD1
ENSG00000157554-LINE1903-ERG-D-N3	7.44669e-36	-0.0684956	0.556	0.469	6.47862e-33	ERG
ENSG00000164920-LINE1051-OSR2-I	0.244963	-0.073852	0.475	0.499	1	OSR2
ENSG00000102034-LINE1814-ELF4-D	7.28807e-07	-0.112994	0.514	0.481	0.000634062	ELF4
ENSG00000043355-LINE608-ZIC2-D-N2	0.00696814	-0.118631	0.458	0.498	1	ZIC2
ENSG00000107249-LINE815-GLIS3-D-N1	0.871209	-0.118726	0.48	0.494	1	GLIS3
ENSG00000135111-LINE3538-TBX3-D	0.0370441	-0.127207	0.48	0.498	1	TBX3
ENSG00000132604-LINE2851-TERF2-I	0.000484948	-0.12793	0.457	0.5	0.421904	TERF2
ENSG00000124920-LINE2878-C11orf9-D	0.00470673	-0.129997	0.473	0.499	1	C11orf9
ENSG00000184828-LINE1301-ZBTB7C-D	0.653472	-0.130811	0.461	0.487	1	ZBTB7C
ENSG00000111249-LINE1692-CUX2-D-N1	0.40946	-0.143195	0.49	0.483	1	CUX2
ENSG00000117595-LINE2728-IRF6-I	0.199401	-0.153448	0.488	0.485	1	IRF6
ENSG00000172238-LINE964-ATOH1-I-N6	0.431684	-0.155798	0.499	0.501	1	ATOH1
ENSG00000197921-LINE306-HES5-D-N2	0.00322063	-0.15782	0.48	0.501	1	HES5
ENSG00000101057-LINE2835-MYBL2-D-N1	0.00421755	-0.158586	0.466	0.494	1	MYBL2
ENSG00000101216-LINE3291-GMEB2-D-N2	0.0067228	-0.16258	0.456	0.491	1	GMEB2
ENSG00000169740-LINE1118-ZNF32-I	0.0127539	-0.167775	0.468	0.494	1	ZNF32
ENSG00000122691-LINE162-TWIST1-D	5.63951e-97	-0.172075	0.663	0.476	4.90637e-94	TWIST1
ENSG00000177426-LINE2507-TGIF1-D-N1	1.76414e-06	-0.174361	0.464	0.493	0.0015348	TGIF1
ENSG00000089094-LINE1718-KDM2B-D	0.244621	-0.189718	0.46	0.49	1	KDM2B
ENSG00000179111-LINE284-HES7-D	0.00131943	-0.191319	0.474	0.498	1	HES7
ENSG00000172818-LINE1168-OVOL1-D	1.49232e-05	-0.19892	0.461	0.499	0.0129832	OVOL1
ENSG00000124827-LINE2128-GCM2-D	1.28023e-06	-0.203987	0.452	0.495	0.0011138	GCM2
ENSG00000234254-LINE2595-ENSG00000234254-I	1.47599e-05	-0.20497	0.464	0.5	0.0128412	ENSG00000234254
ENSG00000185697-LINE2870-MYBL1-D-N1	0.0212842	-0.205729	0.461	0.495	1	MYBL1
ENSG00000020633-LINE3271-RUNX3-D-N2	2.19849e-68	-0.209784	0.703	0.531	1.91269e-65	RUNX3
ENSG00000172273-LINE1160-HINFP-D-N3	3.52933e-08	-0.211014	0.434	0.494	3.07052e-05	HINFP
ENSG00000012048-LINE1793-BRCA1-D-N2	2.70683e-05	-0.221608	0.464	0.499	0.0235494	BRCA1
ENSG00000105997-LINE2210-HOXA3-D	1.37253e-06	-0.222282	0.446	0.497	0.0011941	HOXA3
ENSG00000105722-LINE1816-ERF-D	3.72105e-21	-0.222624	0.542	0.481	3.23731e-18	ERF
ENSG00000106571-LINE813-GLI3-D	5.18447e-11	-0.224552	0.449	0.502	4.51049e-08	GLI3
ENSG00000198911-LINE308-SREBF2-D-N1	5.46812e-09	-0.226253	0.468	0.503	4.75726e-06	SREBF2
ENSG00000135903-LINE2625-PAX3-D-N1	1.16268e-06	-0.23281	0.451	0.495	0.00101154	PAX3
ENSG00000183733-LINE289-FIGLA-D	3.10968e-268	-0.249883	0.778	0.467	2.70542e-265	FIGLA
ENSG00000160685-LINE1022-ZBTB7B-D-N1	0.0571529	-0.254691	0.451	0.486	1	ZBTB7B
ENSG00000120690-LINE1828-ELF1-D-N8	5.60879e-06	-0.259745	0.532	0.493	0.00487965	ELF1
ENSG00000188786-LINE1372-MTF1-D-N2	2.03995e-06	-0.265004	0.447	0.494	0.00177476	MTF1
ENSG00000177485-LINE1208-ZBTB33-D-N1	0.673297	-0.26504	0.47	0.49	1	ZBTB33
ENSG00000115507-LINE2273-OTX1-D-N2	0.00224317	-0.281751	0.448	0.489	1	OTX1
ENSG00000118058-LINE1721-MLL-D	0.000830502	-0.299573	0.451	0.494	0.722536	MLL
ENSG00000104856-LINE3201-RELB-D	4.59514e-48	-0.302868	0.316	0.485	3.99777e-45	RELB
ENSG00000174332-LINE1185-GLIS1-D	3.46271e-06	-0.313603	0.452	0.497	0.00301256	GLIS1
ENSG00000177374-LINE1207-HIC1-D	3.80573e-15	-0.323858	0.44	0.502	3.31098e-12	HIC1
ENSG00000119138-LINE843-KLF9-I	5.32408e-13	-0.340666	0.444	0.495	4.63195e-10	KLF9
ENSG00000124092-LINE881-CTCFL-D	1.42241e-24	-0.342052	0.524	0.468	1.2375e-21	CTCFL
ENSG00000174282-LINE1183-ZBTB4-D-N1	1.35568e-21	-0.35231	0.414	0.5	1.17944e-18	ZBTB4
ENSG00000168468-LINE473-CR7538031-I	5.96162e-20	-0.352871	0.422	0.501	5.18661e-17	CR7538031
ENSG00000213676-LINE554-ATF6B-I	5.96162e-20	-0.352871	0.422	0.501	5.18661e-17	ATF6B
ENSG00000228628-LINE559-CR9257962-I	5.96162e-20	-0.352871	0.422	0.501	5.18661e-17	CR9257962
ENSG00000234539-LINE560-AL6628286-I	5.96162e-20	-0.352871	0.422	0.501	5.18661e-17	AL6628286
ENSG00000112242-LINE1768-E2F3-D-N1	0.91753	-0.355726	0.465	0.484	1	E2F3
ENSG00000165156-LINE2436-ZHX1-D	6.439e-14	-0.359949	0.438	0.499	5.60193e-11	ZHX1
ENSG00000162924-LINE3217-REL-D-N3	1.46221e-59	-0.36935	0.294	0.472	1.27213e-56	REL
ENSG00000134317-LINE2139-GRHL1-D-N2	1.93413e-15	-0.37038	0.418	0.498	1.68269e-12	GRHL1
ENSG00000064218-LINE1728-DMRT3-D	1.85111e-15	-0.371375	0.433	0.501	1.61047e-12	DMRT3
ENSG00000188290-LINE301-HES4-I	9.9837e-18	-0.390213	0.416	0.501	8.68582e-15	HES4
ENSG00000181965-LINE288-NEUROG1-I	5.17395e-21	-0.394312	0.412	0.501	4.50133e-18	NEUROG1
ENSG00000157613-LINE447-CREB3L1-D-N3	1.76904e-26	-0.404543	0.408	0.504	1.53906e-23	CREB3L1
ENSG00000146618-LINE224-FERD3L-I	2.34928e-20	-0.40853	0.417	0.506	2.04388e-17	FERD3L
ENSG00000101190-LINE116-TCFL5-I	1.25588e-14	-0.411786	0.417	0.493	1.09262e-11	TCFL5
ENSG00000180535-LINE286-BHLHA15-D	9.07261e-21	-0.424286	0.42	0.495	7.89317e-18	BHLHA15
ENSG00000074047-LINE632-GLI2-D-N2	3.41553e-30	-0.431861	0.401	0.504	2.97151e-27	GLI2
ENSG00000143032-LINE2380-BARHL2-D-N2	1.29818e-09	-0.442951	0.434	0.491	1.12942e-06	BARHL2
ENSG00000143867-LINE963-OSR1-I	1.59224e-31	-0.454377	0.414	0.509	1.38525e-28	OSR1
ENSG00000125533-LINE171-BHLHE23-D	1.57754e-26	-0.454816	0.412	0.502	1.37246e-23	BHLHE23
ENSG00000102974-LINE747-CTCF-D-N67	1.91358e-36	-0.458199	0.564	0.469	1.66482e-33	CTCF
ENSG00000154832-LINE1724-CXXC1-D	6.83974e-10	-0.458522	0.44	0.491	5.95058e-07	CXXC1
ENSG00000179774-LINE285-ATOH7-I	1.24557e-42	-0.458944	0.393	0.51	1.08364e-39	ATOH7
ENSG00000106261-LINE809-ZKSCAN1-I	1.6859e-36	-0.460513	0.41	0.505	1.46673e-33	ZKSCAN1
ENSG00000141448-LINE2103-GATA6-D-N2	0.00347041	-0.463634	0.475	0.491	1	GATA6
ENSG00000126603-LINE899-GLIS2-D	1.76344e-13	-0.463859	0.411	0.49	1.53419e-10	GLIS2
ENSG00000180053-LINE2516-NKX26-I	7.6436e-13	-0.470189	0.431	0.496	6.64993e-10	NKX26
ENSG00000169953-LINE2710-HSFY2-D-N2	3.56142e-18	-0.470315	0.422	0.496	3.09844e-15	HSFY2
ENSG00000172468-LINE2715-HSFY1-I	3.56142e-18	-0.470315	0.422	0.496	3.09844e-15	HSFY1
ENSG00000160961-LINE1026-ZNF333-D	4.7187e-20	-0.479125	0.416	0.495	4.10527e-17	ZNF333
ENSG00000179388-LINE1241-EGR3-D-N2	0.464709	-0.481294	0.459	0.474	1	EGR3
ENSG00000119919-LINE2287-NKX23-I	4.72018e-11	-0.487691	0.434	0.491	4.10655e-08	NKX23
ENSG00000168874-LINE262-ATOH8-I	1.70296e-144	-0.492374	0.695	0.471	1.48158e-141	ATOH8
ENSG00000122592-LINE2299-HOXA7-D	8.16536e-24	-0.49303	0.405	0.5	7.10386e-21	HOXA7
ENSG00000233608-LINE317-TWIST2-I	6.57092e-48	-0.498488	0.4	0.51	5.7167e-45	TWIST2
ENSG00000105419-LINE2201-MEIS3-D-N1	8.78614e-26	-0.503004	0.428	0.505	7.64394e-23	MEIS3
ENSG00000184221-LINE291-OLIG1-D	2.1755e-33	-0.506926	0.41	0.504	1.89269e-30	OLIG1
ENSG00000162624-LINE2410-LHX8-I	4.76295e-12	-0.508918	0.455	0.5	4.14377e-09	LHX8
ENSG00000142025-LINE4258-DMRTC2-I-N2	1.50854e-09	-0.509568	0.436	0.491	1.31243e-06	DMRTC2
BAD931201-LINE1717-CGBP-D-N3	1.2332e-17	-0.518488	0.413	0.493	1.07289e-14	CGBP
ENSG00000178860-LINE283-MSC-D	3.6873e-10	-0.518591	0.447	0.488	3.20795e-07	MSC
ENSG00000176182-LINE2869-MYPOP-I	6.81814e-22	-0.520125	0.409	0.497	5.93178e-19	MYPOP
ENSG00000171532-LINE264-NEUROD2-D	1.61904e-37	-0.522231	0.409	0.504	1.40856e-34	NEUROD2
ENSG00000166478-LINE1065-ZNF143-D-N2	5.4852e-09	-0.531559	0.44	0.488	4.77213e-06	ZNF143
ENSG00000183072-LINE2526-NKX25-D-N2	1.18012e-54	-0.532372	0.391	0.511	1.0267e-51	NKX25
ENSG00000215271-LINE2566-HOMEZ-D	5.77029e-06	-0.534145	0.447	0.49	0.00502015	HOMEZ
ENSG00000175727-LINE276-MLXIP-I	6.71336e-47	-0.541203	0.388	0.51	5.84062e-44	MLXIP
ENSG00000150347-LINE49-ARID5B-D-N1	5.73e-39	-0.544058	0.406	0.505	4.9851e-36	ARID5B
ENSG00000001167-LINE1661-NFYA-D-N2	2.97496e-19	-0.54648	0.446	0.498	2.58822e-16	NFYA
ENSG00000227059-LINE2575-AC2261502-D	6.61279e-36	-0.548807	0.411	0.503	5.75313e-33	AC2261502
ENSG00000118495-LINE840-PLAGL1-D	1.58666e-33	-0.549372	0.38	0.499	1.38039e-30	PLAGL1
ENSG00000134323-LINE186-MYCN-D-N2	8.90571e-46	-0.555258	0.387	0.506	7.74797e-43	MYCN
ENSG00000175197-LINE504-DDIT3-D	3.87682e-54	-0.557227	0.387	0.51	3.37284e-51	DDIT3
ENSG00000134852-LINE191-CLOCK-D	6.9994e-47	-0.558802	0.378	0.506	6.08947e-44	CLOCK
ENSG00000111046-LINE136-MYF6-D-N1	1.5796e-15	-0.568524	0.422	0.487	1.37425e-12	MYF6
ENSG00000085276-LINE669-MECOM-D-N5	1.31297e-12	-0.570594	0.438	0.496	1.14228e-09	MECOM
ENSG00000123307-LINE291-NEUROD4-I-N7	1.71951e-42	-0.5728	0.377	0.508	1.49597e-39	NEUROD4
ENSG00000164600-LINE428-NEUROD6-I-N7	1.71951e-42	-0.5728	0.377	0.508	1.49597e-39	NEUROD6
ENSG00000069812-LINE86-HES2-I	1.14839e-56	-0.576523	0.377	0.509	9.99101e-54	HES2
ENSG00000180828-LINE287-BHLHE22-D	1.6573e-47	-0.579615	0.384	0.509	1.44185e-44	BHLHE22
ENSG00000176678-LINE2028-FOXL1-D-N1	5.12087e-35	-0.580509	0.397	0.501	4.45516e-32	FOXL1
ENSG00000120669-LINE260-SOHLH2-I	3.94524e-44	-0.581014	0.394	0.504	3.43236e-41	SOHLH2
ENSG00000250709-LINE562-C13orf38SOHLH2-I	3.94524e-44	-0.581014	0.394	0.504	3.43236e-41	C13orf38SOHLH2
ENSG00000163792-LINE248-TCF23-I	7.13567e-14	-0.581896	0.423	0.488	6.20803e-11	TCF23
ENSG00000170549-LINE2478-IRX1-I	1.32004e-29	-0.587402	0.396	0.497	1.14844e-26	IRX1
ENSG00000177508-LINE2511-IRX3-I	1.32004e-29	-0.587402	0.396	0.497	1.14844e-26	IRX3
ENSG00000117707-LINE3183-PROX1-D	2.41531e-36	-0.590933	0.397	0.504	2.10132e-33	PROX1
ENSG00000118217-LINE369-ATF6-D-N2	1.39155e-50	-0.61493	0.381	0.508	1.21065e-47	ATF6
ENSG00000102349-LINE709-KLF8-D	8.10633e-78	-0.619539	0.352	0.514	7.0525e-75	KLF8
ENSG00000171443-LINE1140-ZNF524-D-N1	6.24312e-53	-0.623016	0.37	0.503	5.43152e-50	ZNF524
ENSG00000108788-LINE134-MLX-D	5.46719e-21	-0.624771	0.419	0.491	4.75646e-18	MLX
ENSG00000125816-LINE2311-NKX24-I	7.1095e-30	-0.633799	0.398	0.498	6.18527e-27	NKX24
ENSG00000162992-LINE247-NEUROD1-D	1.82076e-16	-0.633865	0.413	0.479	1.58406e-13	NEUROD1
ENSG00000171169-LINE2768-NAIF1-I	1.71308e-42	-0.639634	0.403	0.507	1.49038e-39	NAIF1
ENSG00000170485-LINE263-NPAS2-I	5.22671e-78	-0.639989	0.37	0.517	4.54724e-75	NPAS2
ENSG00000142611-LINE960-PRDM16-I	7.03311e-43	-0.642662	0.399	0.506	6.11881e-40	PRDM16
ENSG00000009950-LINE78-MLXIPL-D-N1	4.22368e-25	-0.644489	0.416	0.492	3.6746e-22	MLXIPL
ENSG00000204366-LINE1521-ZBTB12-I	5.63774e-44	-0.650213	0.385	0.506	4.90483e-41	ZBTB12
ENSG00000206366-LINE1540-AL8448538-I	5.63774e-44	-0.650213	0.385	0.506	4.90483e-41	AL8448538
ENSG00000234196-LINE1597-CR7597843-I	5.63774e-44	-0.650213	0.385	0.506	4.90483e-41	CR7597843
ENSG00000234852-LINE1601-CR3882194-I	5.63774e-44	-0.650213	0.385	0.506	4.90483e-41	CR3882194
ENSG00000237900-LINE1611-AL66283413-I	5.63774e-44	-0.650213	0.385	0.506	4.90483e-41	AL66283413
ENSG00000189079-LINE54-ARID2-I	4.13738e-25	-0.653787	0.411	0.496	3.59952e-22	ARID2
ENSG00000120837-LINE3650-NFYB-D-N2	1.14832e-11	-0.65532	0.464	0.493	9.99042e-09	NFYB
ENSG00000188816-LINE2549-HMX2-D	2.20735e-08	-0.655905	0.444	0.485	1.92039e-05	HMX2
ENSG00000197062-LINE3797-ZNF187-I	1.34948e-30	-0.657002	0.399	0.498	1.17405e-27	ZNF187
ENSG00000122859-LINE163-NEUROG3-I	1.01667e-59	-0.657024	0.371	0.51	8.84507e-57	NEUROG3
ENSG00000124782-LINE888-RREB1-D-N2	5.44702e-65	-0.658241	0.367	0.503	4.7389e-62	RREB1
ENSG00000182158-LINE526-CREB3L2-I	9.13546e-41	-0.663856	0.389	0.506	7.94785e-38	CREB3L2
ENSG00000128604-LINE2740-IRF5-D-N1	1.72161e-60	-0.673658	0.608	0.463	1.4978e-57	IRF5
ENSG00000174576-LINE275-NPAS4-I	2.42454e-56	-0.676612	0.377	0.509	2.10935e-53	NPAS4
ENSG00000163909-LINE249-HEYL-I	1.85624e-72	-0.683864	0.363	0.514	1.61493e-69	HEYL
ENSG00000109787-LINE818-KLF3-D	4.74689e-83	-0.685868	0.369	0.521	4.12979e-80	KLF3
ENSG00000135363-LINE3654-LMO2-D-N1	3.22571e-57	-0.68756	0.641	0.469	2.80637e-54	LMO2
ENSG00000125878-LINE172-TCF15-I	1.46714e-47	-0.688913	0.383	0.499	1.27641e-44	TCF15
ENSG00000187786-LINE297-SCXB-I	1.46714e-47	-0.688913	0.383	0.499	1.27641e-44	SCXB
ENSG00000188686-LINE302-SCXA-I	1.46714e-47	-0.688913	0.383	0.499	1.27641e-44	SCXA
ENSG00000111087-LINE825-GLI1-D	4.87436e-86	-0.689311	0.361	0.511	4.24069e-83	GLI1
ENSG00000159556-LINE2407-ISL2-D	1.45785e-33	-0.690965	0.389	0.497	1.26833e-30	ISL2
ENSG00000156925-LINE999-ZIC3-D-N2	1.03884e-67	-0.691803	0.364	0.508	9.03793e-65	ZIC3
ENSG00000205927-LINE315-OLIG2-D-N2	3.84546e-57	-0.69457	0.375	0.505	3.34555e-54	OLIG2
ENSG00000143995-LINE2386-MEIS1-D-N2	1.14636e-48	-0.701167	0.387	0.502	9.97329e-46	MEIS1
ENSG00000142700-LINE1734-DMRTA2-D	1.33168e-28	-0.705891	0.405	0.494	1.15856e-25	DMRTA2
ENSG00000100219-LINE344-XBP1-D-N4	1.19857e-56	-0.706591	0.368	0.504	1.04275e-53	XBP1
ENSG00000186130-LINE1341-ZBTB6-D-N2	2.20596e-57	-0.712791	0.363	0.504	1.91919e-54	ZBTB6
ENSG00000152977-LINE989-ZIC1-D-N2	2.19956e-54	-0.716019	0.367	0.504	1.91361e-51	ZIC1
ENSG00000159216-LINE3282-RUNX1-D-N2	1.44189e-13	-0.716752	0.617	0.517	1.25445e-10	RUNX1
ENSG00000215612-LINE2567-HMX1-D	0.0315173	-0.720893	0.468	0.472	1	HMX1
ENSG00000196812-LINE1427-ZSCAN16-D	5.16022e-31	-0.721692	0.41	0.496	4.48939e-28	ZSCAN16
ENSG00000117318-LINE151-ID3-I	0	-0.722104	0.878	0.507	0	ID3
ENSG00000172201-LINE271-ID4-D	0	-0.722104	0.878	0.507	0	ID4
ENSG00000162367-LINE243-TAL1-D-N1	4.57736e-39	-0.722143	0.386	0.493	3.9823e-36	TAL1
ENSG00000186051-LINE511-TAL2-I-N1	4.57736e-39	-0.722143	0.386	0.493	3.9823e-36	TAL2
ENSG00000198081-LINE3836-ZFP161-I	2.80281e-09	-0.734866	0.403	0.477	2.43845e-06	ZFP161
ENSG00000124216-LINE884-SNAI1-D	7.68312e-164	-0.73708	0.738	0.481	6.68431e-161	SNAI1
ENSG00000169635-LINE1117-HIC2-D	8.47042e-72	-0.742637	0.354	0.508	7.36927e-69	HIC2
ENSG00000164683-LINE258-HEY1-D	1.51756e-85	-0.743094	0.357	0.514	1.32027e-82	HEY1
ENSG00000096401-LINE2834-CDC5L-D-N2	4.38264e-41	-0.749025	0.382	0.496	3.8129e-38	CDC5L
ENSG00000174963-LINE1189-ZIC4-D	7.06004e-58	-0.750048	0.357	0.495	6.14224e-55	ZIC4
ENSG00000066136-LINE3604-NFYC-D	2.05979e-25	-0.762195	0.427	0.495	1.79201e-22	NFYC
ENSG00000133794-LINE179-ARNTL-D-N1	9.24511e-50	-0.763862	0.378	0.5	8.04325e-47	ARNTL
ENSG00000152804-LINE2397-HHEX-I	1.55205e-72	-0.76447	0.364	0.512	1.35028e-69	HHEX
ENSG00000135373-LINE1869-EHF-D-N2	1.16474e-23	-0.765574	0.422	0.494	1.01333e-20	EHF
ENSG00000143437-LINE220-ARNT-D-N2	1.38749e-49	-0.771923	0.377	0.498	1.20711e-46	ARNT
ENSG00000136997-LINE202-MYC-D-N7	1.41241e-83	-0.772103	0.345	0.512	1.22879e-80	MYC
ENSG00000169926-LINE1120-KLF13-D	9.66666e-38	-0.776241	0.373	0.489	8.40999e-35	KLF13
ENSG00000155090-LINE1360-KLF10-I	9.66666e-38	-0.776241	0.373	0.489	8.40999e-35	KLF10
ENSG00000164011-LINE1045-ZNF691-I	8.87782e-63	-0.777064	0.357	0.502	7.7237e-60	ZNF691
ENSG00000172379-LINE273-ARNT2-D	1.02708e-42	-0.777113	0.351	0.489	8.93557e-40	ARNT2
ENSG00000147421-LINE2390-HMBOX1-D	4.59808e-13	-0.778417	0.427	0.486	4.00033e-10	HMBOX1
ENSG00000070444-LINE87-MNT-D	5.09823e-78	-0.796033	0.375	0.509	4.43546e-75	MNT
ENSG00000185630-LINE2538-PBX1-D-N4	2.08682e-30	-0.801017	0.409	0.493	1.81554e-27	PBX1
ENSG00000074800-LINE3611-ENO1-D	2.20933e-111	-0.801018	0.336	0.515	1.92212e-108	ENO1
ENSG00000063438-LINE82-AHRR-I	2.47646e-92	-0.801775	0.339	0.508	2.15452e-89	AHRR
ENSG00000106546-LINE130-AHR-D-N1	2.47646e-92	-0.801775	0.339	0.508	2.15452e-89	AHR
ENSG00000135547-LINE193-HEY2-D-N2	1.47723e-89	-0.802002	0.352	0.509	1.28519e-86	HEY2
ENSG00000132005-LINE3249-RFX1-D-N1	2.43802e-40	-0.816274	0.388	0.496	2.12108e-37	RFX1
ENSG00000123095-LINE165-BHLHE41-D-N2	6.24591e-60	-0.817399	0.374	0.506	5.43394e-57	BHLHE41
ENSG00000134107-LINE183-BHLHE40-D-N3	2.98798e-55	-0.819434	0.373	0.504	2.59954e-52	BHLHE40
ENSG00000174595-LINE1187-KLF14-D	4.39844e-22	-0.820887	0.389	0.471	3.82664e-19	KLF14
ENSG00000172059-LINE3300-KLF11-I-N3	4.39844e-22	-0.820887	0.389	0.471	3.82664e-19	KLF11
ENSG00000102935-LINE713-ZNF423-D-N2	3.46458e-75	-0.820905	0.351	0.5	3.01419e-72	ZNF423
ENSG00000160224-LINE3298-AIRE-D	2.54602e-68	-0.828137	0.362	0.504	2.21503e-65	AIRE
ENSG00000115816-LINE3645-CEBPZ-D	1.55459e-37	-0.831502	0.417	0.501	1.3525e-34	CEBPZ
ENSG00000162772-LINE455-ATF3-D-N5	3.08702e-44	-0.83538	0.381	0.496	2.68571e-41	ATF3
ENSG00000137090-LINE1730-DMRT1-D-N1	1.71175e-50	-0.838247	0.375	0.5	1.48923e-47	DMRT1
ENSG00000124813-LINE3275-RUNX2-D-N2	2.38967e-44	-0.841585	0.679	0.505	2.07901e-41	RUNX2
ENSG00000250096-LINE3288-ENSG00000250096-I	2.38967e-44	-0.841585	0.679	0.505	2.07901e-41	ENSG00000250096
ENSG00000006047-LINE2211-YBX2-I-N1	1.65896e-46	-0.844084	0.371	0.493	1.4433e-43	YBX2
ENSG00000060138-LINE2216-CSDA-I-N1	1.65896e-46	-0.844084	0.371	0.493	1.4433e-43	CSDA
ENSG00000235608-LINE2597-NKX11-I	8.78262e-26	-0.845289	0.407	0.486	7.64088e-23	NKX11
ENSG00000116990-LINE150-MYCL1-I	8.49206e-81	-0.84902	0.354	0.503	7.38809e-78	MYCL1
ENSG00000177468-LINE279-OLIG3-D	5.56438e-85	-0.857387	0.345	0.505	4.84101e-82	OLIG3
ENSG00000109320-LINE3202-NFKB1-D-N3	3.2541e-77	-0.866951	0.28	0.485	2.83106e-74	NFKB1
ENSG00000100644-LINE115-HIF1A-D	1.38552e-82	-0.867377	0.351	0.508	1.2054e-79	HIF1A
ENSG00000166949-LINE3324-SMAD3-D-N1	8.93708e-90	-0.869121	0.346	0.508	7.77526e-87	SMAD3
ENSG00000164093-LINE2428-PITX2-D	4.79687e-78	-0.872792	0.338	0.498	4.17328e-75	PITX2
ENSG00000188620-LINE2548-HMX3-D	2.93474e-21	-0.875452	0.414	0.482	2.55322e-18	HMX3
ENSG00000118513-LINE2848-MYB-D-N2	1.08048e-55	-0.880648	0.372	0.5	9.40022e-53	MYB
ENSG00000113658-LINE19362-SMAD5-I-N1	2.00704e-23	-0.894171	0.356	0.462	1.74612e-20	SMAD5
ENSG00000180532-LINE1261-ZSCAN4-D	3.62587e-87	-0.894386	0.359	0.507	3.1545e-84	ZSCAN4
ENSG00000119950-LINE154-MXI1-D-N1	1.59276e-92	-0.901838	0.34	0.509	1.3857e-89	MXI1
ENSG00000006377-LINE2166-DLX6-D	1.5308e-57	-0.903674	0.367	0.496	1.3318e-54	DLX6
ENSG00000060566-LINE327-CREB3L3-I	5.64633e-12	-0.904494	0.43	0.475	4.91231e-09	CREB3L3
ENSG00000107175-LINE352-CREB3-D-N1	5.64633e-12	-0.904494	0.43	0.475	4.91231e-09	CREB3
ENSG00000143578-LINE419-CREB3L4-I	5.64633e-12	-0.904494	0.43	0.475	4.91231e-09	CREB3L4
ENSG00000102145-LINE2081-GATA1-D-N7	1.5433e-27	-0.909127	0.412	0.49	1.34267e-24	GATA1
ENSG00000127528-LINE2754-KLF2-I-N15	6.36944e-110	-0.917456	0.324	0.492	5.54141e-107	KLF2
ENSG00000139800-LINE950-ZIC5-I	9.55572e-59	-0.921407	0.335	0.484	8.31347e-56	ZIC5
ENSG00000125820-LINE2314-NKX22-D-N2	4.53582e-89	-0.933363	0.35	0.509	3.94616e-86	NKX22
ENSG00000189120-LINE1378-SP6-I	1.02696e-21	-0.938258	0.378	0.458	8.93453e-19	SP6
ENSG00000204335-LINE1520-SP5-I	1.02696e-21	-0.938258	0.378	0.458	8.93453e-19	SP5
ENSG00000166823-LINE260-MESP1-D	0	-0.93838	0.885	0.488	0	MESP1
ENSG00000188095-LINE300-MESP2-I	0	-0.93838	0.885	0.488	0	MESP2
ENSG00000204060-LINE2062-FOXO6-D-N1	9.02883e-42	-0.939788	0.38	0.496	7.85508e-39	FOXO6
ENSG00000229544-LINE2582-ENSG00000229544-I	1.02071e-47	-0.941577	0.378	0.488	8.88014e-45	ENSG00000229544
ENSG00000120149-LINE2295-MSX2-D-N2	3.20703e-64	-0.954403	0.359	0.5	2.79012e-61	MSX2
ENSG00000188909-LINE2550-BSX-D	3.20703e-64	-0.954403	0.359	0.5	2.79012e-61	BSX
ENSG00000170561-LINE2479-IRX2-D	5.62288e-85	-0.955237	0.343	0.511	4.89191e-82	IRX2
ENSG00000171634-LINE3685-BPTF-D-N1	1.53194e-49	-0.956993	0.364	0.498	1.33279e-46	BPTF
ENSG00000136574-LINE2102-GATA4-D-N2	7.55552e-46	-0.958027	0.376	0.502	6.57331e-43	GATA4
ENSG00000019549-LINE604-SNAI2-D-N2	2.72892e-142	-0.96082	0.749	0.476	2.37416e-139	SNAI2
ENSG00000179348-LINE2120-GATA2-D-N9	2.1097e-09	-0.962133	0.45	0.49	1.83544e-06	GATA2
ENSG00000187626-LINE1355-ZKSCAN4-I	4.33681e-117	-0.964693	0.322	0.507	3.77302e-114	ZKSCAN4
ENSG00000189298-LINE1383-ZKSCAN3-D	4.33681e-117	-0.964693	0.322	0.507	3.77302e-114	ZKSCAN3
ENSG00000075891-LINE2612-PAX2-D-N1	1.39848e-47	-0.968957	0.37	0.491	1.21667e-44	PAX2
ENSG00000130700-LINE2097-GATA5-D-N1	1.31616e-08	-0.970074	0.44	0.48	1.14506e-05	GATA5
ENSG00000178403-LINE282-NEUROG2-D-N2	6.00091e-68	-0.972208	0.346	0.505	5.22079e-65	NEUROG2
ENSG00000114315-LINE146-HES1-D	2.16453e-113	-0.9752	0.31	0.507	1.88314e-110	HES1
ENSG00000122877-LINE877-EGR2-D-N4	4.84761e-08	-0.98038	0.398	0.456	4.21742e-05	EGR2
ENSG00000113430-LINE2265-IRX4-I	6.62099e-55	-0.985003	0.358	0.499	5.76026e-52	IRX4
ENSG00000159387-LINE2406-IRX6-I	6.62099e-55	-0.985003	0.358	0.499	5.76026e-52	IRX6
ENSG00000166261-LINE1063-ZNF202-I	7.94994e-87	-0.987047	0.335	0.499	6.91645e-84	ZNF202
ENSG00000116016-LINE149-EPAS1-D	2.30322e-90	-0.989246	0.322	0.496	2.00381e-87	EPAS1
ENSG00000163435-LINE1919-ELF3-D-N2	1.87304e-43	-1.00411	0.387	0.49	1.62954e-40	ELF3
ENSG00000167840-LINE1104-ZNF232-D	5.16856e-38	-1.00641	0.394	0.492	4.49664e-35	ZNF232
ENSG00000196628-LINE303-TCF4-D-N3	0	-1.01398	0.87	0.494	0	TCF4
ENSG00000111424-LINE2940-VDR-D-N1	5.50704e-135	-1.01877	0.315	0.513	4.79113e-132	VDR
ENSG00000126351-LINE2975-THRA-D-N1	1.44574e-119	-1.02145	0.313	0.509	1.2578e-116	THRA
ENSG00000204595-LINE2559-DPRX-D-N2	1.46268e-78	-1.02561	0.335	0.501	1.27253e-75	DPRX
ENSG00000111049-LINE482-MYF5-I-N8	4.60921e-74	-1.02902	0.343	0.499	4.01001e-71	MYF5
ENSG00000179528-LINE2514-LBX2-D-N1	9.07556e-51	-1.02947	0.365	0.495	7.89574e-48	LBX2
ENSG00000167081-LINE2461-PBX3-D-N2	2.0362e-51	-1.03231	0.392	0.497	1.77149e-48	PBX3
ENSG00000167034-LINE2454-NKX31-D-N3	3.23862e-55	-1.03464	0.365	0.492	2.8176e-52	NKX31
ENSG00000125952-LINE73-MAX-D-N10	4.23649e-85	-1.0356	0.351	0.504	3.68575e-82	MAX
ENSG00000139613-LINE2855-SMARCC2-D	1.5885e-39	-1.0379	0.378	0.488	1.382e-36	SMARCC2
ENSG00000165804-LINE1060-ZNF219-D	1.63674e-94	-1.04486	0.29	0.472	1.42396e-91	ZNF219
ENSG00000135625-LINE931-EGR4-D-N3	3.21907e-13	-1.04686	0.386	0.461	2.80059e-10	EGR4
ENSG00000107485-LINE2094-GATA3-D-N6	1.94726e-16	-1.06	0.428	0.489	1.69412e-13	GATA3
ENSG00000123685-LINE392-BATF3-D	2.137e-33	-1.06358	0.382	0.483	1.85919e-30	BATF3
ENSG00000197579-LINE3699-TOPORS-D	9.50442e-111	-1.0659	0.301	0.498	8.26884e-108	TOPORS
ENSG00000163132-LINE2419-MSX1-D-N2	7.44994e-51	-1.07465	0.378	0.491	6.48144e-48	MSX1
ENSG00000136352-LINE2353-NKX21-D	1.94788e-105	-1.07997	0.324	0.507	1.69465e-102	NKX21
ENSG00000126804-LINE902-ZBTB1-I	1.06857e-74	-1.0869	0.335	0.496	9.29658e-72	ZBTB1
ENSG00000112246-LINE139-SIM1-I	3.01744e-86	-1.08845	0.346	0.501	2.62517e-83	SIM1
ENSG00000130751-LINE178-NPAS1-I	3.01744e-86	-1.08845	0.346	0.501	2.62517e-83	NPAS1
ENSG00000151322-LINE225-NPAS3-I	3.01744e-86	-1.08845	0.346	0.501	2.62517e-83	NPAS3
ENSG00000159263-LINE238-SIM2-I	3.01744e-86	-1.08845	0.346	0.501	2.62517e-83	SIM2
ENSG00000250811-LINE320-ENSG00000250811-I	3.01744e-86	-1.08845	0.346	0.501	2.62517e-83	ENSG00000250811
ENSG00000101883-LINE2195-RHOXF1-D-N2	3.93976e-132	-1.09402	0.315	0.511	3.42759e-129	RHOXF1
ENSG00000009709-LINE2611-PAX7-D-N2	2.42448e-07	-1.09688	0.44	0.473	0.00021093	PAX7
ENSG00000068323-LINE84-TFE3-D-N1	4.27948e-94	-1.09768	0.347	0.504	3.72315e-91	TFE3
ENSG00000197587-LINE2552-DMBX1-D	1.06865e-68	-1.10192	0.343	0.492	9.29722e-66	DMBX1
ENSG00000029153-LINE80-ARNTL2-I	5.8652e-86	-1.10527	0.334	0.499	5.10273e-83	ARNTL2
ENSG00000151090-LINE3021-THRB-D-N1	9.08178e-148	-1.10798	0.299	0.515	7.90115e-145	THRB
ENSG00000120094-LINE2292-HOXB1-D	1.29858e-55	-1.10819	0.365	0.486	1.12976e-52	HOXB1
ENSG00000105866-LINE807-SP4-D-N1	1.05401e-52	-1.11557	0.333	0.464	9.16986e-50	SP4
ENSG00000176842-LINE2501-IRX5-D	2.06548e-106	-1.12372	0.315	0.507	1.79697e-103	IRX5
ENSG00000115738-LINE147-ID2-I	5.12139e-146	-1.12794	0.308	0.511	4.45561e-143	ID2
ENSG00000125968-LINE173-ID1-I	5.12139e-146	-1.12794	0.308	0.511	4.45561e-143	ID1
ENSG00000106004-LINE2211-HOXA5-D-N1	1.8378e-106	-1.13141	0.325	0.507	1.59888e-103	HOXA5
ENSG00000122180-LINE160-MYOG-D	1.25375e-70	-1.13245	0.34	0.489	1.09076e-67	MYOG
ENSG00000171056-LINE3431-SOX7-D-N1	4.91923e-30	-1.13928	0.382	0.474	4.27973e-27	SOX7
ENSG00000125492-LINE2310-BARHL1-I	3.73758e-47	-1.14836	0.383	0.483	3.25169e-44	BARHL1
ENSG00000131931-LINE3588-THAP1-D-N1	1.36218e-206	-1.14921	0.284	0.516	1.1851e-203	THAP1
ENSG00000073282-LINE3139-TP63-D-N1	1.94843e-125	-1.15056	0.315	0.509	1.69513e-122	TP63
ENSG00000137492-LINE3592-PRKRIR-D	4.17061e-87	-1.15504	0.334	0.501	3.62843e-84	PRKRIR
ENSG00000139651-LINE949-ZNF740-D-N2	2.99816e-88	-1.15512	0.304	0.472	2.6084e-85	ZNF740
ENSG00000106331-LINE2623-PAX4-D-N2	2.7104e-25	-1.15525	0.406	0.483	2.35805e-22	PAX4
ENSG00000109705-LINE2257-NKX32-D	3.38886e-149	-1.15588	0.297	0.517	2.94831e-146	NKX32
ENSG00000114439-LINE3367-BBX-I	6.53584e-105	-1.15948	0.323	0.5	5.68618e-102	BBX
ENSG00000132170-LINE2990-PPARG-D-N2	2.27929e-210	-1.16455	0.283	0.519	1.98299e-207	PPARG
ENSG00000008197-LINE6-TFAP2D-D	2.38719e-231	-1.1693	0.211	0.491	2.07685e-228	TFAP2D
ENSG00000063515-LINE2174-GSC2-D	3.99771e-81	-1.16954	0.33	0.492	3.47801e-78	GSC2
ENSG00000105392-LINE2200-CRX-D	7.90638e-60	-1.17043	0.346	0.481	6.87855e-57	CRX
ENSG00000140262-LINE216-TCF12-D-N3	5.83966e-52	-1.17484	0.378	0.491	5.08051e-49	TCF12
ENSG00000153234-LINE3032-NR4A2-D-N2	6.06211e-17	-1.17597	0.387	0.464	5.27404e-14	NR4A2
ENSG00000118263-LINE839-KLF7-I	2.39936e-102	-1.17638	0.282	0.471	2.08744e-99	KLF7
ENSG00000110851-LINE821-PRDM4-D	6.888e-46	-1.18069	0.355	0.487	5.99256e-43	PRDM4
ENSG00000084093-LINE665-REST-D-N10	1.09574e-117	-1.18381	0.313	0.493	9.53295e-115	REST
ENSG00000114126-LINE1740-TFDP2-I	2.13695e-51	-1.1861	0.342	0.479	1.85915e-48	TFDP2
ENSG00000183434-LINE1741-TFDP3-I	2.13695e-51	-1.1861	0.342	0.479	1.85915e-48	TFDP3
ENSG00000198176-LINE1742-TFDP1-D	2.13695e-51	-1.1861	0.342	0.479	1.85915e-48	TFDP1
ENSG00000174279-LINE2489-EVX2-D	4.14026e-43	-1.19531	0.386	0.485	3.60203e-40	EVX2
ENSG00000064195-LINE2175-DLX3-D-N2	1.54587e-97	-1.20619	0.337	0.5	1.34491e-94	DLX3
ENSG00000108813-LINE2252-DLX4-D	1.54587e-97	-1.20619	0.337	0.5	1.34491e-94	DLX4
ENSG00000115844-LINE2275-DLX2-D-N1	1.54587e-97	-1.20619	0.337	0.5	1.34491e-94	DLX2
ENSG00000164048-LINE1047-ZNF589-D	2.49367e-145	-1.2161	0.3	0.511	2.16949e-142	ZNF589
ENSG00000123576-LINE2308-ESX1-D-N2	3.81514e-59	-1.21628	0.36	0.488	3.31917e-56	ESX1
ENSG00000178665-LINE1229-ZNF713-D	5.81728e-72	-1.21738	0.336	0.486	5.06104e-69	ZNF713
ENSG00000163064-LINE2413-EN1-D-N2	2.89512e-57	-1.22495	0.354	0.483	2.51875e-54	EN1
ENSG00000164651-LINE1050-SP8-D	1.16728e-97	-1.2272	0.284	0.463	1.01554e-94	SP8
ENSG00000170374-LINE1129-SP7-I	1.16728e-97	-1.2272	0.284	0.463	1.01554e-94	SP7
ENSG00000217236-LINE1567-SP9-I	1.16728e-97	-1.2272	0.284	0.463	1.01554e-94	SP9
ENSG00000164900-LINE2434-GBX1-D	8.91012e-58	-1.22916	0.369	0.484	7.7518e-55	GBX1
ENSG00000099326-LINE684-MZF1-D-N3	2.07902e-165	-1.23501	0.267	0.5	1.80875e-162	MZF1
ENSG00000170653-LINE486-ATF7-D	3.72582e-38	-1.24042	0.367	0.48	3.24146e-35	ATF7
ENSG00000149948-LINE59-HMGA2-D	1.58667e-51	-1.24162	0.345	0.491	1.38041e-48	HMGA2
ENSG00000171786-LINE269-NHLH1-D-N3	1.97315e-115	-1.24598	0.331	0.503	1.71664e-112	NHLH1
ENSG00000104903-LINE202-LYL1-I-N4	1.97315e-115	-1.24598	0.331	0.503	1.71664e-112	LYL1
ENSG00000137203-LINE29-TFAP2A-D-N3	1.90168e-154	-1.25117	0.27	0.496	1.65446e-151	TFAP2A
ENSG00000100987-LINE2192-VSX1-D-N2	2.61657e-38	-1.2519	0.392	0.479	2.27642e-35	VSX1
ENSG00000116819-LINE19-TFAP2E-I	9.17867e-111	-1.25337	0.301	0.492	7.98544e-108	TFAP2E
ENSG00000168875-LINE3427-SOX14-D-N1	1.02646e-76	-1.25778	0.341	0.488	8.93022e-74	SOX14
ENSG00000172845-LINE1170-SP3-D-N1	4.68391e-129	-1.26136	0.268	0.453	4.075e-126	SP3
ENSG00000167157-LINE2464-PRRX2-D-N2	1.74887e-46	-1.26171	0.378	0.488	1.52152e-43	PRRX2
ENSG00000168779-LINE2469-SHOX2-D	1.74887e-46	-1.26171	0.378	0.488	1.52152e-43	SHOX2
ENSG00000173976-LINE2487-RAX2-D	1.74887e-46	-1.26171	0.378	0.488	1.52152e-43	RAX2
ENSG00000175329-LINE2496-ISX-D-N2	1.74887e-46	-1.26171	0.378	0.488	1.52152e-43	ISX
ENSG00000168505-LINE2466-GBX2-D-N2	4.28127e-33	-1.2638	0.394	0.477	3.7247e-30	GBX2
ENSG00000168826-LINE1113-ZBTB49-D	2.13883e-134	-1.26623	0.304	0.501	1.86079e-131	ZBTB49
ENSG00000136327-LINE2348-NKX28-D	9.72162e-142	-1.26956	0.298	0.507	8.45781e-139	NKX28
ENSG00000156150-LINE2400-ALX3-D-N2	6.77837e-14	-1.28101	0.424	0.473	5.89718e-11	ALX3
ENSG00000078900-LINE3145-TP73-D-N2	5.26989e-169	-1.29329	0.281	0.507	4.58481e-166	TP73
ENSG00000146592-LINE421-CREB5-I	2.10879e-35	-1.30287	0.385	0.483	1.83465e-32	CREB5
ENSG00000105610-LINE802-KLF1-D	3.6019e-289	-1.30945	0.236	0.516	3.13365e-286	KLF1
ENSG00000169083-LINE3053-AR-D-N3	1.49602e-181	-1.32456	0.28	0.511	1.30153e-178	AR
ENSG00000106852-LINE2232-LHX6-D-N1	1.9264e-71	-1.32519	0.34	0.483	1.67597e-68	LHX6
ENSG00000139352-LINE730-ASCL1-I-N2	6.87397e-97	-1.33006	0.332	0.496	5.98035e-94	ASCL1
ENSG00000172819-LINE3056-RARG-D-N2	1.2767e-221	-1.33035	0.267	0.523	1.11073e-218	RARG
ENSG00000137309-LINE57-HMGA1-D	2.19204e-76	-1.33129	0.319	0.491	1.90708e-73	HMGA1
ENSG00000141510-LINE3149-TP53-D-N2	2.73444e-177	-1.33976	0.272	0.51	2.37896e-174	TP53
ENSG00000105856-LINE3361-HBP1-D	1.86726e-131	-1.34007	0.301	0.509	1.62452e-128	HBP1
ENSG00000119547-LINE1696-ONECUT2-D-N1	1.09985e-58	-1.36128	0.34	0.484	9.56866e-56	ONECUT2
ENSG00000215754-LINE2568-ENSG00000215754-I	1.66749e-73	-1.37094	0.338	0.486	1.45071e-70	ENSG00000215754
ENSG00000217642-LINE2569-ENSG00000217642-I	1.66749e-73	-1.37094	0.338	0.486	1.45071e-70	ENSG00000217642
ENSG00000224558-LINE2570-ENSG00000224558-I	1.66749e-73	-1.37094	0.338	0.486	1.45071e-70	ENSG00000224558
ENSG00000225958-LINE2572-ENSG00000225958-I	1.66749e-73	-1.37094	0.338	0.486	1.45071e-70	ENSG00000225958
ENSG00000226866-LINE2574-ENSG00000226866-I	1.66749e-73	-1.37094	0.338	0.486	1.45071e-70	ENSG00000226866
ENSG00000227476-LINE2576-DUX4L5-I	1.66749e-73	-1.37094	0.338	0.486	1.45071e-70	DUX4L5
ENSG00000227522-LINE2577-ENSG00000227522-I	1.66749e-73	-1.37094	0.338	0.486	1.45071e-70	ENSG00000227522
ENSG00000227904-LINE2578-DUX4L2-I	1.66749e-73	-1.37094	0.338	0.486	1.45071e-70	DUX4L2
ENSG00000228114-LINE2579-DUX4L3-I	1.66749e-73	-1.37094	0.338	0.486	1.45071e-70	DUX4L3
ENSG00000228188-LINE2580-DUX4L6-I	1.66749e-73	-1.37094	0.338	0.486	1.45071e-70	DUX4L6
ENSG00000228710-LINE2581-ENSG00000228710-I	1.66749e-73	-1.37094	0.338	0.486	1.45071e-70	ENSG00000228710
ENSG00000229617-LINE2583-CT4768282-I	1.66749e-73	-1.37094	0.338	0.486	1.45071e-70	CT4768282
ENSG00000230380-LINE2584-ENSG00000230380-I	1.66749e-73	-1.37094	0.338	0.486	1.45071e-70	ENSG00000230380
ENSG00000230776-LINE2586-ENSG00000230776-I	1.66749e-73	-1.37094	0.338	0.486	1.45071e-70	ENSG00000230776
ENSG00000231089-LINE2587-AL5921702-I	1.66749e-73	-1.37094	0.338	0.486	1.45071e-70	AL5921702
ENSG00000232923-LINE2590-ENSG00000232923-I	1.66749e-73	-1.37094	0.338	0.486	1.45071e-70	ENSG00000232923
ENSG00000233294-LINE2591-ENSG00000233294-I	1.66749e-73	-1.37094	0.338	0.486	1.45071e-70	ENSG00000233294
ENSG00000233361-LINE2592-ENSG00000233361-I	1.66749e-73	-1.37094	0.338	0.486	1.45071e-70	ENSG00000233361
ENSG00000233698-LINE2593-ENSG00000233698-I	1.66749e-73	-1.37094	0.338	0.486	1.45071e-70	ENSG00000233698
ENSG00000233794-LINE2594-ENSG00000233794-I	1.66749e-73	-1.37094	0.338	0.486	1.45071e-70	ENSG00000233794
ENSG00000234550-LINE2596-ENSG00000234550-I	1.66749e-73	-1.37094	0.338	0.486	1.45071e-70	ENSG00000234550
ENSG00000236207-LINE2598-ENSG00000236207-I	1.66749e-73	-1.37094	0.338	0.486	1.45071e-70	ENSG00000236207
ENSG00000237516-LINE2601-ENSG00000237516-I	1.66749e-73	-1.37094	0.338	0.486	1.45071e-70	ENSG00000237516
ENSG00000250589-LINE2602-ENSG00000250589-I	1.66749e-73	-1.37094	0.338	0.486	1.45071e-70	ENSG00000250589
ENSG00000260596-LINE2603-DUX4-D	1.66749e-73	-1.37094	0.338	0.486	1.45071e-70	DUX4
DUX1-HUMAN-LINE11277-DUX1-I	1.66749e-73	-1.37094	0.338	0.486	1.45071e-70	LINE11277
DUX3-HUMAN-LINE11282-DUX3-I	1.66749e-73	-1.37094	0.338	0.486	1.45071e-70	LINE11282
ENSG00000119725-LINE845-ZNF410-D	5.48001e-141	-1.37735	0.304	0.509	4.76761e-138	ZNF410
ENSG00000008196-LINE2-TFAP2B-D-N1	8.01203e-203	-1.37781	0.251	0.512	6.97047e-200	TFAP2B
ENSG00000165588-LINE2449-OTX2-D-N2	5.50975e-103	-1.38925	0.319	0.491	4.79348e-100	OTX2
ENSG00000107807-LINE2240-TLX1-D-N1	4.32587e-72	-1.39173	0.337	0.476	3.76351e-69	TLX1
ENSG00000164438-LINE2429-TLX3-I	4.32587e-72	-1.39173	0.337	0.476	3.76351e-69	TLX3
ENSG00000185610-LINE2537-DBX2-I	1.48723e-80	-1.39924	0.321	0.488	1.29389e-77	DBX2
ENSG00000120738-LINE864-EGR1-D-N8	1.78309e-18	-1.40025	0.33	0.429	1.55129e-15	EGR1
ENSG00000163884-LINE1044-KLF15-D	5.35263e-163	-1.40146	0.212	0.44	4.65679e-160	KLF15
ENSG00000130182-LINE911-ZSCAN10-I	1.93949e-216	-1.40235	0.253	0.511	1.68736e-213	ZSCAN10
ENSG00000171606-LINE1149-ZNF274-D-N2	9.59233e-158	-1.40964	0.284	0.504	8.34532e-155	ZNF274
ENSG00000169856-LINE1708-ONECUT1-D-N3	5.79848e-73	-1.40989	0.325	0.483	5.04468e-70	ONECUT1
ENSG00000158773-LINE237-USF1-D-N10	4.98831e-85	-1.41013	0.343	0.488	4.33983e-82	USF1
ENSG00000185002-LINE3265-RFX6-I	1.20528e-148	-1.41137	0.294	0.499	1.04859e-145	RFX6
ENSG00000133937-LINE2333-GSC-D	3.44409e-104	-1.41504	0.315	0.489	2.99636e-101	GSC
ENSG00000007372-LINE2605-PAX6-D-N3	2.94428e-65	-1.41531	0.364	0.489	2.56152e-62	PAX6
ENSG00000168310-LINE2755-IRF2-D-N2	3.70584e-13	-1.41856	0.524	0.447	3.22408e-10	IRF2
ENSG00000162613-LINE3668-FUBP1-D	4.57971e-85	-1.42448	0.312	0.477	3.98435e-82	FUBP1
ENSG00000119614-LINE2284-VSX2-D-N3	1.14106e-24	-1.42756	0.405	0.478	9.92723e-22	VSX2
ENSG00000134438-LINE2337-RAX-D	1.64419e-35	-1.43241	0.39	0.477	1.43045e-32	RAX
ENSG00000067646-LINE629-ZFY-I	3.75269e-237	-1.45108	0.193	0.482	3.26484e-234	ZFY
ENSG00000180318-LINE2519-ALX1-D-N2	1.21643e-69	-1.46024	0.34	0.482	1.0583e-66	ALX1
ENSG00000130816-LINE1722-DNMT1-D	1.42831e-66	-1.46284	0.272	0.448	1.24263e-63	DNMT1
ENSG00000106038-LINE2221-EVX1-D	4.78844e-18	-1.46679	0.414	0.467	4.16594e-15	EVX1
ENSG00000170166-LINE2471-HOXD4-D	6.5156e-68	-1.46847	0.34	0.481	5.66857e-65	HOXD4
ENSG00000181690-LINE1275-PLAG1-D-N1	1.24302e-182	-1.47047	0.247	0.484	1.08143e-179	PLAG1
ENSG00000100146-LINE3352-SOX10-D-N1	1.62458e-87	-1.47069	0.309	0.48	1.41338e-84	SOX10
ENSG00000136826-LINE939-KLF4-D	0	-1.47143	0.163	0.489	0	KLF4
ENSG00000143355-LINE2383-LHX9-D-N1	8.18497e-54	-1.47394	0.369	0.48	7.12093e-51	LHX9
ENSG00000185155-LINE2536-MIXL1-D	1.16569e-32	-1.47683	0.401	0.471	1.01415e-29	MIXL1
ENSG00000178951-LINE1236-ZBTB7A-D-N1	3.46247e-135	-1.48119	0.192	0.445	3.01235e-132	ZBTB7A
ENSG00000010818-LINE598-HIVEP2-D	9.60258e-123	-1.48518	0.27	0.498	8.35425e-120	HIVEP2
ENSG00000135457-LINE2141-TFCP2-D-N1	6.44681e-222	-1.49366	0.249	0.504	5.60873e-219	TFCP2
ENSG00000175879-LINE2498-HOXD8-D	2.64042e-12	-1.50598	0.439	0.471	2.29717e-09	HOXD8
ENSG00000129911-LINE910-KLF16-D	3.73886e-123	-1.50599	0.246	0.439	3.25281e-120	KLF16
ENSG00000173404-LINE1178-INSM1-D-N2	3.5609e-188	-1.51145	0.245	0.496	3.09798e-185	INSM1
ENSG00000163666-LINE2422-HESX1-D-N1	1.2454e-27	-1.51342	0.399	0.47	1.0835e-24	HESX1
ENSG00000067955-LINE3606-CBFB-D	0.406141	-1.51697	0.552	0.535	1	CBFB
ENSG00000067082-LINE628-KLF6-D	3.36267e-92	-1.52474	0.238	0.446	2.92552e-89	KLF6
ENSG00000148200-LINE3017-NR6A1-D-N2	2.04368e-212	-1.52659	0.269	0.506	1.778e-209	NR6A1
ENSG00000204527-LINE2558-DUXA-D	1.86434e-116	-1.527	0.318	0.5	1.62197e-113	DUXA
ENSG00000185507-LINE2759-IRF7-D-N1	1.98147e-71	-1.52773	0.325	0.488	1.72388e-68	IRF7
ENSG00000170370-LINE2476-EMX2-D-N1	1.1669e-51	-1.5301	0.371	0.483	1.01521e-48	EMX2
ENSG00000185960-LINE2546-SHOX-D-N2	2.28168e-61	-1.53036	0.364	0.481	1.98506e-58	SHOX
ENSG00000184937-LINE1305-WT1-D	1.45702e-86	-1.53693	0.23	0.423	1.26761e-83	WT1
ENSG00000106410-LINE2223-NOBOX-D-N2	2.07778e-41	-1.54013	0.379	0.477	1.80767e-38	NOBOX
ENSG00000164778-LINE2430-EN2-D-N2	6.46832e-63	-1.54838	0.364	0.485	5.62744e-60	EN2
ENSG00000204103-LINE553-MAFB-D	4.82605e-180	-1.55879	0.269	0.505	4.19866e-177	MAFB
ENSG00000143365-LINE3014-RORC-D	6.78895e-197	-1.561	0.289	0.505	5.90639e-194	RORC
ENSG00000185129-LINE3691-PURA-D	1.60107e-183	-1.58017	0.187	0.441	1.39293e-180	PURA
ENSG00000065978-LINE1683-YBX1-D	6.16166e-129	-1.58295	0.28	0.503	5.36065e-126	YBX1
ENSG00000128610-LINE909-FEZF1-I	1.48371e-88	-1.58403	0.308	0.481	1.29083e-85	FEZF1
ENSG00000153266-LINE992-FEZF2-I	1.48371e-88	-1.58403	0.308	0.481	1.29083e-85	FEZF2
ENSG00000178573-LINE525-MAF-D	3.35099e-169	-1.59249	0.281	0.503	2.91537e-166	MAF
ENSG00000144852-LINE3015-NR1I2-D-N1	1.01899e-175	-1.59707	0.266	0.506	8.86519e-173	NR1I2
ENSG00000109132-LINE2255-PHOX2B-D-N2	1.73404e-80	-1.59979	0.326	0.482	1.50862e-77	PHOX2B
ENSG00000131264-LINE2328-CDX4-I	1.11019e-86	-1.60652	0.322	0.48	9.65868e-84	CDX4
ENSG00000102878-LINE2709-HSF4-D	4.58767e-62	-1.61058	0.34	0.486	3.99127e-59	HSF4
ENSG00000204304-LINE2556-PBX2-D	1.86114e-110	-1.61556	0.308	0.48	1.61919e-107	PBX2
ENSG00000206315-LINE2562-AL8454643-I	1.86114e-110	-1.61556	0.308	0.48	1.61919e-107	AL8454643
ENSG00000224952-LINE2571-BX2846861-I	1.86114e-110	-1.61556	0.308	0.48	1.61919e-107	BX2846861
ENSG00000225987-LINE2573-CR8124782-I	1.86114e-110	-1.61556	0.308	0.48	1.61919e-107	CR8124782
ENSG00000232005-LINE2588-BX9272396-I	1.86114e-110	-1.61556	0.308	0.48	1.61919e-107	BX9272396
ENSG00000236353-LINE2599-CR9338788-I	1.86114e-110	-1.61556	0.308	0.48	1.61919e-107	CR9338788
ENSG00000237344-LINE2600-AL6628305-I	1.86114e-110	-1.61556	0.308	0.48	1.61919e-107	AL6628305
ENSG00000134046-LINE2819-MBD2-D	2.71153e-124	-1.6202	0.238	0.46	2.35903e-121	MBD2
ENSG00000105698-LINE126-USF2-D-N7	5.62766e-142	-1.62734	0.294	0.496	4.89606e-139	USF2
ENSG00000125618-LINE3159-PAX8-D	1.44389e-220	-1.63339	0.259	0.508	1.25619e-217	PAX8
ENSG00000105996-LINE2208-HOXA2-D-N2	1.25771e-72	-1.6429	0.335	0.482	1.09421e-69	HOXA2
ENSG00000118526-LINE152-TCF21-I	2.3875e-119	-1.64475	0.295	0.48	2.07712e-116	TCF21
ENSG00000187728-LINE296-ENSG00000187728-I	2.3875e-119	-1.64475	0.295	0.48	2.07712e-116	ENSG00000187728
ENSG00000005102-LINE2165-MEOX1-D	5.56978e-43	-1.64594	0.373	0.472	4.84571e-40	MEOX1
ENSG00000185591-LINE1321-SP1-D-N5	6.87224e-161	-1.64827	0.185	0.437	5.97885e-158	SP1
ENSG00000128645-LINE2316-HOXD1-I	2.52735e-28	-1.65177	0.394	0.467	2.1988e-25	HOXD1
ENSG00000135638-LINE2346-EMX1-D-N2	7.54021e-42	-1.65854	0.379	0.479	6.55998e-39	EMX1
ENSG00000095794-LINE339-CREM-D	5.4581e-98	-1.67991	0.331	0.491	4.74855e-95	CREM
ENSG00000205250-LINE1789-E2F4-D-N4	1.06447e-71	-1.68185	0.278	0.457	9.2609e-69	E2F4
ENSG00000095951-LINE680-HIVEP1-D	3.8674e-106	-1.6882	0.271	0.485	3.36464e-103	HIVEP1
ENSG00000127124-LINE1225-HIVEP3-I-N1	3.8674e-106	-1.6882	0.271	0.485	3.36464e-103	HIVEP3
ENSG00000031544-LINE2888-NR2E3-D	1.65836e-142	-1.69762	0.271	0.49	1.44277e-139	NR2E3
ENSG00000205143-LINE53-ARID3C-I	1.68593e-80	-1.70305	0.32	0.473	1.46676e-77	ARID3C
ENSG00000181827-LINE3264-RFX7-I	2.08674e-109	-1.70355	0.312	0.485	1.81547e-106	RFX7
ENSG00000005889-LINE590-ZFX-D	4.01232e-234	-1.70569	0.141	0.44	3.49071e-231	ZFX
ENSG00000138136-LINE2359-LBX1-D	4.67073e-49	-1.70923	0.358	0.474	4.06353e-46	LBX1
ENSG00000138795-LINE3404-LEF1-D-N1	1.22191e-153	-1.71229	0.277	0.498	1.06306e-150	LEF1
ENSG00000198807-LINE3179-PAX9-D	6.05745e-55	-1.71588	0.366	0.479	5.26998e-52	PAX9
ENSG00000118689-LINE1963-FOXO3-D-N2	1.0355e-63	-1.7186	0.337	0.474	9.00883e-61	FOXO3
ENSG00000186790-LINE2050-FOXE3-I	1.0355e-63	-1.7186	0.337	0.474	9.00883e-61	FOXE3
ENSG00000251493-LINE2070-FOXD1-D	1.0355e-63	-1.7186	0.337	0.474	9.00883e-61	FOXD1
ENSG00000165030-LINE463-NFIL3-D-N4	5.13903e-132	-1.72216	0.284	0.507	4.47095e-129	NFIL3
ENSG00000206454-LINE6122-AL7735441-I-N5	1.51027e-148	-1.72842	0.278	0.496	1.31393e-145	AL7735441
ENSG00000229094-LINE6138-CR3882292-I-N5	1.51027e-148	-1.72842	0.278	0.496	1.31393e-145	CR3882292
ENSG00000233911-LINE6155-AL6628334-I-N5	1.51027e-148	-1.72842	0.278	0.496	1.31393e-145	AL6628334
ENSG00000235068-LINE6169-CR7598154-I-N5	1.51027e-148	-1.72842	0.278	0.496	1.31393e-145	CR7598154
ENSG00000237582-LINE6183-BX0885802-I-N5	1.51027e-148	-1.72842	0.278	0.496	1.31393e-145	BX0885802
ENSG00000230336-LINE17148-CR8477943-I-N5	1.51027e-148	-1.72842	0.278	0.496	1.31393e-145	CR8477943
ENSG00000183734-LINE290-ASCL2-I	3.95203e-181	-1.74898	0.271	0.501	3.43826e-178	ASCL2
ENSG00000118922-LINE842-KLF12-D	2.56372e-197	-1.76061	0.248	0.497	2.23043e-194	KLF12
ENSG00000105516-LINE349-DBP-D-N2	1.04818e-159	-1.76518	0.28	0.502	9.11913e-157	DBP
ENSG00000125813-LINE3161-PAX1-D	6.59955e-32	-1.7699	0.405	0.469	5.74161e-29	PAX1
ENSG00000102554-LINE710-KLF5-D	0	-1.77489	0.125	0.465	0	KLF5
ENSG00000175387-LINE3330-SMAD2-D	2.88375e-248	-1.77814	0.241	0.502	2.50886e-245	SMAD2
ENSG00000164299-LINE3669-SPZ1-D-N1	7.67691e-156	-1.78635	0.242	0.469	6.67891e-153	SPZ1
ENSG00000071564-LINE91-TCF3-D-N2	0	-1.79478	0.807	0.461	0	TCF3
ENSG00000128713-LINE2322-HOXD11-D-N1	9.84082e-100	-1.79636	0.3	0.482	8.56152e-97	HOXD11
ENSG00000112561-LINE140-TFEB-D-N2	8.97847e-165	-1.79698	0.272	0.494	7.81127e-162	TFEB
ENSG00000111704-LINE2264-NANOG-D	1.24864e-99	-1.80554	0.304	0.478	1.08632e-96	NANOG
ENSG00000049768-LINE1933-FOXP3-D-N1	3.83724e-71	-1.81535	0.339	0.477	3.3384e-68	FOXP3
ENSG00000187559-LINE3779-FOXD4L3-I-N47	3.83724e-71	-1.81535	0.339	0.477	3.3384e-68	FOXD4L3
ENSG00000204779-LINE4053-FOXD4L5-I-N47	3.83724e-71	-1.81535	0.339	0.477	3.3384e-68	FOXD4L5
ENSG00000204793-LINE4190-FOXD4L6-I-N47	3.83724e-71	-1.81535	0.339	0.477	3.3384e-68	FOXD4L6
ENSG00000184659-LINE9166-FOXD4L4-I-N47	3.83724e-71	-1.81535	0.339	0.477	3.3384e-68	FOXD4L4
ENSG00000204828-LINE10575-FOXD4L2-I-N47	3.83724e-71	-1.81535	0.339	0.477	3.3384e-68	FOXD4L2
ENSG00000165462-LINE2438-PHOX2A-D	2.58382e-97	-1.82009	0.304	0.476	2.24792e-94	PHOX2A
ENSG00000136367-LINE2354-ZFHX2-D	1.85367e-15	-1.82018	0.405	0.463	1.61269e-12	ZFHX2
ENSG00000151623-LINE3026-NR3C2-D-N1	2.64734e-197	-1.82024	0.262	0.497	2.30319e-194	NR3C2
ENSG00000143390-LINE3258-RFX5-D-N5	1.28158e-132	-1.82417	0.282	0.476	1.11498e-129	RFX5
ENSG00000168267-LINE261-PTF1A-D	6.07598e-239	-1.85051	0.228	0.503	5.28611e-236	PTF1A
ENSG00000116035-LINE2277-VAX2-D	1.23099e-86	-1.85556	0.316	0.479	1.07096e-83	VAX2
ENSG00000148704-LINE2391-VAX1-D	1.23099e-86	-1.85556	0.316	0.479	1.07096e-83	VAX1
ENSG00000165891-LINE1774-E2F7-D-N1	3.7099e-87	-1.85947	0.294	0.469	3.22762e-84	E2F7
ENSG00000173253-LINE1736-DMRT2-D	7.47055e-90	-1.87034	0.303	0.479	6.49938e-87	DMRT2
ENSG00000077092-LINE2898-RARB-D-N1	7.7463e-175	-1.87509	0.26	0.495	6.73928e-172	RARB
ENSG00000123407-LINE2306-HOXC12-D-N1	4.48713e-58	-1.8763	0.332	0.457	3.9038e-55	HOXC12
ENSG00000185668-LINE2682-POU3F1-D-N1	3.75592e-126	-1.88103	0.271	0.48	3.26765e-123	POU3F1
ENSG00000204531-LINE2693-POU5F1-D-N2	1.1725e-212	-1.88428	0.245	0.501	1.02007e-209	POU5F1
ENSG00000116132-LINE2279-PRRX1-D-N2	1.01807e-54	-1.88979	0.363	0.47	8.85719e-52	PRRX1
ENSG00000129173-LINE1772-E2F8-D	4.02801e-58	-1.89518	0.31	0.459	3.50437e-55	E2F8
ENSG00000170178-LINE2472-HOXD12-D-N2	1.92431e-63	-1.89658	0.325	0.461	1.67415e-60	HOXD12
ENSG00000121454-LINE2297-LHX4-I	1.0099e-53	-1.897	0.355	0.47	8.78613e-51	LHX4
ENSG00000105967-LINE129-TFEC-D	3.37309e-157	-1.90302	0.291	0.49	2.93459e-154	TFEC
ENSG00000107859-LINE2244-PITX3-D	4.18079e-137	-1.91327	0.276	0.482	3.63728e-134	PITX3
ENSG00000160973-LINE2004-FOXH1-D	1.78825e-173	-1.91438	0.257	0.484	1.55578e-170	FOXH1
ENSG00000167182-LINE1077-SP2-D-N1	5.81644e-191	-1.91783	0.143	0.423	5.0603e-188	SP2
ENSG00000182521-LINE3570-TBPL2-I	2.37499e-92	-1.92092	0.302	0.473	2.06624e-89	TBPL2
ENSG00000113196-LINE142-HAND1-D	8.59327e-156	-1.92623	0.257	0.477	7.47614e-153	HAND1
ENSG00000164107-LINE250-HAND2-I	8.59327e-156	-1.92623	0.257	0.477	7.47614e-153	HAND2
ENSG00000005073-LINE2164-HOXA11-I	8.94174e-62	-1.92809	0.332	0.467	7.77932e-59	HOXA11
ENSG00000114853-LINE833-ZBTB47-I	1.45925e-57	-1.93003	0.328	0.464	1.26955e-54	ZBTB47
ENSG00000198740-LINE1514-ZNF652-I	1.45925e-57	-1.93003	0.328	0.464	1.26955e-54	ZNF652
ENSG00000162702-LINE1036-ZNF281-I	2.72368e-147	-1.93443	0.243	0.46	2.36961e-144	ZNF281
ENSG00000037965-LINE2170-HOXC8-D	1.76475e-127	-1.93857	0.271	0.477	1.53533e-124	HOXC8
ENSG00000182759-LINE530-MAFA-D	0	-1.9393	0.194	0.504	0	MAFA
ENSG00000177932-LINE1220-ZNF354C-D	1.49805e-228	-1.93962	0.221	0.48	1.3033e-225	ZNF354C
ENSG00000116833-LINE2964-NR5A2-D	7.01299e-215	-1.94007	0.225	0.492	6.1013e-212	NR5A2
ENSG00000170265-LINE1127-ZNF282-D	7.99758e-177	-1.94049	0.241	0.49	6.95789e-174	ZNF282
ENSG00000196460-LINE3266-RFX8-I	1.01904e-103	-1.94912	0.313	0.476	8.86563e-101	RFX8
ENSG00000105880-LINE2205-DLX5-D	6.63575e-93	-1.9595	0.309	0.471	5.77311e-90	DLX5
ENSG00000113722-LINE2267-CDX1-D-N1	2.30342e-102	-1.96333	0.302	0.472	2.00397e-99	CDX1
ENSG00000069011-LINE2181-PITX1-D-N3	3.30173e-164	-1.97325	0.259	0.484	2.8725e-161	PITX1
ENSG00000163848-LINE1042-ZNF148-D	3.33413e-236	-1.97479	0.148	0.438	2.90069e-233	ZNF148
ENSG00000139515-LINE2371-PDX1-D-N2	2.26307e-47	-1.98548	0.35	0.464	1.96887e-44	PDX1
ENSG00000164853-LINE2432-UNCX-D-N1	3.10872e-102	-1.99103	0.299	0.471	2.70458e-99	UNCX
ENSG00000176654-LINE5444-NANOGP1-I-N1	6.3915e-98	-1.99288	0.312	0.472	5.56061e-95	NANOGP1
ENSG00000100393-LINE3625-EP300-D	2.11694e-298	-2.00006	0.192	0.496	1.84174e-295	EP300
ENSG00000082641-LINE332-NFE2L1-D-N2	1.32145e-97	-2.00023	0.299	0.468	1.14966e-94	NFE2L1
ENSG00000050344-LINE1236-NFE2L3-I-N2	1.32145e-97	-2.00023	0.299	0.468	1.14966e-94	NFE2L3
ENSG00000205922-LINE1713-ONECUT3-D	1.01413e-100	-2.00097	0.29	0.47	8.82296e-98	ONECUT3
ENSG00000175325-LINE2492-PROP1-D-N2	4.16045e-118	-2.0012	0.293	0.476	3.61959e-115	PROP1
ENSG00000165606-LINE2451-DRGX-D	3.59718e-121	-2.0099	0.29	0.479	3.12955e-118	DRGX
ENSG00000169057-LINE2826-MECP2-D	4.91668e-95	-2.02207	0.256	0.442	4.27751e-92	MECP2
ENSG00000179456-LINE1245-ZNF238-D-N4	9.27698e-189	-2.02744	0.24	0.479	8.07097e-186	ZNF238
ENSG00000179627-LINE1250-ZBTB42-I	9.27698e-189	-2.02744	0.24	0.479	8.07097e-186	ZBTB42
ENSG00000115112-LINE11247-TFCP2L1-I-N2	2.44044e-229	-2.03145	0.213	0.489	2.12318e-226	TFCP2L1
ENSG00000064961-LINE3344-HMG20B-I	4.26175e-76	-2.04034	0.302	0.458	3.70773e-73	HMG20B
ENSG00000128714-LINE2324-HOXD13-D-N1	7.15003e-121	-2.04399	0.291	0.478	6.22053e-118	HOXD13
ENSG00000005513-LINE3332-SOX8-D-N2	2.76773e-193	-2.04445	0.24	0.495	2.40793e-190	SOX8
ENSG00000177551-LINE280-NHLH2-I	8.86775e-272	-2.04976	0.233	0.505	7.71494e-269	NHLH2
ENSG00000004848-LINE2163-ARX-D	2.77544e-138	-2.04984	0.273	0.484	2.41464e-135	ARX
ENSG00000152284-LINE3420-TCF7L1-D	5.15773e-157	-2.05101	0.267	0.482	4.48722e-154	TCF7L1
ENSG00000065029-LINE624-ZNF76-I	2.60772e-114	-2.05454	0.272	0.47	2.26872e-111	ZNF76
ENSG00000125285-LINE3375-SOX21-D-N1	3.17161e-184	-2.05901	0.256	0.479	2.7593e-181	SOX21
ENSG00000123388-LINE2302-HOXC11-D-N2	2.62371e-129	-2.06263	0.275	0.477	2.28263e-126	HOXC11
ENSG00000256683-LINE3706-ZNF350-D	9.0574e-219	-2.06701	0.197	0.48	7.87994e-216	ZNF350
ENSG00000052850-LINE2173-ALX4-D	4.90901e-167	-2.06814	0.262	0.491	4.27084e-164	ALX4
ENSG00000123364-LINE2300-HOXC13-D-N1	2.37276e-135	-2.06939	0.273	0.477	2.0643e-132	HOXC13
ENSG00000170365-LINE3328-SMAD1-D	0	-2.07629	0.213	0.505	0	SMAD1
ENSG00000081059-LINE3348-TCF7-D	1.14322e-201	-2.07787	0.247	0.483	9.94603e-199	TCF7
ENSG00000148737-LINE3416-TCF7L2-D-N2	1.29151e-179	-2.08023	0.254	0.494	1.12362e-176	TCF7L2
ENSG00000119715-LINE2968-ESRRB-D-N2	9.58398e-212	-2.08155	0.235	0.483	8.33806e-209	ESRRB
ENSG00000126456-LINE2737-IRF3-D-N1	0.765316	-2.09533	0.455	0.445	1	IRF3
ENSG00000159184-LINE2403-HOXB13-D-N2	9.43851e-102	-2.10736	0.305	0.471	8.21151e-99	HOXB13
ENSG00000162761-LINE2411-LMX1A-D	1.1764e-47	-2.11041	0.356	0.461	1.02347e-44	LMX1A
ENSG00000115297-LINE2269-TLX2-D-N1	2.88859e-139	-2.1132	0.291	0.478	2.51308e-136	TLX2
ENSG00000105991-LINE2206-HOXA1-D-N1	1.55355e-31	-2.11766	0.381	0.463	1.35159e-28	HOXA1
ENSG00000091831-LINE2916-ESR1-D-N4	0	-2.11779	0.179	0.503	0	ESR1
ENSG00000128710-LINE2321-HOXD10-D	6.99533e-112	-2.13361	0.298	0.468	6.08594e-109	HOXD10
ENSG00000106031-LINE2216-HOXA13-D-N3	3.62742e-130	-2.135	0.277	0.472	3.15586e-127	HOXA13
ENSG00000012504-LINE2885-NR1H4-D	2.99162e-260	-2.13595	0.214	0.501	2.60271e-257	NR1H4
ENSG00000140009-LINE3002-ESR2-D-N2	0	-2.13641	0.188	0.512	0	ESR2
ENSG00000198914-LINE2689-POU3F3-D-N1	2.55682e-40	-2.15248	0.383	0.472	2.22444e-37	POU3F3
ENSG00000112592-LINE3569-TBP-D-N2	3.33836e-86	-2.15844	0.312	0.475	2.90437e-83	TBP
ENSG00000143257-LINE3012-NR1I3-D-N1	3.39454e-279	-2.15864	0.202	0.505	2.95325e-276	NR1I3
ENSG00000128709-LINE2319-HOXD9-D	1.23226e-88	-2.17254	0.309	0.46	1.07207e-85	HOXD9
ENSG00000176083-LINE1197-ZNF683-I	3.78427e-109	-2.17295	0.298	0.469	3.29231e-106	ZNF683
ENSG00000025156-LINE2707-HSF2-D-N2	5.19983e-112	-2.17406	0.284	0.481	4.52385e-109	HSF2
ENSG00000196843-LINE52-ARID5A-I	8.00432e-205	-2.18762	0.247	0.49	6.96376e-202	ARID5A
ENSG00000106689-LINE2227-LHX2-D-N2	2.26975e-41	-2.211	0.372	0.469	1.97468e-38	LHX2
ENSG00000100105-LINE688-PATZ1-D	1.78496e-269	-2.22177	0.157	0.458	1.55291e-266	PATZ1
ENSG00000165556-LINE2444-CDX2-D-N3	6.11187e-119	-2.22603	0.283	0.461	5.31733e-116	CDX2
ENSG00000196092-LINE3170-PAX5-D-N8	8.61886e-193	-2.24848	0.268	0.492	7.49841e-190	PAX5
ENSG00000078399-LINE2184-HOXA9-D-N1	1.72863e-123	-2.25882	0.279	0.472	1.50391e-120	HOXA9
ENSG00000119508-LINE2965-NR4A3-D	1.13838e-102	-2.27554	0.287	0.465	9.90387e-100	NR4A3
ENSG00000126368-LINE2979-NR1D1-D	0	-2.28561	0.201	0.512	0	NR1D1
ENSG00000176692-LINE2032-FOXC2-D-N1	3.18568e-85	-2.29485	0.315	0.458	2.77154e-82	FOXC2
ENSG00000206289-LINE3134-AL8445277-I	1.82671e-273	-2.30175	0.197	0.497	1.58924e-270	AL8445277
ENSG00000227322-LINE3135-AL6628245-I	1.82671e-273	-2.30175	0.197	0.497	1.58924e-270	AL6628245
ENSG00000228333-LINE3136-CR7597334-I	1.82671e-273	-2.30175	0.197	0.497	1.58924e-270	CR7597334
ENSG00000231321-LINE3137-CR3545653-I	1.82671e-273	-2.30175	0.197	0.497	1.58924e-270	CR3545653
ENSG00000235712-LINE3138-CR9368773-I	1.82671e-273	-2.30175	0.197	0.497	1.58924e-270	CR9368773
ENSG00000141568-LINE1994-FOXK2-I	1.18353e-165	-2.30376	0.267	0.472	1.02967e-162	FOXK2
ENSG00000010030-LINE1801-ETV7-D	4.38911e-247	-2.30687	0.227	0.496	3.81853e-244	ETV7
ENSG00000169840-LINE2470-GSX1-D	8.4223e-71	-2.34394	0.338	0.465	7.3274e-68	GSX1
ENSG00000196482-LINE3129-ESRRG-D-N2	5.24801e-218	-2.34815	0.221	0.485	4.56577e-215	ESRRG
ENSG00000079432-LINE3346-CIC-I	5.13936e-237	-2.34897	0.215	0.491	4.47124e-234	CIC
ENSG00000164916-LINE2007-FOXK1-D-N1	8.43155e-95	-2.35221	0.297	0.455	7.33545e-92	FOXK1
ENSG00000242802-LINE2069-KIAA0415-I	8.43155e-95	-2.35221	0.297	0.455	7.33545e-92	KIAA0415
ENSG00000103495-LINE797-MAZ-D	0	-2.35565	0.09	0.447	0	MAZ
ENSG00000213928-LINE2765-IRF9-D-N1	1.92919e-143	-2.36693	0.683	0.442	1.67839e-140	IRF9
ENSG00000140836-LINE2374-ZFHX3-D-N1	8.80589e-43	-2.36964	0.375	0.464	7.66112e-40	ZFHX3
ENSG00000185122-LINE2726-HSF1-D-N4	8.6647e-127	-2.37575	0.264	0.484	7.53828e-124	HSF1
ENSG00000071794-LINE3610-HLTF-D	2.98801e-188	-2.41841	0.231	0.464	2.59957e-185	HLTF
ENSG00000186951-LINE3121-PPARA-D-N1	3.0008e-230	-2.42462	0.226	0.485	2.61069e-227	PPARA
ENSG00000136931-LINE3001-NR5A1-D	3.73633e-288	-2.42873	0.197	0.493	3.25061e-285	NR5A1
ENSG00000141646-LINE3314-SMAD4-D	0	-2.43219	0.187	0.497	0	SMAD4
ENSG00000198815-LINE2057-FOXJ3-D-N1	5.69325e-133	-2.44068	0.277	0.465	4.95313e-130	FOXJ3
ENSG00000129194-LINE3392-SOX15-D-N1	8.32267e-173	-2.44611	0.251	0.462	7.24073e-170	SOX15
ENSG00000114861-LINE1957-FOXP1-D-N1	3.06932e-126	-2.46702	0.283	0.459	2.67031e-123	FOXP1
ENSG00000137166-LINE1988-FOXP4-I	3.06932e-126	-2.46702	0.283	0.459	2.67031e-123	FOXP4
ENSG00000176165-LINE2023-FOXG1-D-N1	3.06932e-126	-2.46702	0.283	0.459	2.67031e-123	FOXG1
ENSG00000184271-LINE2532-POU6F1-D-N2	2.21855e-97	-2.47395	0.302	0.457	1.93014e-94	POU6F1
ENSG00000162086-LINE1032-ZNF75A-D	6.30318e-182	-2.47999	0.231	0.47	5.48376e-179	ZNF75A
ENSG00000186376-LINE1345-ZNF75D-I	6.30318e-182	-2.47999	0.231	0.47	5.48376e-179	ZNF75D
ZN75C-HUMAN-LINE4118-ZNF75C-I	6.30318e-182	-2.47999	0.231	0.47	5.48376e-179	LINE4118
ENSG00000128652-LINE2317-HOXD3-I	9.15531e-120	-2.48352	0.279	0.466	7.96512e-117	HOXD3
ENSG00000203883-LINE3459-SOX18-D-N1	4.24607e-226	-2.48592	0.221	0.474	3.69408e-223	SOX18
ENSG00000105672-LINE1815-ETV2-D	1.85066e-11	-2.48598	0.412	0.457	1.61007e-08	ETV2
ENSG00000163623-LINE2421-NKX61-D	5.45191e-108	-2.4894	0.275	0.451	4.74316e-105	NKX61
ENSG00000174738-LINE6612-NR1D2-I-N1	0	-2.49082	0.178	0.526	0	NR1D2
ENSG00000090447-LINE107-TFAP4-D-N2	0	-2.49589	0.175	0.497	0	TFAP4
ENSG00000111206-LINE1956-FOXM1-D	7.05084e-110	-2.51989	0.267	0.449	6.13423e-107	FOXM1
ENSG00000180806-LINE2521-HOXC9-I	1.16361e-62	-2.52002	0.325	0.455	1.01234e-59	HOXC9
ENSG00000108511-LINE2245-HOXB6-D	6.70367e-70	-2.52095	0.329	0.455	5.83219e-67	HOXB6
ENSG00000157557-LINE1909-ETS2-D	5.12908e-267	-2.52292	0.178	0.47	4.4623e-264	ETS2
ENSG00000165259-LINE2437-HDX-I	1.37204e-255	-2.54609	0.195	0.494	1.19368e-252	HDX
ENSG00000006194-LINE594-ZNF263-D-N2	0	-2.54687	0.079	0.466	0	ZNF263
ENSG00000129535-LINE398-NRL-D	2.73004e-269	-2.54982	0.202	0.495	2.37514e-266	NRL
ENSG00000057657-LINE611-PRDM1-D-N4	1.21377e-172	-2.56131	0.24	0.47	1.05598e-169	PRDM1
ENSG00000137273-LINE1989-FOXF2-D-N2	7.40542e-101	-2.56636	0.294	0.458	6.44271e-98	FOXF2
ENSG00000189308-LINE1715-LIN54-I	3.44103e-199	-2.56951	0.22	0.477	2.9937e-196	LIN54
ENSG00000180613-LINE2520-GSX2-D	1.98995e-102	-2.58317	0.31	0.466	1.73126e-99	GSX2
ENSG00000169297-LINE3679-NR0B1-D	9.65068e-164	-2.58557	0.211	0.444	8.39609e-161	NR0B1
ENSG00000214513-LINE2565-NOTO-D	4.21661e-26	-2.6153	0.402	0.453	3.66845e-23	NOTO
ENSG00000173153-LINE3073-ESRRA-D-N4	2.12873e-264	-2.62556	0.194	0.485	1.85199e-261	ESRRA
ENSG00000106006-LINE2213-HOXA6-I	3.09606e-122	-2.63943	0.277	0.462	2.69358e-119	HOXA6
ENSG00000169016-LINE1781-E2F6-D-N5	1.05361e-149	-2.65742	0.179	0.43	9.16643e-147	E2F6
ENSG00000131668-LINE2329-BARX1-D-N1	5.11102e-131	-2.66705	0.269	0.463	4.44659e-128	BARX1
ENSG00000164736-LINE3425-SOX17-D	1.44753e-173	-2.70288	0.239	0.461	1.25935e-170	SOX17
ENSG00000169981-LINE1124-ZNF35-I	2.49947e-110	-2.70632	0.266	0.443	2.17454e-107	ZNF35
ENSG00000108924-LINE356-HLF-D-N4	8.32044e-240	-2.7086	0.225	0.489	7.23878e-237	HLF
ENSG00000181449-LINE3441-SOX2-D-N2	7.7365e-175	-2.7139	0.249	0.458	6.73075e-172	SOX2
ENSG00000025434-LINE2886-NR1H3-I	1.07008e-123	-2.72305	0.273	0.464	9.30971e-121	NR1H3
ENSG00000131408-LINE2980-NR1H2-D	1.07008e-123	-2.72305	0.273	0.464	9.30971e-121	NR1H2
ENSG00000087510-LINE7-TFAP2C-D-N3	0	-2.72354	0.136	0.481	0	TFAP2C
ENSG00000111783-LINE3246-RFX4-D-N1	1.6146e-148	-2.73377	0.257	0.466	1.4047e-145	RFX4
ENSG00000082175-LINE2903-PGR-D-N1	5.50391e-284	-2.74594	0.19	0.473	4.7884e-281	PGR
ENSG00000054598-LINE1938-FOXC1-D-N2	1.00985e-192	-2.76331	0.23	0.454	8.7857e-190	FOXC1
ENSG00000184486-LINE2675-POU3F2-D-N1	5.15899e-100	-2.80521	0.293	0.459	4.48832e-97	POU3F2
ENSG00000197063-LINE538-MAFG-D-N1	2.70768e-252	-2.82573	0.215	0.487	2.35568e-249	MAFG
ENSG00000069667-LINE2896-RORA-D-N5	0	-2.8448	0.164	0.511	0	RORA
ENSG00000169136-LINE475-ATF5-D	0	-2.86446	0.127	0.506	0	ATF5
ENSG00000113580-LINE2958-NR3C1-D-N3	5.49289e-293	-2.86473	0.181	0.476	4.77881e-290	NR3C1
ENSG00000089116-LINE2188-LHX5-I	3.26708e-50	-2.88348	0.348	0.456	2.84236e-47	LHX5
ENSG00000132130-LINE2332-LHX1-I	3.26708e-50	-2.88348	0.348	0.456	2.84236e-47	LHX1
ENSG00000204612-LINE2065-FOXB2-I	4.43721e-143	-2.88931	0.259	0.457	3.86037e-140	FOXB2
ENSG00000180818-LINE2522-HOXC10-D-N2	8.61986e-170	-2.9138	0.236	0.456	7.49928e-167	HOXC10
ENSG00000087903-LINE3242-RFX2-D-N2	2.337e-134	-2.92319	0.266	0.451	2.03319e-131	RFX2
ENSG00000167074-LINE470-TEF-D-N3	4.81019e-288	-2.94601	0.182	0.498	4.18487e-285	TEF
ENSG00000123358-LINE2973-NR4A1-D	2.54937e-213	-2.97528	0.214	0.478	2.21795e-210	NR4A1
ENSG00000131759-LINE2987-RARA-D-N3	0	-2.98376	0.158	0.492	0	RARA
ENSG00000106511-LINE2224-MEOX2-D-N1	2.42662e-97	-2.99311	0.301	0.453	2.11116e-94	MEOX2
ENSG00000170122-LINE2821-FOXD4-I-N50	1.60955e-168	-3.03239	0.235	0.449	1.40031e-165	FOXD4
ENSG00000184492-LINE3262-FOXD4L1-I-N53	1.60955e-168	-3.03239	0.235	0.449	1.40031e-165	FOXD4L1
ENSG00000129654-LINE6757-FOXJ1-I-N53	1.60955e-168	-3.03239	0.235	0.449	1.40031e-165	FOXJ1
ENSG00000102908-LINE3198-NFAT5-D-N1	1.35051e-49	-3.03319	0.296	0.433	1.17494e-46	NFAT5
ENSG00000165702-LINE1058-GFI1B-D	3.42152e-297	-3.11783	0.178	0.474	2.97672e-294	GFI1B
ENSG00000112033-LINE2943-PPARD-D	1.36735e-300	-3.14838	0.166	0.472	1.1896e-297	PPARD
ENSG00000170689-LINE2481-HOXB9-I	3.98604e-112	-3.16318	0.261	0.431	3.46786e-109	HOXB9
ENSG00000171956-LINE2021-FOXB1-D-N2	9.6519e-122	-3.17182	0.264	0.444	8.39715e-119	FOXB1
ENSG00000109072-LINE2253-VTN-I	3.22137e-42	-3.17215	0.361	0.447	2.80259e-39	VTN
ENSG00000126746-LINE901-ZNF384-D	8.25069e-124	-3.18263	0.224	0.444	7.1781e-121	ZNF384
ENSG00000214575-LINE3701-CPEB1-D	5.02817e-232	-3.18536	0.203	0.462	4.37451e-229	CPEB1
ENSG00000120693-LINE19375-SMAD9-I-N1	0	-3.19089	0.158	0.47	0	SMAD9
ENSG00000080298-LINE3238-RFX3-D-N2	6.81208e-162	-3.19659	0.249	0.457	5.92651e-159	RFX3
ENSG00000053254-LINE2536-FOXN3-I-N9	1.59793e-172	-3.19677	0.24	0.45	1.3902e-169	FOXN3
ENSG00000170802-LINE7873-FOXN2-I-N8	1.59793e-172	-3.19677	0.24	0.45	1.3902e-169	FOXN2
ENSG00000183770-LINE8732-FOXL2-I-N51	1.59793e-172	-3.19677	0.24	0.45	1.3902e-169	FOXL2
ENSG00000116017-LINE44-ARID3A-D-N1	3.55795e-167	-3.20463	0.218	0.443	3.09541e-164	ARID3A
ENSG00000153560-LINE2149-UBP1-D	1.50513e-291	-3.22587	0.174	0.469	1.30946e-288	UBP1
ENSG00000150907-LINE2000-FOXO1-D-N3	7.16103e-129	-3.22619	0.247	0.433	6.2301e-126	FOXO1
ENSG00000186564-LINE2047-FOXD2-D-N1	9.76045e-168	-3.24207	0.233	0.445	8.49159e-165	FOXD2
ENSG00000161940-LINE1031-BCL6B-D	1.44492e-275	-3.24453	0.168	0.469	1.25708e-272	BCL6B
ENSG00000139083-LINE1875-ETV6-D-N1	4.10563e-111	-3.2538	0.262	0.432	3.5719e-108	ETV6
ENSG00000112333-LINE2944-NR2E1-D-N1	0	-3.27201	0.136	0.503	0	NR2E1
ENSG00000184481-LINE2039-FOXO4-D-N3	4.31145e-118	-3.28429	0.255	0.438	3.75096e-115	FOXO4
ENSG00000106536-LINE2646-POU6F2-D-N2	3.81887e-73	-3.30245	0.323	0.456	3.32241e-70	POU6F2
ENSG00000164379-LINE2006-FOXQ1-D	3.54184e-128	-3.32333	0.245	0.433	3.0814e-125	FOXQ1
ENSG00000120798-LINE2970-NR2C1-D	0	-3.35819	0.145	0.488	0	NR2C1
ENSG00000173917-LINE2486-HOXB2-D	1.89121e-62	-3.46337	0.33	0.45	1.64536e-59	HOXB2
ENSG00000128272-LINE397-ATF4-D	9.09743e-251	-3.50949	0.215	0.474	7.91477e-248	ATF4
ENSG00000144355-LINE2389-DLX1-D	4.72618e-56	-3.5167	0.35	0.458	4.11177e-53	DLX1
ENSG00000131196-LINE3211-NFATC1-D-N1	3.90979e-155	-3.51818	0.207	0.444	3.40152e-152	NFATC1
ENSG00000160113-LINE3037-NR2F6-D-N2	5.58956e-157	-3.51939	0.249	0.459	4.86292e-154	NR2F6
ENSG00000072736-LINE3185-NFATC3-D-N2	2.81444e-47	-3.52226	0.305	0.427	2.44856e-44	NFATC3
ENSG00000129514-LINE1982-FOXA1-D-N7	6.78894e-157	-3.55928	0.233	0.434	5.90638e-154	FOXA1
ENSG00000179361-LINE51-ARID3B-I	6.0556e-102	-3.58794	0.261	0.44	5.26837e-99	ARID3B
ENSG00000187098-LINE295-MITF-D	0	-3.61237	0.192	0.476	1.68948e-306	MITF
ENSG00000198963-LINE18386-RORB-I-N9	0	-3.65002	0.116	0.506	0	RORB
ENSG00000186766-LINE2049-FOXI2-I	5.159e-172	-3.71326	0.215	0.431	4.48833e-169	FOXI2
ENSG00000185551-LINE3106-NR2F2-D-N2	1.55853e-243	-3.77343	0.184	0.457	1.35592e-240	NR2F2
ENSG00000162676-LINE1033-GFI1-D-N2	0	-3.8007	0.142	0.458	0	GFI1
ENSG00000128573-LINE1970-FOXP2-D-N2	3.12425e-188	-3.83328	0.207	0.425	2.7181e-185	FOXP2
ENSG00000197757-LINE2553-HOXC6-D	1.33857e-213	-3.99228	0.178	0.418	1.16455e-210	HOXC6
ENSG00000186350-LINE3116-RXRA-D-N3	1.09852e-147	-3.99875	0.248	0.447	9.55712e-145	RXRA
ENSG00000187140-LINE2054-FOXD3-D-N2	1.00927e-149	-4.01614	0.209	0.416	8.78067e-147	FOXD3
ENSG00000120068-LINE2288-HOXB8-D	5.04564e-110	-4.06615	0.268	0.426	4.38971e-107	HOXB8
ENSG00000204231-LINE3132-RXRB-D-N1	2.18941e-143	-4.09597	0.253	0.45	1.90479e-140	RXRB
ENSG00000112658-LINE2806-SRF-D-N9	1.31202e-307	-4.10227	0.168	0.489	1.14146e-304	SRF
ENSG00000140968-LINE2752-IRF8-D-N2	1.53392e-148	-4.10546	0.702	0.447	1.33451e-145	IRF8
ENSG00000196233-LINE3181-LCOR-I	8.30259e-205	-4.11221	0.214	0.458	7.22325e-202	LCOR
ENSG00000043039-LINE2171-BARX2-D	1.05318e-114	-4.14792	0.286	0.449	9.16269e-112	BARX2
ENSG00000168269-LINE2010-FOXI1-D-N2	2.34048e-151	-4.15179	0.21	0.421	2.03622e-148	FOXI1
ENSG00000125347-LINE2729-IRF1-D-N2	2.94513e-72	-4.17607	0.269	0.398	2.56227e-69	IRF1
ENSG00000165066-LINE2435-NKX63-I	3.47185e-138	-4.21778	0.255	0.444	3.02051e-135	NKX63
ENSG00000101096-LINE3192-NFATC2-D-N2	4.87932e-68	-4.23652	0.265	0.427	4.24501e-65	NFATC2
ENSG00000178919-LINE2036-FOXE1-I	4.98897e-140	-4.30403	0.2	0.409	4.3404e-137	FOXE1
ENSG00000120093-LINE2291-HOXB3-D	3.01825e-46	-4.31456	0.345	0.432	2.62588e-43	HOXB3
ENSG00000065970-LINE1948-FOXJ2-D-N2	3.13317e-146	-4.32376	0.208	0.411	2.72586e-143	FOXJ2
ENSG00000184895-LINE3448-SRY-D-N3	5.26222e-114	-4.33042	0.232	0.418	4.57813e-111	SRY
ENSG00000125798-LINE1969-FOXA2-D-N2	7.36453e-166	-4.34468	0.2	0.417	6.40714e-163	FOXA2
ENSG00000143171-LINE3007-RXRG-D-N3	3.06422e-145	-4.41751	0.242	0.444	2.66587e-142	RXRG
ENSG00000103241-LINE1950-FOXF1-D-N2	2.78274e-232	-4.46521	0.163	0.415	2.42098e-229	FOXF1
ENSG00000170608-LINE2016-FOXA3-D	7.12827e-202	-4.46815	0.186	0.424	6.2016e-199	FOXA3
ENSG00000130675-LINE2327-MNX1-D	2.35983e-109	-4.52023	0.278	0.441	2.05305e-106	MNX1
ENSG00000143190-LINE2665-POU2F1-D-N5	4.24632e-38	-4.52648	0.385	0.459	3.6943e-35	POU2F1
ENSG00000196767-LINE2686-POU3F4-D-N1	1.00743e-44	-4.53524	0.376	0.46	8.76466e-42	POU3F4
ENSG00000175745-LINE3087-NR2F1-D-N4	1.36596e-227	-4.55928	0.19	0.449	1.18838e-224	NR2F1
ENSG00000148826-LINE14172-NKX62-I-N5	1.03092e-136	-4.56419	0.252	0.438	8.96902e-134	NKX62
ENSG00000064835-LINE2641-POU1F1-D-N1	3.7795e-174	-4.65447	0.223	0.448	3.28817e-171	POU1F1
ENSG00000134532-LINE3398-SOX5-D-N2	4.45093e-119	-4.66557	0.242	0.414	3.87231e-116	SOX5
ENSG00000110693-LINE19574-SOX6-I-N7	4.45093e-119	-4.66557	0.242	0.414	3.87231e-116	SOX6
ENSG00000138378-LINE3487-STAT4-D-N1	1.34317e-194	-4.70073	0.16	0.427	1.16855e-191	STAT4
ENSG00000179772-LINE2037-FOXS1-I	1.07736e-193	-4.8362	0.197	0.42	9.37303e-191	FOXS1
ENSG00000137265-LINE2747-IRF4-D-N1	0	-4.88552	0.133	0.445	0	IRF4
ENSG00000151650-LINE2394-VENTX-D-N1	1.15998e-58	-4.89858	0.329	0.435	1.00919e-55	VENTX
ENSG00000135374-LINE1873-ELF5-D-N3	2.60899e-145	-4.99515	0.245	0.421	2.26982e-142	ELF5
ENSG00000182968-LINE3445-SOX1-I	0	-5.01385	0.127	0.435	0	SOX1
ENSG00000171540-LINE2483-OTP-I	4.07149e-30	-5.10773	0.37	0.429	3.5422e-27	OTP
ENSG00000137709-LINE2649-POU2F3-D-N1	1.93581e-38	-5.14051	0.385	0.454	1.68415e-35	POU2F3
ENSG00000212993-LINE2696-POU5F1B-D-N1	1.93581e-38	-5.14051	0.385	0.454	1.68415e-35	POU5F1B
ENSG00000136944-LINE2356-LMX1B-D-N2	2.31683e-57	-5.15827	0.326	0.429	2.01564e-54	LMX1B
ENSG00000198517-LINE543-MAFK-D-N5	0	-5.20136	0.101	0.466	0	MAFK
ENSG00000136630-LINE2355-HLX-I	1.95585e-55	-5.25113	0.326	0.428	1.70159e-52	HLX
ENSG00000152192-LINE2674-POU4F1-D	5.55458e-139	-5.352	0.245	0.426	4.83249e-136	POU4F1
ENSG00000120087-LINE2290-HOXB7-D	9.67151e-154	-5.4728	0.212	0.406	8.41421e-151	HOXB7
ENSG00000107187-LINE2239-LHX3-D	5.34931e-118	-5.4839	0.258	0.433	4.6539e-115	LHX3
ENSG00000007866-LINE3572-TEAD3-D-N1	1.3713e-272	-5.49903	0.142	0.425	1.19303e-269	TEAD3
ENSG00000123411-LINE879-IKZF4-I	8.77492e-277	-5.5311	0.123	0.432	7.63418e-274	IKZF4
ENSG00000185811-LINE1326-IKZF1-D-N3	8.77492e-277	-5.5311	0.123	0.432	7.63418e-274	IKZF1
ENSG00000124766-LINE3370-SOX4-D-N1	5.21023e-151	-5.54157	0.216	0.406	4.5329e-148	SOX4
ENSG00000134595-LINE3399-SOX3-I	6.17244e-150	-5.57702	0.218	0.402	5.37002e-147	SOX3
ENSG00000170581-LINE3510-STAT2-D-N2	2.07999e-95	-5.68676	0.227	0.414	1.80959e-92	STAT2
ENSG00000156127-LINE435-BATF-D-N1	2.75513e-57	-5.70947	0.282	0.408	2.39696e-54	BATF
ENSG00000166888-LINE3492-STAT6-D-N1	0	-5.71584	0.094	0.444	0	STAT6
ENSG00000113916-LINE832-BCL6-D	0	-5.76607	0.09	0.436	0	BCL6
ENSG00000185022-LINE534-MAFF-D-N2	0	-6.03025	0.109	0.462	0	MAFF
ENSG00000126561-LINE3481-STAT5A-D-N2	0	-6.05342	0.098	0.422	0	STAT5A
ENSG00000100968-LINE3191-NFATC4-D	1.60479e-256	-6.18916	0.119	0.404	1.39616e-253	NFATC4
ENSG00000091010-LINE2645-POU4F3-D	2.69885e-174	-6.3012	0.219	0.428	2.348e-171	POU4F3
ENSG00000120075-LINE2289-HOXB5-D	7.23488e-95	-6.54846	0.286	0.425	6.29434e-92	HOXB5
ENSG00000151615-LINE2669-POU4F2-D-N2	2.90994e-167	-6.58892	0.215	0.426	2.53164e-164	POU4F2
ENSG00000109381-LINE1818-ELF2-D	0	-6.59376	0.076	0.424	0	ELF2
ENSG00000153879-LINE428-CEBPG-D-N2	2.05529e-245	-6.78546	0.177	0.403	1.7881e-242	CEBPG
ENSG00000092067-LINE336-CEBPE-D-N1	4.45034e-283	-6.8098	0.162	0.41	3.8718e-280	CEBPE
ENSG00000039600-LINE3341-SOX30-I	3.08056e-201	-7.15553	0.162	0.393	2.68008e-198	SOX30
ENSG00000173757-LINE3511-STAT5B-D-N2	0	-7.23348	0.08	0.409	0	STAT5B
ENSG00000168214-LINE1691-RBPJ-D	0	-7.37553	0.112	0.418	0	RBPJ
ENSG00000141905-LINE3315-NFIC-D	0	-7.84727	0.099	0.381	0	NFIC
ENSG00000016082-LINE2169-ISL1-D	3.03308e-15	-8.02851	0.399	0.4	2.63878e-12	ISL1
ENSG00000176887-LINE3434-SOX11-I	1.06261e-158	-8.57792	0.182	0.375	9.24469e-156	SOX11
ENSG00000182742-LINE2525-HOXB4-I	1.09593e-193	-8.62447	0.204	0.423	9.53463e-191	HOXB4
ENSG00000028277-LINE2631-POU2F2-D-N7	5.32262e-36	-8.87524	0.388	0.456	4.63068e-33	POU2F2
ENSG00000187079-LINE3576-TEAD1-D-N3	0	-8.88552	0.098	0.381	0	TEAD1
ENSG00000115415-LINE3479-STAT1-D-N6	0	-9.05378	0.053	0.399	0	STAT1
ENSG00000198353-LINE2554-HOXC5-I	5.78159e-189	-9.19842	0.201	0.421	5.02998e-186	HOXC5
ENSG00000162599-LINE3320-NFIA-D-N1	0	-9.28984	0.07	0.376	0	NFIA
ENSG00000221869-LINE558-CEBPD-D-N2	0	-9.62036	0.121	0.392	0	CEBPD
ENSG00000168610-LINE3506-STAT3-D-N5	0	-9.67588	0.053	0.388	0	STAT3
ENSG00000172789-LINE2485-AC0125311-I	1.38148e-131	-9.71985	0.243	0.407	1.20189e-128	AC0125311
ENSG00000197576-LINE16129-HOXA4-I-N70	1.38148e-131	-9.71985	0.243	0.407	1.20189e-128	HOXA4
ENSG00000147862-LINE3318-NFIB-D	0	-9.84682	0.069	0.373	0	NFIB
ENSG00000116044-LINE367-NFE2L2-D	0	-10.0442	0.094	0.436	0	NFE2L2
ENSG00000116604-LINE2813-MEF2D-D-N2	3.74357e-150	-10.0755	0.176	0.388	3.2569e-147	MEF2D
ENSG00000143842-LINE3408-SOX13-D	6.91135e-183	-10.8185	0.152	0.365	6.01287e-180	SOX13
ENSG00000172216-LINE498-CEBPB-D-N8	0	-11.0408	0.125	0.377	0	CEBPB
ENSG00000101076-LINE2936-HNF4A-D-N7	0	-11.0835	0.127	0.443	0	HNF4A
ENSG00000245848-LINE568-CEBPA-D-N4	0	-11.1583	0.088	0.394	0	CEBPA
ENSG00000177732-LINE3435-SOX12-I	7.04766e-159	-11.2474	0.168	0.357	6.13146e-156	SOX12
ENSG00000197905-LINE3584-TEAD4-D-N1	0	-11.3063	0.077	0.366	0	TEAD4
ENSG00000064489-LINE2769-AC0021266-I	1.04174e-147	-11.3429	0.195	0.4	9.06311e-145	AC0021266
ENSG00000213999-LINE2814-MEF2B-D	1.04174e-147	-11.3429	0.195	0.4	9.06311e-145	MEF2B
ENSG00000164749-LINE3040-HNF4G-D-N1	0	-11.7097	0.129	0.436	0	HNF4G
ENSG00000123405-LINE390-NFE2-D-N3	0	-11.8639	0.077	0.422	0	NFE2
ENSG00000164330-LINE251-EBF1-D-N2	0	-11.8998	0.085	0.386	0	EBF1
ENSG00000008441-LINE3303-NFIX-D-N2	0	-12.0061	0.039	0.357	0	NFIX
ENSG00000125398-LINE3380-SOX9-D-N4	7.26724e-164	-12.1988	0.149	0.346	6.32249e-161	SOX9
ENSG00000081189-LINE2787-MEF2C-D-N3	1.80682e-192	-12.661	0.136	0.38	1.57193e-189	MEF2C
ENSG00000119866-LINE848-BCL11A-D	0	-15.0178	0.047	0.362	0	BCL11A
ENSG00000127152-LINE1229-BCL11B-I	0	-15.0178	0.047	0.362	0	BCL11B
ENSG00000068305-LINE2786-MEF2A-D-N8	2.34253e-174	-17.7791	0.147	0.382	2.038e-171	MEF2A
ENSG00000166211-LINE1923-SPIC-D	0	-18.1868	0.053	0.295	2.60086e-306	SPIC
ENSG00000066336-LINE1813-SPI1-D-N5	0	-20.0796	0.027	0.32	0	SPI1
ENSG00000140044-LINE415-JDP2-D-N2	0	-25.8801	0.039	0.39	0	JDP2
ENSG00000135100-LINE2344-HNF1A-D-N4	4.75827e-64	-26.3367	0.21	0.293	4.13969e-61	HNF1A
ENSG00000112182-LINE360-BACH2-D	0	-26.4038	0.041	0.401	0	BACH2
ENSG00000125740-LINE393-FOSB-D	0	-26.4294	0.045	0.394	0	FOSB
ENSG00000108753-LINE2249-HNF1B-D-N3	1.06946e-98	-27.4855	0.154	0.279	9.30432e-96	HNF1B
ENSG00000173473-LINE2867-SMARCC1-D-N2	0	-27.7191	0.027	0.391	0	SMARCC1
ENSG00000142539-LINE1880-SPIB-D-N2	3.4699e-282	-28.5034	0.037	0.251	3.01881e-279	SPIB
ENSG00000170345-LINE476-FOS-D-N4	0	-28.646	0.035	0.386	0	FOS
ENSG00000156273-LINE437-BACH1-D-N1	0	-28.9005	0.038	0.393	0	BACH1
ENSG00000075426-LINE328-FOSL2-D-N3	0	-30.1157	0.03	0.39	0	FOSL2
ENSG00000177606-LINE517-JUN-D-N5	0	-30.9319	0.03	0.391	0	JUN
ENSG00000175592-LINE505-FOSL1-D-N3	0	-31.4908	0.031	0.393	0	FOSL1
ENSG00000130522-LINE411-JUND-D-N6	0	-31.7745	0.032	0.389	0	JUND
ENSG00000171223-LINE487-JUNB-D-N3	0	-33.9998	0.033	0.392	0	JUNB

## Sheet: Macrophage
	p_val	avg_log2FC	pct.1	pct.2	p_val_adj	gene
ENSG00000119866-LINE848-BCL11A-D	0	9.78303	0.988	0.224	0	BCL11A
ENSG00000127152-LINE1229-BCL11B-I	0	9.78303	0.988	0.224	0	BCL11B
ENSG00000066336-LINE1813-SPI1-D-N5	0	8.47139	0.98	0.183	0	SPI1
ENSG00000166211-LINE1923-SPIC-D	0	8.23644	0.971	0.167	0	SPIC
ENSG00000170581-LINE3510-STAT2-D-N2	0	6.22692	0.968	0.311	0	STAT2
ENSG00000125347-LINE2729-IRF1-D-N2	0	4.90926	0.952	0.306	0	IRF1
ENSG00000135374-LINE1873-ELF5-D-N3	0	4.83049	0.979	0.319	0	ELF5
ENSG00000139083-LINE1875-ETV6-D-N1	0	4.35877	0.971	0.334	0	ETV6
ENSG00000142539-LINE1880-SPIB-D-N2	0	4.26742	0.959	0.125	0	SPIB
ENSG00000187098-LINE295-MITF-D	0	3.92928	0.924	0.366	0	MITF
ENSG00000137265-LINE2747-IRF4-D-N1	0	3.87716	0.941	0.324	0	IRF4
ENSG00000172216-LINE498-CEBPB-D-N8	0	3.5433	0.936	0.26	0	CEBPB
ENSG00000176083-LINE1197-ZNF683-I	0	3.36703	0.922	0.381	0	ZNF683
ENSG00000057657-LINE611-PRDM1-D-N4	0	3.22428	0.934	0.369	0	PRDM1
ENSG00000105967-LINE129-TFEC-D	0	2.92755	0.88	0.404	0	TFEC
ENSG00000109320-LINE3202-NFKB1-D-N3	2.58819e-292	2.70983	0.83	0.403	2.25172e-289	NFKB1
ENSG00000126456-LINE2737-IRF3-D-N1	0	2.68232	0.91	0.391	0	IRF3
ENSG00000112561-LINE140-TFEB-D-N2	0	2.48882	0.852	0.407	0	TFEB
ENSG00000153879-LINE428-CEBPG-D-N2	0	2.48072	0.939	0.294	0	CEBPG
ENSG00000092067-LINE336-CEBPE-D-N1	0	2.41602	0.93	0.298	0	CEBPE
ENSG00000105698-LINE126-USF2-D-N7	0	2.40478	0.871	0.411	0	USF2
ENSG00000163435-LINE1919-ELF3-D-N2	0	2.33489	0.894	0.421	0	ELF3
ENSG00000158773-LINE237-USF1-D-N10	0	2.20563	0.847	0.416	0	USF1
ENSG00000135373-LINE1869-EHF-D-N2	0	2.08956	0.874	0.435	0	EHF
ENSG00000108924-LINE356-HLF-D-N4	0	1.9929	0.888	0.389	0	HLF
ENSG00000221869-LINE558-CEBPD-D-N2	0	1.95167	0.934	0.274	0	CEBPD
ENSG00000167074-LINE470-TEF-D-N3	0	1.8897	0.879	0.389	0	TEF
ENSG00000245848-LINE568-CEBPA-D-N4	0	1.87006	0.938	0.268	0	CEBPA
ENSG00000157557-LINE1909-ETS2-D	0	1.86986	0.921	0.358	0	ETS2
ENSG00000120690-LINE1828-ELF1-D-N8	0	1.85164	0.862	0.457	0	ELF1
ENSG00000029153-LINE80-ARNTL2-I	0	1.79939	0.797	0.431	0	ARNTL2
ENSG00000169136-LINE475-ATF5-D	0	1.78681	0.905	0.383	0	ATF5
ENSG00000173039-LINE3227-RELA-D-N13	9.31025e-200	1.72034	0.776	0.411	8.09991e-197	RELA
ENSG00000068323-LINE84-TFE3-D-N1	0	1.67774	0.784	0.439	0	TFE3
ENSG00000102034-LINE1814-ELF4-D	0	1.66356	0.821	0.448	0	ELF4
ENSG00000134107-LINE183-BHLHE40-D-N3	7.91854e-284	1.56374	0.777	0.446	6.88913e-281	BHLHE40
ENSG00000123095-LINE165-BHLHE41-D-N2	1.26518e-249	1.52059	0.757	0.449	1.10071e-246	BHLHE41
ENSG00000168310-LINE2755-IRF2-D-N2	3.71201e-262	1.51274	0.764	0.425	3.22945e-259	IRF2
ENSG00000105516-LINE349-DBP-D-N2	0	1.50614	0.816	0.421	0	DBP
ENSG00000185507-LINE2759-IRF7-D-N1	0	1.48331	0.823	0.416	2.53949e-307	IRF7
ENSG00000143437-LINE220-ARNT-D-N2	8.82588e-242	1.46041	0.759	0.443	7.67852e-239	ARNT
ENSG00000115738-LINE147-ID2-I	1.02567e-270	1.41131	0.772	0.44	8.92334e-268	ID2
ENSG00000125968-LINE173-ID1-I	1.02567e-270	1.41131	0.772	0.44	8.92334e-268	ID1
ENSG00000133794-LINE179-ARNTL-D-N1	5.96612e-270	1.40141	0.765	0.444	5.19053e-267	ARNTL
ENSG00000119950-LINE154-MXI1-D-N1	0	1.3705	0.788	0.442	0	MXI1
ENSG00000009950-LINE78-MLXIPL-D-N1	1.12145e-205	1.31814	0.723	0.449	9.75665e-203	MLXIPL
ENSG00000130182-LINE911-ZSCAN10-I	1.58094e-297	1.3083	0.806	0.424	1.37541e-294	ZSCAN10
ENSG00000104856-LINE3201-RELB-D	1.8471e-151	1.30379	0.764	0.417	1.60698e-148	RELB
ENSG00000077150-LINE3188-NFKB2-D-N1	8.11146e-249	1.29664	0.761	0.431	7.05697e-246	NFKB2
ENSG00000108788-LINE134-MLX-D	3.21413e-190	1.27423	0.715	0.45	2.79629e-187	MLX
ENSG00000125952-LINE73-MAX-D-N10	2.39298e-243	1.23544	0.772	0.441	2.08189e-240	MAX
ENSG00000176182-LINE2869-MYPOP-I	2.60109e-207	1.20951	0.734	0.452	2.26295e-204	MYPOP
ENSG00000095951-LINE680-HIVEP1-D	2.80996e-202	1.11461	0.8	0.405	2.44467e-199	HIVEP1
ENSG00000127124-LINE1225-HIVEP3-I-N1	2.80996e-202	1.11461	0.8	0.405	2.44467e-199	HIVEP3
ENSG00000136997-LINE202-MYC-D-N7	2.66868e-210	1.06241	0.751	0.45	2.32175e-207	MYC
ENSG00000128272-LINE397-ATF4-D	0	1.03026	0.867	0.376	0	ATF4
ENSG00000116990-LINE150-MYCL1-I	9.9574e-200	1.02984	0.741	0.445	8.66294e-197	MYCL1
ENSG00000165030-LINE463-NFIL3-D-N4	3.31818e-233	0.994955	0.798	0.427	2.88682e-230	NFIL3
ENSG00000109705-LINE2257-NKX32-D	1.50961e-179	0.984104	0.752	0.445	1.31336e-176	NKX32
ENSG00000162924-LINE3217-REL-D-N3	9.46313e-167	0.978798	0.772	0.401	8.23292e-164	REL
ENSG00000135547-LINE193-HEY2-D-N2	7.15311e-147	0.961754	0.715	0.453	6.22321e-144	HEY2
ENSG00000074800-LINE3611-ENO1-D	6.56228e-162	0.939702	0.707	0.456	5.70919e-159	ENO1
ENSG00000162772-LINE455-ATF3-D-N5	1.63016e-139	0.924157	0.713	0.447	1.41824e-136	ATF3
ENSG00000164683-LINE258-HEY1-D	1.40388e-126	0.876936	0.691	0.462	1.22138e-123	HEY1
ENSG00000163909-LINE249-HEYL-I	3.36127e-109	0.847547	0.669	0.465	2.92431e-106	HEYL
ENSG00000164093-LINE2428-PITX2-D	4.69714e-82	0.838722	0.657	0.447	4.08651e-79	PITX2
ENSG00000106004-LINE2211-HOXA5-D-N1	7.3599e-128	0.824581	0.716	0.446	6.40311e-125	HOXA5
ENSG00000182158-LINE526-CREB3L2-I	6.50669e-112	0.806115	0.685	0.461	5.66082e-109	CREB3L2
ENSG00000139352-LINE730-ASCL1-I-N2	0.173769	0.7856	0.492	0.464	1	ASCL1
ENSG00000171169-LINE2768-NAIF1-I	3.83665e-106	0.772869	0.693	0.464	3.33788e-103	NAIF1
ENSG00000170561-LINE2479-IRX2-D	1.5501e-100	0.771479	0.704	0.455	1.34859e-97	IRX2
ENSG00000117595-LINE2728-IRF6-I	3.5671e-104	0.767052	0.667	0.464	3.10337e-101	IRF6
ENSG00000166888-LINE3492-STAT6-D-N1	2.03975e-192	0.765782	0.865	0.324	1.77458e-189	STAT6
ENSG00000175197-LINE504-DDIT3-D	2.45178e-99	0.744126	0.675	0.466	2.13305e-96	DDIT3
ENSG00000070444-LINE87-MNT-D	3.63905e-101	0.741444	0.671	0.463	3.16597e-98	MNT
ENSG00000183734-LINE290-ASCL2-I	3.92583e-25	0.739365	0.61	0.441	3.41548e-22	ASCL2
ENSG00000010818-LINE598-HIVEP2-D	2.77405e-116	0.72526	0.733	0.424	2.41342e-113	HIVEP2
ENSG00000176842-LINE2501-IRX5-D	1.66878e-86	0.72091	0.685	0.447	1.45184e-83	IRX5
ENSG00000010030-LINE1801-ETV7-D	2.43221e-151	0.702579	0.77	0.41	2.11603e-148	ETV7
ENSG00000129535-LINE398-NRL-D	2.54743e-127	0.694517	0.742	0.407	2.21626e-124	NRL
ENSG00000123307-LINE291-NEUROD4-I-N7	1.00558e-70	0.684201	0.644	0.465	8.74859e-68	NEUROD4
ENSG00000164600-LINE428-NEUROD6-I-N7	1.00558e-70	0.684201	0.644	0.465	8.74859e-68	NEUROD6
ENSG00000134323-LINE186-MYCN-D-N2	3.66655e-88	0.668107	0.669	0.462	3.1899e-85	MYCN
ENSG00000069812-LINE86-HES2-I	3.11025e-70	0.634121	0.649	0.466	2.70592e-67	HES2
ENSG00000175727-LINE276-MLXIP-I	1.18787e-64	0.620261	0.637	0.471	1.03345e-61	MLXIP
ENSG00000101190-LINE116-TCFL5-I	2.50998e-46	0.618508	0.596	0.466	2.18368e-43	TCFL5
ENSG00000204366-LINE1521-ZBTB12-I	2.03388e-61	0.596949	0.643	0.465	1.76947e-58	ZBTB12
ENSG00000206366-LINE1540-AL8448538-I	2.03388e-61	0.596949	0.643	0.465	1.76947e-58	AL8448538
ENSG00000234196-LINE1597-CR7597843-I	2.03388e-61	0.596949	0.643	0.465	1.76947e-58	CR7597843
ENSG00000234852-LINE1601-CR3882194-I	2.03388e-61	0.596949	0.643	0.465	1.76947e-58	CR3882194
ENSG00000237900-LINE1611-AL66283413-I	2.03388e-61	0.596949	0.643	0.465	1.76947e-58	AL66283413
ENSG00000125533-LINE171-BHLHE23-D	1.13226e-54	0.58197	0.625	0.469	9.8507e-52	BHLHE23
ENSG00000184221-LINE291-OLIG1-D	7.63216e-58	0.568787	0.642	0.469	6.63998e-55	OLIG1
ENSG00000122859-LINE163-NEUROG3-I	5.29581e-51	0.565725	0.623	0.469	4.60736e-48	NEUROG3
ENSG00000111049-LINE482-MYF5-I-N8	0.000229797	0.557025	0.549	0.462	0.199923	MYF5
ENSG00000178403-LINE282-NEUROG2-D-N2	6.36489e-73	0.549502	0.672	0.453	5.53746e-70	NEUROG2
ENSG00000177468-LINE279-OLIG3-D	4.70885e-50	0.538698	0.622	0.459	4.0967e-47	OLIG3
ENSG00000169635-LINE1117-HIC2-D	9.30468e-61	0.535775	0.66	0.459	8.09507e-58	HIC2
ENSG00000204103-LINE553-MAFB-D	4.92841e-58	0.498392	0.66	0.439	4.28771e-55	MAFB
ENSG00000140262-LINE216-TCF12-D-N3	3.41127e-06	0.497529	0.458	0.472	0.00296781	TCF12
ENSG00000117707-LINE3183-PROX1-D	4.44756e-45	0.494569	0.624	0.468	3.86938e-42	PROX1
ENSG00000179774-LINE285-ATOH7-I	9.30385e-44	0.464886	0.621	0.473	8.09435e-41	ATOH7
ENSG00000099326-LINE684-MZF1-D-N3	6.98806e-47	0.429442	0.647	0.436	6.07961e-44	MZF1
ENSG00000178573-LINE525-MAF-D	6.7781e-67	0.424144	0.66	0.44	5.89694e-64	MAF
ENSG00000170485-LINE263-NPAS2-I	8.20168e-45	0.423464	0.619	0.475	7.13546e-42	NPAS2
ENSG00000134852-LINE191-CLOCK-D	6.64985e-32	0.422274	0.604	0.469	5.78537e-29	CLOCK
ENSG00000132604-LINE2851-TERF2-I	4.09242e-42	0.419674	0.614	0.478	3.56041e-39	TERF2
ENSG00000156925-LINE999-ZIC3-D-N2	5.05152e-29	0.418467	0.602	0.468	4.39483e-26	ZIC3
ENSG00000114315-LINE146-HES1-D	2.38059e-37	0.405412	0.624	0.453	2.07111e-34	HES1
ENSG00000008197-LINE6-TFAP2D-D	8.43765e-68	0.398139	0.685	0.412	7.34076e-65	TFAP2D
ENSG00000197921-LINE306-HES5-D-N2	2.7927e-24	0.392609	0.576	0.488	2.42965e-21	HES5
ENSG00000146618-LINE224-FERD3L-I	0.770236	0.388921	0.502	0.489	1	FERD3L
ENSG00000205927-LINE315-OLIG2-D-N2	9.18953e-32	0.385594	0.603	0.467	7.99489e-29	OLIG2
ENSG00000152977-LINE989-ZIC1-D-N2	1.50132e-27	0.385251	0.61	0.464	1.30615e-24	ZIC1
ENSG00000079432-LINE3346-CIC-I	3.9233e-83	0.385043	0.696	0.412	3.41327e-80	CIC
ENSG00000179111-LINE284-HES7-D	4.36528e-25	0.384366	0.578	0.483	3.79779e-22	HES7
ENSG00000166949-LINE3324-SMAD3-D-N1	8.38399e-24	0.376516	0.592	0.466	7.29407e-21	SMAD3
ENSG00000180535-LINE286-BHLHA15-D	4.0407e-27	0.375342	0.589	0.469	3.51541e-24	BHLHA15
ENSG00000134317-LINE2139-GRHL1-D-N2	3.15578e-17	0.36035	0.585	0.472	2.74553e-14	GRHL1
ENSG00000105672-LINE1815-ETV2-D	1.82134e-12	0.359494	0.398	0.455	1.58457e-09	ETV2
ENSG00000143867-LINE963-OSR1-I	4.97564e-32	0.357437	0.606	0.479	4.32881e-29	OSR1
ENSG00000169740-LINE1118-ZNF32-I	5.28503e-32	0.353611	0.596	0.477	4.59797e-29	ZNF32
ENSG00000188290-LINE301-HES4-I	3.00417e-18	0.343417	0.582	0.474	2.61363e-15	HES4
ENSG00000171532-LINE264-NEUROD2-D	2.84421e-20	0.342806	0.569	0.477	2.47447e-17	NEUROD2
ENSG00000008196-LINE2-TFAP2B-D-N1	8.59548e-45	0.332859	0.659	0.442	7.47807e-42	TFAP2B
ENSG00000177045-LINE2505-SIX5-D-N1	7.01684e-33	0.331115	0.582	0.495	6.10465e-30	SIX5
ENSG00000182759-LINE530-MAFA-D	1.0843e-73	0.329026	0.697	0.419	9.43337e-71	MAFA
ENSG00000119725-LINE845-ZNF410-D	8.94391e-62	0.318449	0.672	0.448	7.7812e-59	ZNF410
ENSG00000065978-LINE1683-YBX1-D	7.03605e-95	0.316525	0.74	0.43	6.12137e-92	YBX1
ENSG00000125820-LINE2314-NKX22-D-N2	1.23564e-25	0.30675	0.598	0.467	1.07501e-22	NKX22
ENSG00000171606-LINE1149-ZNF274-D-N2	7.82361e-33	0.301911	0.628	0.445	6.80654e-30	ZNF274
ENSG00000132170-LINE2990-PPARG-D-N2	5.28892e-17	0.298354	0.576	0.465	4.60136e-14	PPARG
ENSG00000101216-LINE3291-GMEB2-D-N2	1.06149e-14	0.296258	0.555	0.477	9.23501e-12	GMEB2
ENSG00000171786-LINE269-NHLH1-D-N3	1.83838e-05	0.293738	0.462	0.473	0.0159939	NHLH1
ENSG00000104903-LINE202-LYL1-I-N4	1.83838e-05	0.293738	0.462	0.473	0.0159939	LYL1
ENSG00000171443-LINE1140-ZNF524-D-N1	2.79635e-17	0.291244	0.584	0.467	2.43283e-14	ZNF524
ENSG00000151090-LINE3021-THRB-D-N1	9.37414e-26	0.289209	0.605	0.461	8.15551e-23	THRB
ENSG00000135903-LINE2625-PAX3-D-N1	9.08079e-13	0.285963	0.564	0.478	7.90029e-10	PAX3
ENSG00000126351-LINE2975-THRA-D-N1	5.02502e-16	0.28475	0.573	0.462	4.37177e-13	THRA
ENSG00000197062-LINE3797-ZNF187-I	5.05059e-31	0.282043	0.62	0.464	4.39402e-28	ZNF187
ENSG00000006047-LINE2211-YBX2-I-N1	6.15627e-26	0.265329	0.602	0.456	5.35595e-23	YBX2
ENSG00000060138-LINE2216-CSDA-I-N1	6.15627e-26	0.265329	0.602	0.456	5.35595e-23	CSDA
ENSG00000164920-LINE1051-OSR2-I	3.25504e-23	0.258887	0.594	0.483	2.83188e-20	OSR2
ENSG00000197579-LINE3699-TOPORS-D	8.7269e-18	0.257941	0.583	0.448	7.5924e-15	TOPORS
ENSG00000180828-LINE287-BHLHE22-D	3.95763e-24	0.251318	0.602	0.472	3.44314e-21	BHLHE22
ENSG00000235187-LINE1928-ENSG00000235187-I	1.18784e-19	0.240396	0.584	0.478	1.03342e-16	ENSG00000235187
ENSG00000181965-LINE288-NEUROG1-I	1.58822e-13	0.235358	0.576	0.474	1.38175e-10	NEUROG1
ENSG00000177551-LINE280-NHLH2-I	5.57302e-10	0.222195	0.566	0.443	4.84852e-07	NHLH2
ENSG00000135111-LINE3538-TBX3-D	5.64926e-10	0.210726	0.554	0.487	4.91486e-07	TBX3
ENSG00000183072-LINE2526-NKX25-D-N2	4.31665e-19	0.205042	0.581	0.478	3.75549e-16	NKX25
ENSG00000177374-LINE1207-HIC1-D	5.08612e-08	0.192823	0.539	0.485	4.42492e-05	HIC1
ENSG00000164048-LINE1047-ZNF589-D	2.0702e-22	0.192273	0.61	0.457	1.80107e-19	ZNF589
ENSG00000172379-LINE273-ARNT2-D	9.34523e-23	0.189927	0.61	0.446	8.13035e-20	ARNT2
ENSG00000177463-LINE3097-NR2C2-D-N4	0.000406716	0.183668	0.527	0.48	0.353843	NR2C2
ENSG00000144852-LINE3015-NR1I2-D-N1	6.8694e-41	0.181132	0.641	0.442	5.97638e-38	NR1I2
ENSG00000111087-LINE825-GLI1-D	1.88374e-10	0.180513	0.556	0.476	1.63886e-07	GLI1
ENSG00000187626-LINE1355-ZKSCAN4-I	1.26411e-11	0.178351	0.569	0.463	1.09978e-08	ZKSCAN4
ENSG00000189298-LINE1383-ZKSCAN3-D	1.26411e-11	0.178351	0.569	0.463	1.09978e-08	ZKSCAN3
ENSG00000118217-LINE369-ATF6-D-N2	4.35126e-09	0.171382	0.566	0.476	3.7856e-06	ATF6
ENSG00000073282-LINE3139-TP63-D-N1	9.5507e-28	0.170557	0.599	0.459	8.30911e-25	TP63
ENSG00000126603-LINE899-GLIS2-D	1.3306e-08	0.169795	0.562	0.465	1.15762e-05	GLIS2
ENSG00000110851-LINE821-PRDM4-D	4.77251e-28	0.168815	0.631	0.443	4.15208e-25	PRDM4
ENSG00000115966-LINE362-ATF2-D-N1	1.79074e-10	0.165919	0.55	0.481	1.55794e-07	ATF2
ENSG00000172238-LINE964-ATOH1-I-N6	3.84981e-10	0.161153	0.541	0.496	3.34933e-07	ATOH1
ENSG00000172819-LINE3056-RARG-D-N2	2.59183e-19	0.158873	0.605	0.462	2.25489e-16	RARG
ENSG00000137492-LINE3592-PRKRIR-D	3.64674e-29	0.156422	0.624	0.453	3.17267e-26	PRKRIR
ENSG00000227059-LINE2575-AC2261502-D	1.85585e-07	0.151884	0.547	0.479	0.000161459	AC2261502
ENSG00000122180-LINE160-MYOG-D	2.28942e-14	0.151812	0.426	0.466	1.99179e-11	MYOG
ENSG00000141510-LINE3149-TP53-D-N2	2.08751e-25	0.150596	0.629	0.448	1.81613e-22	TP53
ENSG00000106261-LINE809-ZKSCAN1-I	0.357492	0.147777	0.508	0.486	1	ZKSCAN1
ENSG00000162367-LINE243-TAL1-D-N1	1.64093e-05	0.147412	0.535	0.467	0.0142761	TAL1
ENSG00000186051-LINE511-TAL2-I-N1	1.64093e-05	0.147412	0.535	0.467	0.0142761	TAL2
ENSG00000168267-LINE261-PTF1A-D	1.08852e-46	0.144941	0.672	0.427	9.47016e-44	PTF1A
ENSG00000137203-LINE29-TFAP2A-D-N3	5.50022e-18	0.143567	0.603	0.438	4.7852e-15	TFAP2A
ENSG00000118495-LINE840-PLAGL1-D	1.11358e-06	0.142859	0.561	0.468	0.000968812	PLAGL1
ENSG00000177485-LINE1208-ZBTB33-D-N1	1.37743e-11	0.136212	0.571	0.476	1.19836e-08	ZBTB33
ENSG00000233608-LINE317-TWIST2-I	2.64016e-11	0.13493	0.551	0.483	2.29694e-08	TWIST2
ENSG00000167967-LINE1107-E4F1-D	0.000120289	0.129583	0.538	0.485	0.104651	E4F1
ENSG00000118922-LINE842-KLF12-D	6.63655e-45	0.127133	0.646	0.429	5.7738e-42	KLF12
ENSG00000180053-LINE2516-NKX26-I	8.88655e-08	0.117977	0.563	0.475	7.7313e-05	NKX26
ENSG00000140968-LINE2752-IRF8-D-N2	3.82136e-204	0.102636	0.753	0.462	3.32458e-201	IRF8
ENSG00000152804-LINE2397-HHEX-I	5.68202e-06	0.0981565	0.548	0.478	0.00494336	HHEX
ENSG00000063438-LINE82-AHRR-I	5.31733e-06	0.0977739	0.551	0.469	0.00462608	AHRR
ENSG00000106546-LINE130-AHR-D-N1	5.31733e-06	0.0977739	0.551	0.469	0.00462608	AHR
ENSG00000148200-LINE3017-NR6A1-D-N2	5.65142e-27	0.0959796	0.622	0.444	4.91674e-24	NR6A1
ENSG00000174576-LINE275-NPAS4-I	2.97432e-07	0.0849545	0.558	0.476	0.000258766	NPAS4
ENSG00000001167-LINE1661-NFYA-D-N2	2.76907e-26	0.0841288	0.601	0.476	2.40909e-23	NFYA
ENSG00000118058-LINE1721-MLL-D	9.68144e-05	0.0808733	0.546	0.479	0.0842286	MLL
ENSG00000075891-LINE2612-PAX2-D-N1	1.28894e-08	0.0733853	0.565	0.458	1.12138e-05	PAX2
ENSG00000006194-LINE594-ZNF263-D-N2	2.66521e-112	0.0726949	0.824	0.346	2.31873e-109	ZNF263
ENSG00000100644-LINE115-HIF1A-D	1.83709e-08	0.0723562	0.569	0.469	1.59827e-05	HIF1A
ENSG00000168468-LINE473-CR7538031-I	0.193904	0.0718997	0.504	0.485	1	CR7538031
ENSG00000213676-LINE554-ATF6B-I	0.193904	0.0718997	0.504	0.485	1	ATF6B
ENSG00000228628-LINE559-CR9257962-I	0.193904	0.0718997	0.504	0.485	1	CR9257962
ENSG00000234539-LINE560-AL6628286-I	0.193904	0.0718997	0.504	0.485	1	AL6628286
ENSG00000204527-LINE2558-DUXA-D	1.13606e-60	0.0709473	0.68	0.442	9.8837e-58	DUXA
ENSG00000184828-LINE1301-ZBTB7C-D	0.515863	0.0681267	0.505	0.48	1	ZBTB7C
ENSG00000043355-LINE608-ZIC2-D-N2	0.85082	0.0653191	0.519	0.488	1	ZIC2
ENSG00000143257-LINE3012-NR1I3-D-N1	1.79592e-40	0.0644304	0.656	0.426	1.56245e-37	NR1I3
ENSG00000176678-LINE2028-FOXL1-D-N1	0.00021831	0.0617612	0.535	0.476	0.18993	FOXL1
ENSG00000143995-LINE2386-MEIS1-D-N2	0.0767982	0.0578437	0.524	0.476	1	MEIS1
ENSG00000181690-LINE1275-PLAG1-D-N1	2.61661e-45	0.0522951	0.675	0.414	2.27645e-42	PLAG1
ENSG00000105997-LINE2210-HOXA3-D	0.23383	0.0444494	0.509	0.486	1	HOXA3
ENSG00000122592-LINE2299-HOXA7-D	7.89886e-06	0.0414432	0.539	0.477	0.00687201	HOXA7
ENSG00000125816-LINE2311-NKX24-I	2.54159e-05	0.0404761	0.553	0.472	0.0221118	NKX24
ENSG00000170265-LINE1127-ZNF282-D	7.04489e-50	0.0385993	0.678	0.417	6.12905e-47	ZNF282
ENSG00000105856-LINE3361-HBP1-D	1.31648e-17	0.0381827	0.603	0.456	1.14534e-14	HBP1
ENSG00000149948-LINE59-HMGA2-D	4.33319e-19	0.0341643	0.617	0.446	3.76988e-16	HMGA2
ENSG00000173404-LINE1178-INSM1-D-N2	2.26695e-25	0.0313604	0.63	0.43	1.97225e-22	INSM1
ENSG00000126804-LINE902-ZBTB1-I	7.53922e-10	0.0271046	0.577	0.454	6.55912e-07	ZBTB1
ENSG00000256683-LINE3706-ZNF350-D	3.64688e-35	0.0262399	0.661	0.402	3.17279e-32	ZNF350
ENSG00000078900-LINE3145-TP73-D-N2	7.22228e-12	0.0247962	0.572	0.454	6.28338e-09	TP73
ENSG00000124920-LINE2878-C11orf9-D	0.717045	0.0193534	0.497	0.494	1	C11orf9
ENSG00000136352-LINE2353-NKX21-D	6.84178e-09	0.0186832	0.564	0.464	5.95235e-06	NKX21
ENSG00000138083-LINE2358-SIX3-I	0.0180521	0.0174867	0.507	0.496	1	SIX3
ENSG00000157613-LINE447-CREB3L1-D-N3	0.681793	0.0167348	0.514	0.484	1	CREB3L1
ENSG00000168826-LINE1113-ZBTB49-D	1.38688e-05	0.0156074	0.557	0.455	0.0120658	ZBTB49
ENSG00000169953-LINE2710-HSFY2-D-N2	0.0569569	0.0141207	0.518	0.479	1	HSFY2
ENSG00000172468-LINE2715-HSFY1-I	0.0569569	0.0141207	0.518	0.479	1	HSFY1
ENSG00000109381-LINE1818-ELF2-D	0	0.0116884	0.922	0.295	0	ELF2
ENSG00000174332-LINE1185-GLIS1-D	0.652171	0.00867676	0.503	0.487	1	GLIS1
ENSG00000174963-LINE1189-ZIC4-D	0.80808	-0.00978811	0.509	0.466	1	ZIC4
ENSG00000067646-LINE629-ZFY-I	5.15703e-21	-0.0103202	0.629	0.406	4.48661e-18	ZFY
ENSG00000064218-LINE1728-DMRT3-D	0.267755	-0.0128609	0.519	0.485	1	DMRT3
ENSG00000100219-LINE344-XBP1-D-N4	0.273756	-0.0162765	0.505	0.476	1	XBP1
ENSG00000136327-LINE2348-NKX28-D	1.84957e-11	-0.0190725	0.586	0.456	1.60913e-08	NKX28
ENSG00000063515-LINE2174-GSC2-D	9.80157e-14	-0.020406	0.583	0.448	8.52737e-11	GSC2
ENSG00000115507-LINE2273-OTX1-D-N2	0.0900273	-0.0216711	0.495	0.48	1	OTX1
ENSG00000128604-LINE2740-IRF5-D-N1	1.30822e-45	-0.0242124	0.604	0.475	1.13815e-42	IRF5
ENSG00000118260-LINE378-CREB1-D-N5	0.556943	-0.0250269	0.485	0.488	1	CREB1
ENSG00000074047-LINE632-GLI2-D-N2	0.181655	-0.0250357	0.524	0.481	1	GLI2
ENSG00000120669-LINE260-SOHLH2-I	0.147118	-0.0269058	0.521	0.48	1	SOHLH2
ENSG00000250709-LINE562-C13orf38SOHLH2-I	0.147118	-0.0269058	0.521	0.48	1	C13orf38SOHLH2
ENSG00000090447-LINE107-TFAP4-D-N2	1.72496e-20	-0.0309175	0.615	0.419	1.50071e-17	TFAP4
ENSG00000101883-LINE2195-RHOXF1-D-N2	1.80814e-05	-0.0352597	0.552	0.466	0.0157308	RHOXF1
ENSG00000165156-LINE2436-ZHX1-D	0.467226	-0.0378728	0.505	0.486	1	ZHX1
ENSG00000119919-LINE2287-NKX23-I	0.112274	-0.0382656	0.535	0.474	1	NKX23
ENSG00000138336-LINE1723-TET1-D	0.0491928	-0.0405867	0.479	0.489	1	TET1
ENSG00000198081-LINE3836-ZFP161-I	0.00842788	-0.0477008	0.535	0.455	1	ZFP161
ENSG00000169083-LINE3053-AR-D-N3	0.00185254	-0.0598088	0.542	0.461	1	AR
ENSG00000111424-LINE2940-VDR-D-N1	0.791524	-0.0700474	0.512	0.474	1	VDR
ENSG00000134532-LINE3398-SOX5-D-N2	2.32403e-71	-0.0731325	0.289	0.394	2.02191e-68	SOX5
ENSG00000110693-LINE19574-SOX6-I-N7	2.32403e-71	-0.0731325	0.289	0.394	2.02191e-68	SOX6
ENSG00000106571-LINE813-GLI3-D	0.000470644	-0.0782396	0.467	0.495	0.40946	GLI3
ENSG00000137090-LINE1730-DMRT1-D-N1	0.0338158	-0.08387	0.531	0.471	1	DMRT1
ENSG00000214717-LINE3702-ZBED1-D	0.000740587	-0.0887223	0.465	0.494	0.64431	ZBED1
ENSG00000142611-LINE960-PRDM16-I	0.0985952	-0.0913349	0.495	0.486	1	PRDM16
ENSG00000118513-LINE2848-MYB-D-N2	0.0889025	-0.0918271	0.535	0.47	1	MYB
ENSG00000125618-LINE3159-PAX8-D	4.24533e-09	-0.0955048	0.576	0.45	3.69344e-06	PAX8
ENSG00000137270-LINE2132-GCM1-D-N4	0.00017526	-0.0972843	0.467	0.494	0.152476	GCM1
ENSG00000134046-LINE2819-MBD2-D	6.03958e-14	-0.0993919	0.62	0.397	5.25443e-11	MBD2
ENSG00000204595-LINE2559-DPRX-D-N2	5.13688e-05	-0.104677	0.547	0.462	0.0446908	DPRX
ENSG00000113658-LINE19362-SMAD5-I-N1	0.0765267	-0.107105	0.539	0.432	1	SMAD5
ENSG00000089094-LINE1718-KDM2B-D	0.00470137	-0.108979	0.481	0.485	1	KDM2B
ENSG00000125817-LINE1666-CENPB-D	0.00647328	-0.109872	0.486	0.483	1	CENPB
ENSG00000166478-LINE1065-ZNF143-D-N2	0.821792	-0.115032	0.516	0.475	1	ZNF143
ENSG00000197063-LINE538-MAFG-D-N1	4.31242e-40	-0.11555	0.636	0.414	3.75181e-37	MAFG
ENSG00000116819-LINE19-TFAP2E-I	0.0510191	-0.120624	0.538	0.448	1	TFAP2E
ENSG00000186130-LINE1341-ZBTB6-D-N2	0.0167512	-0.128854	0.496	0.476	1	ZBTB6
ENSG00000116833-LINE2964-NR5A2-D	2.29808e-13	-0.1377	0.595	0.426	1.99933e-10	NR5A2
ENSG00000172818-LINE1168-OVOL1-D	0.00152344	-0.140267	0.483	0.494	1	OVOL1
ENSG00000120837-LINE3650-NFYB-D-N2	4.67862e-16	-0.149307	0.58	0.477	4.0704e-13	NFYB
ENSG00000174282-LINE1183-ZBTB4-D-N1	4.6066e-11	-0.150144	0.451	0.489	4.00774e-08	ZBTB4
ENSG00000206289-LINE3134-AL8445277-I	4.33144e-30	-0.153225	0.644	0.42	3.76836e-27	AL8445277
ENSG00000227322-LINE3135-AL6628245-I	4.33144e-30	-0.153225	0.644	0.42	3.76836e-27	AL6628245
ENSG00000228333-LINE3136-CR7597334-I	4.33144e-30	-0.153225	0.644	0.42	3.76836e-27	CR7597334
ENSG00000231321-LINE3137-CR3545653-I	4.33144e-30	-0.153225	0.644	0.42	3.76836e-27	CR3545653
ENSG00000235712-LINE3138-CR9368773-I	4.33144e-30	-0.153225	0.644	0.42	3.76836e-27	CR9368773
ENSG00000165259-LINE2437-HDX-I	6.07912e-42	-0.154108	0.679	0.412	5.28884e-39	HDX
ENSG00000172273-LINE1160-HINFP-D-N3	0.000404919	-0.155316	0.471	0.485	0.352279	HINFP
ENSG00000025156-LINE2707-HSF2-D-N2	8.18175e-49	-0.158831	0.684	0.418	7.11813e-46	HSF2
ENSG00000102878-LINE2709-HSF4-D	2.31331e-34	-0.164636	0.654	0.437	2.01258e-31	HSF4
ENSG00000164011-LINE1045-ZNF691-I	0.0733776	-0.16466	0.506	0.472	1	ZNF691
ENSG00000250542-LINE569-ENSG00000250542-I	8.61142e-09	-0.167425	0.454	0.492	7.49193e-06	ENSG00000250542
ENSG00000162419-LINE3299-GMEB1-D	3.05865e-11	-0.185472	0.447	0.501	2.66103e-08	GMEB1
ENSG00000139613-LINE2855-SMARCC2-D	4.1317e-08	-0.186967	0.572	0.456	3.59458e-05	SMARCC2
ENSG00000031544-LINE2888-NR2E3-D	6.33525e-23	-0.188722	0.622	0.431	5.51167e-20	NR2E3
ENSG00000167081-LINE2461-PBX3-D-N2	1.87113e-17	-0.188998	0.587	0.465	1.62789e-14	PBX3
ENSG00000112246-LINE139-SIM1-I	0.208007	-0.192985	0.529	0.466	1	SIM1
ENSG00000130751-LINE178-NPAS1-I	0.208007	-0.192985	0.529	0.466	1	NPAS1
ENSG00000151322-LINE225-NPAS3-I	0.208007	-0.192985	0.529	0.466	1	NPAS3
ENSG00000159263-LINE238-SIM2-I	0.208007	-0.192985	0.529	0.466	1	SIM2
ENSG00000250811-LINE320-ENSG00000250811-I	0.208007	-0.192985	0.529	0.466	1	ENSG00000250811
ENSG00000166261-LINE1063-ZNF202-I	0.254983	-0.194534	0.5	0.466	1	ZNF202
ENSG00000184302-LINE2534-SIX6-I	2.22861e-06	-0.196256	0.456	0.504	0.00193889	SIX6
ENSG00000139800-LINE950-ZIC5-I	0.000639136	-0.201774	0.475	0.455	0.556048	ZIC5
ENSG00000111046-LINE136-MYF6-D-N1	3.11699e-06	-0.204589	0.464	0.477	0.00271178	MYF6
ENSG00000234254-LINE2595-ENSG00000234254-I	2.87695e-05	-0.206419	0.462	0.497	0.0250295	ENSG00000234254
ENSG00000160685-LINE1022-ZBTB7B-D-N1	2.06324e-10	-0.209276	0.453	0.483	1.79502e-07	ZBTB7B
ENSG00000124827-LINE2128-GCM2-D	3.65964e-14	-0.212297	0.45	0.492	3.18389e-11	GCM2
ENSG00000185697-LINE2870-MYBL1-D-N1	2.61878e-06	-0.213301	0.483	0.49	0.00227834	MYBL1
ENSG00000162624-LINE2410-LHX8-I	0.535771	-0.213589	0.508	0.49	1	LHX8
ENSG00000115816-LINE3645-CEBPZ-D	6.56643e-12	-0.215336	0.577	0.475	5.7128e-09	CEBPZ
ENSG00000107249-LINE815-GLIS3-D-N1	2.35649e-13	-0.21642	0.444	0.497	2.05015e-10	GLIS3
ENSG00000100625-LINE2190-SIX4-I	8.05038e-10	-0.225305	0.443	0.507	7.00383e-07	SIX4
ENSG00000135457-LINE2141-TFCP2-D-N1	0.952597	-0.230312	0.507	0.452	1	TFCP2
ENSG00000197587-LINE2552-DMBX1-D	0.574145	-0.232343	0.519	0.459	1	DMBX1
ENSG00000100393-LINE3625-EP300-D	1.35139e-07	-0.232527	0.58	0.425	0.000117571	EP300
ENSG00000160224-LINE3298-AIRE-D	0.700953	-0.236917	0.515	0.474	1	AIRE
ENSG00000113430-LINE2265-IRX4-I	0.0962333	-0.243052	0.505	0.47	1	IRX4
ENSG00000159387-LINE2406-IRX6-I	0.0962333	-0.243052	0.505	0.47	1	IRX6
ENSG00000154832-LINE1724-CXXC1-D	2.26204e-07	-0.250462	0.461	0.484	0.000196797	CXXC1
ENSG00000162992-LINE247-NEUROD1-D	0.0121646	-0.253498	0.485	0.465	1	NEUROD1
ENSG00000102935-LINE713-ZNF423-D-N2	1.31986e-10	-0.255541	0.449	0.476	1.14828e-07	ZNF423
ENSG00000114439-LINE3367-BBX-I	0.0898467	-0.255638	0.496	0.465	1	BBX
ENSG00000185122-LINE2726-HSF1-D-N4	4.20537e-48	-0.257344	0.691	0.415	3.65868e-45	HSF1
ENSG00000131931-LINE3588-THAP1-D-N1	5.46529e-08	-0.260126	0.465	0.475	4.7548e-05	THAP1
BAD931201-LINE1717-CGBP-D-N3	3.37681e-12	-0.263301	0.446	0.483	2.93782e-09	CGBP
ENSG00000215397-LINE1563-SCRT2-D	0.104758	-0.269356	0.481	0.496	1	SCRT2
ENSG00000163792-LINE248-TCF23-I	4.39629e-08	-0.271335	0.464	0.478	3.82477e-05	TCF23
ENSG00000125878-LINE172-TCF15-I	1.15368e-16	-0.274129	0.434	0.483	1.0037e-13	TCF15
ENSG00000187786-LINE297-SCXB-I	1.15368e-16	-0.274129	0.434	0.483	1.0037e-13	SCXB
ENSG00000188686-LINE302-SCXA-I	1.15368e-16	-0.274129	0.434	0.483	1.0037e-13	SCXA
ENSG00000091831-LINE2916-ESR1-D-N4	0.000127836	-0.275297	0.556	0.432	0.111217	ESR1
ENSG00000140009-LINE3002-ESR2-D-N2	0.000642644	-0.276778	0.542	0.444	0.559101	ESR2
ENSG00000129152-LINE176-MYOD1-D-N3	4.22077e-39	-0.277852	0.333	0.544	3.67207e-36	MYOD1
ENSG00000123268-LINE383-ATF1-D	4.50155e-11	-0.277854	0.445	0.492	3.91635e-08	ATF1
ENSG00000178951-LINE1236-ZBTB7A-D-N1	1.36455e-05	-0.281105	0.586	0.377	0.0118716	ZBTB7A
ENSG00000126778-LINE2315-SIX1-I	3.4143e-15	-0.292653	0.433	0.499	2.97044e-12	SIX1
ENSG00000177426-LINE2507-TGIF1-D-N1	3.1959e-18	-0.294362	0.422	0.495	2.78043e-15	TGIF1
ENSG00000077092-LINE2898-RARB-D-N1	2.39677e-12	-0.294422	0.592	0.436	2.08519e-09	RARB
ENSG00000100811-LINE701-YY1-D-N9	4.31405e-24	-0.296403	0.412	0.499	3.75322e-21	YY1
ENSG00000175387-LINE3330-SMAD2-D	0.613244	-0.298144	0.536	0.445	1	SMAD2
ENSG00000150347-LINE49-ARID5B-D-N1	1.02133e-20	-0.298225	0.428	0.494	8.88553e-18	ARID5B
ENSG00000146592-LINE421-CREB5-I	0.00787262	-0.300494	0.54	0.457	1	CREB5
ENSG00000213928-LINE2765-IRF9-D-N1	9.88873e-209	-0.301491	0.763	0.452	8.6032e-206	IRF9
ENSG00000066136-LINE3604-NFYC-D	0.00200868	-0.303977	0.532	0.477	1	NFYC
ENSG00000179456-LINE1245-ZNF238-D-N4	0.000838284	-0.305073	0.532	0.425	0.729307	ZNF238
ENSG00000179627-LINE1250-ZBTB42-I	0.000838284	-0.305073	0.532	0.425	0.729307	ZBTB42
ENSG00000178860-LINE283-MSC-D	5.32293e-21	-0.308852	0.422	0.487	4.63095e-18	MSC
ENSG00000165804-LINE1060-ZNF219-D	0.000825199	-0.309827	0.491	0.433	0.717923	ZNF219
ENSG00000170577-LINE2480-SIX2-I	2.94963e-19	-0.315739	0.424	0.501	2.56618e-16	SIX2
ENSG00000007968-LINE1743-E2F2-D-N1	1.94244e-20	-0.315839	0.426	0.5	1.68992e-17	E2F2
ENSG00000179388-LINE1241-EGR3-D-N2	5.74379e-07	-0.316677	0.463	0.473	0.00049971	EGR3
ENSG00000170549-LINE2478-IRX1-I	1.12287e-07	-0.317183	0.475	0.479	9.76901e-05	IRX1
ENSG00000177508-LINE2511-IRX3-I	1.12287e-07	-0.317183	0.475	0.479	9.76901e-05	IRX3
ENSG00000103495-LINE797-MAZ-D	2.73865e-36	-0.319232	0.73	0.342	2.38263e-33	MAZ
ENSG00000137309-LINE57-HMGA1-D	0.000147892	-0.322539	0.57	0.447	0.128666	HMGA1
ENSG00000114126-LINE1740-TFDP2-I	0.000502948	-0.324758	0.478	0.451	0.437565	TFDP2
ENSG00000183434-LINE1741-TFDP3-I	0.000502948	-0.324758	0.478	0.451	0.437565	TFDP3
ENSG00000198176-LINE1742-TFDP1-D	0.000502948	-0.324758	0.478	0.451	0.437565	TFDP1
ENSG00000133937-LINE2333-GSC-D	0.100481	-0.33294	0.536	0.449	1	GSC
ENSG00000102349-LINE709-KLF8-D	7.86849e-29	-0.333539	0.418	0.493	6.84558e-26	KLF8
ENSG00000123685-LINE392-BATF3-D	0.122566	-0.335188	0.505	0.46	1	BATF3
ENSG00000142700-LINE1734-DMRTA2-D	1.54255e-05	-0.336563	0.468	0.479	0.0134202	DMRTA2
ENSG00000133740-LINE1773-E2F5-D	9.85491e-24	-0.33801	0.421	0.491	8.57378e-21	E2F5
ENSG00000117036-LINE1822-ETV3-D	1.32954e-10	-0.340837	0.434	0.499	1.1567e-07	ETV3
ENSG00000170653-LINE486-ATF7-D	0.634347	-0.345009	0.517	0.453	1	ATF7
ENSG00000159556-LINE2407-ISL2-D	1.01494e-05	-0.348743	0.469	0.479	0.00882996	ISL2
ENSG00000160961-LINE1026-ZNF333-D	9.80844e-13	-0.351462	0.442	0.485	8.53334e-10	ZNF333
ENSG00000084093-LINE665-REST-D-N10	0.179921	-0.35178	0.507	0.455	1	REST
ENSG00000142025-LINE4258-DMRTC2-I-N2	5.52884e-10	-0.35711	0.465	0.483	4.81009e-07	DMRTC2
ENSG00000012504-LINE2885-NR1H4-D	7.8778e-09	-0.359453	0.578	0.435	6.85369e-06	NR1H4
ENSG00000141646-LINE3314-SMAD4-D	5.27866e-05	-0.361476	0.56	0.428	0.0459243	SMAD4
ENSG00000179528-LINE2514-LBX2-D-N1	2.61063e-05	-0.36227	0.477	0.471	0.0227125	LBX2
ENSG00000169926-LINE1120-KLF13-D	6.54778e-06	-0.365298	0.469	0.468	0.00569657	KLF13
ENSG00000155090-LINE1360-KLF10-I	6.54778e-06	-0.365298	0.469	0.468	0.00569657	KLF10
ENSG00000111249-LINE1692-CUX2-D-N1	4.30661e-18	-0.365819	0.434	0.49	3.74675e-15	CUX2
ENSG00000111145-LINE1820-ELK3-D-N1	2.09879e-15	-0.370694	0.428	0.501	1.82595e-12	ELK3
ENSG00000175832-LINE1926-ETV4-D-N1	9.43358e-24	-0.371814	0.419	0.5	8.20721e-21	ETV4
ENSG00000179059-LINE3477-ZFP42-I-N14	4.30287e-39	-0.374643	0.39	0.506	3.7435e-36	ZFP42
ENSG00000167840-LINE1104-ZNF232-D	0.00895451	-0.380629	0.536	0.467	1	ZNF232
ENSG00000130816-LINE1722-DNMT1-D	0.161697	-0.381118	0.531	0.403	1	DNMT1
ENSG00000185669-LINE1323-SNAI3-I	1.82435e-23	-0.384012	0.403	0.508	1.58718e-20	SNAI3
ENSG00000204531-LINE2693-POU5F1-D-N2	0.00123493	-0.384149	0.555	0.443	1	POU5F1
ENSG00000072310-LINE94-SREBF1-D-N3	6.1589e-21	-0.38523	0.406	0.509	5.35825e-18	SREBF1
ENSG00000136931-LINE3001-NR5A1-D	2.23539e-07	-0.390411	0.583	0.423	0.000194479	NR5A1
ENSG00000126767-LINE1846-ELK1-D-N6	2.36823e-29	-0.391501	0.395	0.5	2.06036e-26	ELK1
ENSG00000112333-LINE2944-NR2E1-D-N1	5.49313e-43	-0.400761	0.684	0.408	4.77902e-40	NR2E1
ENSG00000105392-LINE2200-CRX-D	2.54007e-05	-0.40245	0.479	0.454	0.0220986	CRX
ENSG00000154727-LINE1896-GABPA-D-N7	1.30131e-14	-0.404323	0.431	0.51	1.13214e-11	GABPA
ENSG00000163497-LINE1921-FEV-D-N1	5.98188e-19	-0.406778	0.417	0.505	5.20424e-16	FEV
ENSG00000115112-LINE11247-TFCP2L1-I-N2	1.0229e-07	-0.410322	0.579	0.423	8.89923e-05	TFCP2L1
ENSG00000105419-LINE2201-MEIS3-D-N1	3.8545e-30	-0.411024	0.411	0.501	3.35342e-27	MEIS3
ENSG00000067082-LINE628-KLF6-D	0.0014444	-0.412745	0.564	0.39	1	KLF6
ENSG00000160967-LINE1705-CUX1-D-N2	1.63042e-26	-0.414542	0.418	0.501	1.41847e-23	CUX1
ENSG00000151623-LINE3026-NR3C2-D-N1	0.00070001	-0.41729	0.54	0.445	0.609009	NR3C2
ENSG00000118526-LINE152-TCF21-I	0.909497	-0.417422	0.504	0.44	1	TCF21
ENSG00000187728-LINE296-ENSG00000187728-I	0.909497	-0.417422	0.504	0.44	1	ENSG00000187728
ENSG00000105610-LINE802-KLF1-D	1.18071e-27	-0.422579	0.411	0.473	1.02721e-24	KLF1
ENSG00000170365-LINE3328-SMAD1-D	0.393837	-0.424307	0.529	0.444	1	SMAD1
ENSG00000185670-LINE1324-ZBTB3-I	3.4478e-25	-0.426798	0.415	0.511	2.99958e-22	ZBTB3
ENSG00000136826-LINE939-KLF4-D	0.000130898	-0.42834	0.49	0.423	0.113881	KLF4
ENSG00000113196-LINE142-HAND1-D	0.00278096	-0.430209	0.555	0.423	1	HAND1
ENSG00000164107-LINE250-HAND2-I	0.00278096	-0.430209	0.555	0.423	1	HAND2
ENSG00000128610-LINE909-FEZF1-I	0.250487	-0.432186	0.512	0.442	1	FEZF1
ENSG00000153266-LINE992-FEZF2-I	0.250487	-0.432186	0.512	0.442	1	FEZF2
ENSG00000112242-LINE1768-E2F3-D-N1	1.71826e-15	-0.433903	0.445	0.485	1.49489e-12	E2F3
ENSG00000185129-LINE3691-PURA-D	0.587057	-0.437739	0.533	0.379	1	PURA
ENSG00000177932-LINE1220-ZNF354C-D	0.7585	-0.452264	0.511	0.424	1	ZNF354C
ENSG00000096401-LINE2834-CDC5L-D-N2	1.73808e-14	-0.453492	0.45	0.479	1.51213e-11	CDC5L
ENSG00000005889-LINE590-ZFX-D	0.0910439	-0.457339	0.555	0.367	1	ZFX
ENSG00000101057-LINE2835-MYBL2-D-N1	8.35621e-47	-0.461844	0.379	0.503	7.2699e-44	MYBL2
ENSG00000005513-LINE3332-SOX8-D-N2	3.63207e-06	-0.473411	0.561	0.436	0.0031599	SOX8
ENSG00000168875-LINE3427-SOX14-D-N1	1.91687e-08	-0.474504	0.46	0.462	1.66768e-05	SOX14
ENSG00000188786-LINE1372-MTF1-D-N2	3.65375e-49	-0.477649	0.391	0.497	3.17876e-46	MTF1
ENSG00000169856-LINE1708-ONECUT1-D-N3	7.55656e-05	-0.477925	0.478	0.452	0.0657421	ONECUT1
ENSG00000087510-LINE7-TFAP2C-D-N3	8.75003e-28	-0.484372	0.652	0.392	7.61252e-25	TFAP2C
ENSG00000012048-LINE1793-BRCA1-D-N2	4.59439e-50	-0.492005	0.377	0.506	3.99712e-47	BRCA1
ENSG00000198911-LINE308-SREBF2-D-N1	7.01739e-33	-0.496391	0.392	0.509	6.10513e-30	SREBF2
ENSG00000105717-LINE11890-PBX4-I-N5	7.43146e-40	-0.498112	0.387	0.503	6.46537e-37	PBX4
ENSG00000206454-LINE6122-AL7735441-I-N5	0.581513	-0.498929	0.521	0.45	1	AL7735441
ENSG00000229094-LINE6138-CR3882292-I-N5	0.581513	-0.498929	0.521	0.45	1	CR3882292
ENSG00000233911-LINE6155-AL6628334-I-N5	0.581513	-0.498929	0.521	0.45	1	AL6628334
ENSG00000235068-LINE6169-CR7598154-I-N5	0.581513	-0.498929	0.521	0.45	1	CR7598154
ENSG00000237582-LINE6183-BX0885802-I-N5	0.581513	-0.498929	0.521	0.45	1	BX0885802
ENSG00000230336-LINE17148-CR8477943-I-N5	0.581513	-0.498929	0.521	0.45	1	CR8477943
ENSG00000116016-LINE149-EPAS1-D	1.14455e-18	-0.501541	0.441	0.467	9.95755e-16	EPAS1
ENSG00000101412-LINE1763-E2F1-D-N3	1.42939e-46	-0.504023	0.389	0.508	1.24357e-43	E2F1
ENSG00000134138-LINE2334-MEIS2-D-N2	1.65164e-40	-0.509292	0.392	0.511	1.43693e-37	MEIS2
ENSG00000185668-LINE2682-POU3F1-D-N1	0.000691354	-0.51537	0.563	0.429	0.601478	POU3F1
ENSG00000118707-LINE2283-TGIF2-D	6.56877e-32	-0.51702	0.404	0.507	5.71483e-29	TGIF2
ENSG00000113580-LINE2958-NR3C1-D-N3	2.9776e-11	-0.518067	0.587	0.403	2.59051e-08	NR3C1
ENSG00000205250-LINE1789-E2F4-D-N4	0.510333	-0.523615	0.532	0.412	1	E2F4
ENSG00000119138-LINE843-KLF9-I	3.70721e-54	-0.52799	0.373	0.5	3.22527e-51	KLF9
ENSG00000107859-LINE2244-PITX3-D	0.0349106	-0.533383	0.538	0.434	1	PITX3
ENSG00000230797-LINE1592-YY2-D-N2	1.60464e-54	-0.533612	0.378	0.509	1.39603e-51	YY2
ENSG00000167034-LINE2454-NKX31-D-N3	1.11707e-12	-0.53712	0.445	0.473	9.71852e-10	NKX31
ENSG00000109787-LINE818-KLF3-D	7.54792e-81	-0.538496	0.358	0.51	6.56669e-78	KLF3
ENSG00000119547-LINE1696-ONECUT2-D-N1	2.20494e-05	-0.539656	0.483	0.455	0.019183	ONECUT2
ENSG00000105722-LINE1816-ERF-D	3.36819e-31	-0.540114	0.365	0.507	2.93033e-28	ERF
ENSG00000143032-LINE2380-BARHL2-D-N2	2.18377e-37	-0.54232	0.397	0.49	1.89988e-34	BARHL2
ENSG00000052850-LINE2173-ALX4-D	0.00431192	-0.544706	0.552	0.437	1	ALX4
ENSG00000106852-LINE2232-LHX6-D-N1	0.000146907	-0.557338	0.48	0.454	0.127809	LHX6
ENSG00000180532-LINE1261-ZSCAN4-D	1.01782e-38	-0.562502	0.397	0.491	8.85502e-36	ZSCAN4
ENSG00000165588-LINE2449-OTX2-D-N2	0.00119591	-0.564879	0.481	0.458	1	OTX2
ENSG00000060566-LINE327-CREB3L3-I	2.09228e-10	-0.565328	0.454	0.469	1.82029e-07	CREB3L3
ENSG00000107175-LINE352-CREB3-D-N1	2.09228e-10	-0.565328	0.454	0.469	1.82029e-07	CREB3
ENSG00000143578-LINE419-CREB3L4-I	2.09228e-10	-0.565328	0.454	0.469	1.82029e-07	CREB3L4
ENSG00000120149-LINE2295-MSX2-D-N2	2.86497e-13	-0.567276	0.448	0.478	2.49252e-10	MSX2
ENSG00000188909-LINE2550-BSX-D	2.86497e-13	-0.567276	0.448	0.478	2.49252e-10	BSX
ENSG00000127528-LINE2754-KLF2-I-N15	5.19998e-48	-0.569908	0.376	0.473	4.52399e-45	KLF2
ENSG00000215754-LINE2568-ENSG00000215754-I	0.60341	-0.577457	0.532	0.451	1	ENSG00000215754
ENSG00000217642-LINE2569-ENSG00000217642-I	0.60341	-0.577457	0.532	0.451	1	ENSG00000217642
ENSG00000224558-LINE2570-ENSG00000224558-I	0.60341	-0.577457	0.532	0.451	1	ENSG00000224558
ENSG00000225958-LINE2572-ENSG00000225958-I	0.60341	-0.577457	0.532	0.451	1	ENSG00000225958
ENSG00000226866-LINE2574-ENSG00000226866-I	0.60341	-0.577457	0.532	0.451	1	ENSG00000226866
ENSG00000227476-LINE2576-DUX4L5-I	0.60341	-0.577457	0.532	0.451	1	DUX4L5
ENSG00000227522-LINE2577-ENSG00000227522-I	0.60341	-0.577457	0.532	0.451	1	ENSG00000227522
ENSG00000227904-LINE2578-DUX4L2-I	0.60341	-0.577457	0.532	0.451	1	DUX4L2
ENSG00000228114-LINE2579-DUX4L3-I	0.60341	-0.577457	0.532	0.451	1	DUX4L3
ENSG00000228188-LINE2580-DUX4L6-I	0.60341	-0.577457	0.532	0.451	1	DUX4L6
ENSG00000228710-LINE2581-ENSG00000228710-I	0.60341	-0.577457	0.532	0.451	1	ENSG00000228710
ENSG00000229617-LINE2583-CT4768282-I	0.60341	-0.577457	0.532	0.451	1	CT4768282
ENSG00000230380-LINE2584-ENSG00000230380-I	0.60341	-0.577457	0.532	0.451	1	ENSG00000230380
ENSG00000230776-LINE2586-ENSG00000230776-I	0.60341	-0.577457	0.532	0.451	1	ENSG00000230776
ENSG00000231089-LINE2587-AL5921702-I	0.60341	-0.577457	0.532	0.451	1	AL5921702
ENSG00000232923-LINE2590-ENSG00000232923-I	0.60341	-0.577457	0.532	0.451	1	ENSG00000232923
ENSG00000233294-LINE2591-ENSG00000233294-I	0.60341	-0.577457	0.532	0.451	1	ENSG00000233294
ENSG00000233361-LINE2592-ENSG00000233361-I	0.60341	-0.577457	0.532	0.451	1	ENSG00000233361
ENSG00000233698-LINE2593-ENSG00000233698-I	0.60341	-0.577457	0.532	0.451	1	ENSG00000233698
ENSG00000233794-LINE2594-ENSG00000233794-I	0.60341	-0.577457	0.532	0.451	1	ENSG00000233794
[truncated: 418 more rows]

## Sheet: Mesangial cell
	p_val	avg_log2FC	pct.1	pct.2	p_val_adj	gene
[truncated: 870 more rows]

## Sheet: Endothelium (VCAM1+)
	p_val	avg_log2FC	pct.1	pct.2	p_val_adj	gene
[truncated: 870 more rows]

[truncated: 4 more sheets: Tumor, B cell, Treg, Mast cell]
