# Supplementary material for: Single-cell multiomics analysis reveals regulatory programs in clear cell renal cell carcinoma
Source: Cell Discov. 2022 Jul 19;8:68. doi: 10.1038/s41421-022-00415-0 (PMC9296597; doi:10.1038/s41421-022-00415-0)
Supplement: Supplementary file 7 — Supplementary Table S6 [file 41421_2022_415_MOESM7_ESM.xlsx]

## Sheet: Sheet1
Supplementary Table S6. 49 tumor specific TFs
TF	-Log10(adjusted P)	Log2(FC)
HNF1A	323.31	30.6
HNF1B	323.31	30.5
JUNB	323.31	16
BACH2	323.31	13.36
JUN	323.31	13.29
HNF4G	323.31	12.71
HNF4A	323.31	12.09
ISL1	323.31	12.06
AC0125311	323.31	11.9
HOXA4	323.31	11.9
FOSL2	323.31	11.89
FOSB	323.31	11.06
HOXC5	323.31	11.05
BACH1	323.31	11.03
HOXB4	323.31	10.41
JUND	323.31	9.59
HOXB5	323.31	9.17
FOSL1	323.31	9.08
FOS	323.31	8.7
JDP2	323.31	8.51
POU4F2	323.31	8.28
POU4F3	323.31	8.28
OTP	323.31	8.23
HLX	323.31	8.05
LMX1B	323.31	7.94
LHX3	323.31	7.86
VENTX	323.31	7.77
HOXB3	323.31	7.39
POU4F1	323.31	7.28
NFE2L2	323.31	7.15
MNX1	323.31	6.84
NFIX	323.31	6.83
NFE2	323.31	6.72
BARX2	323.31	6.68
DLX1	323.31	6.56
NFIB	323.31	6.44
HOXB2	323.31	6.33
POU1F1	323.31	6.27
NKX62	323.31	6.26
NKX63	323.31	6.24
POU6F2	323.31	6.04
BATF	302	5.96
VTN	323.31	5.95
NOTO	323.31	5.84
HOXB7	323.31	5.83
RXRG	323.31	5.81
LHX1	323.31	5.54
LHX5	323.31	5.54
RXRB	323.31	5.49
