# Supplementary material for: Single-cell multiomics analysis reveals regulatory programs in clear cell renal cell carcinoma
Source: Cell Discov. 2022 Jul 19;8:68. doi: 10.1038/s41421-022-00415-0 (PMC9296597; doi:10.1038/s41421-022-00415-0)
Supplement: Supplementary file 8 — Supplementary Table S7 [file 41421_2022_415_MOESM8_ESM.xlsx]

## Sheet: Sheet1
Supplementary Table S7. signature gene of each meta-program
Meta-program 1	Meta-program 2
JUN	FXYD2
FOS	RBP4
VEGFA	CRYAB
IGFBP3	NAT8
ATF3	GSTA1
NEAT1	GAPDH
CP	GSTA2
HILPDA	PCK1
PGF	PLIN2
TGM2	CYB5A
VIM	MIF
SOX4	GPX3
AHNAK2	NNMT
KCNQ1OT1	KHK
RRAD	NDUFA4L2
HSPA1A	PDZK1IP1
PLOD2	CXCL14
MALAT1	FABP7
HSPA1B	ALDOB
FAM153CP	EEF1A1
SOX9	RBP5
EGR1	TXN
FOSB	SERPINA1
SOCS3	SMIM24
C3	ANXA4
C1R	MSRA
EDN1	CRIP1
C11orf96	ACAA2
MDK	TMEM176A
ZFP36L1	KRT18
