# Supplementary material for: Single-cell multiomics analysis reveals regulatory programs in clear cell renal cell carcinoma
Source: Cell Discov. 2022 Jul 19;8:68. doi: 10.1038/s41421-022-00415-0 (PMC9296597; doi:10.1038/s41421-022-00415-0)
Supplement: Supplementary file 9 — Supplementary Table S8 [file 41421_2022_415_MOESM9_ESM.xlsx]

## Sheet: Ligand-Receptor pairs
Supplementary Table S8. Collected ligand-receptors pairs
id_cp_interaction	partner_a	partner_b	protein_name_a	protein_name_b	annotation_strategy	source
CPI-LiepingChen1	IL1A	IL1R1	P01583	P14778	curated	LiepingChen.2013.NatureReviewImmunology
CPI-LiepingChen2	IL1A	IL1R2	P01583	P27930	curated	LiepingChen.2013.NatureReviewImmunology
CPI-LiepingChen3	IL1B	IL1R1	P01584	P14778	curated	LiepingChen.2013.NatureReviewImmunology
CPI-LiepingChen4	IL1B	IL1R2	P01584	P27930	curated	LiepingChen.2013.NatureReviewImmunology
CPI-LiepingChen5	IL1RN	IL1R1	P18510	P14778	curated	LiepingChen.2013.NatureReviewImmunology
CPI-LiepingChen6	IL18	IL18R1	Q14116	Q13478	curated	LiepingChen.2013.NatureReviewImmunology
CPI-LiepingChen7	IL18	IL18RAP	Q14116	O95256	curated	LiepingChen.2013.NatureReviewImmunology
CPI-LiepingChen8	IL2	IL2RA	P60568	P01589	curated	LiepingChen.2013.NatureReviewImmunology
CPI-LiepingChen9	IL2	IL2RB	P60568	P14784	curated	LiepingChen.2013.NatureReviewImmunology
CPI-LiepingChen10	IL2	IL2RG	P60568	P31785	curated	LiepingChen.2013.NatureReviewImmunology
CPI-LiepingChen11	IL4	IL4R	P05112	P24394	curated	LiepingChen.2013.NatureReviewImmunology
CPI-LiepingChen12	IL4	IL2RG	P05112	P31785	curated	LiepingChen.2013.NatureReviewImmunology
CPI-LiepingChen13	IL4	IL13RA1	P05112	P78552	curated	LiepingChen.2013.NatureReviewImmunology
CPI-LiepingChen14	IL7	IL7R	P13232	P16871	curated	LiepingChen.2013.NatureReviewImmunology
CPI-LiepingChen15	IL7	IL2RG	P13232	P31785	curated	LiepingChen.2013.NatureReviewImmunology
CPI-LiepingChen16	IL9	IL9R	P15248	Q01113	curated	LiepingChen.2013.NatureReviewImmunology
CPI-LiepingChen17	IL9	IL2RG	P15248	P31785	curated	LiepingChen.2013.NatureReviewImmunology
CPI-LiepingChen18	IL13	IL13RA1	P35225	P78552	curated	LiepingChen.2013.NatureReviewImmunology
CPI-LiepingChen19	IL13	IL13RA2	P35225	Q14627	curated	LiepingChen.2013.NatureReviewImmunology
CPI-LiepingChen20	IL13	IL4R	P35225	P24394	curated	LiepingChen.2013.NatureReviewImmunology
CPI-LiepingChen21	IL13	IL2RG	P35225	P31785	curated	LiepingChen.2013.NatureReviewImmunology
CPI-LiepingChen22	IL15	IL15RA	P40933	Q13261	curated	LiepingChen.2013.NatureReviewImmunology
CPI-LiepingChen23	IL15	IL2RB	P40933	P14784	curated	LiepingChen.2013.NatureReviewImmunology
CPI-LiepingChen24	IL15	IL2RG	P40933	P31785	curated	LiepingChen.2013.NatureReviewImmunology
CPI-LiepingChen25	IL3	IL3RA	P08700	P26951	curated	LiepingChen.2013.NatureReviewImmunology
CPI-LiepingChen26	IL3	CSF2RB	P08700	P32927	curated	LiepingChen.2013.NatureReviewImmunology
CPI-LiepingChen27	IL5	IL5RA	P05113	Q01344	curated	LiepingChen.2013.NatureReviewImmunology
CPI-LiepingChen28	IL5	CSF2RB	P05113	P32927	curated	LiepingChen.2013.NatureReviewImmunology
CPI-LiepingChen29	CSF2	CSF2RB	P04141	P32927	curated	LiepingChen.2013.NatureReviewImmunology
CPI-LiepingChen30	CSF2	CSF2RA	P04141	P15509	curated	LiepingChen.2013.NatureReviewImmunology
CPI-LiepingChen31	IL6	IL6R	P05231	P08887	curated	LiepingChen.2013.NatureReviewImmunology
CPI-LiepingChen32	IL6	IL6ST	P05231	P40189	curated	LiepingChen.2013.NatureReviewImmunology
CPI-LiepingChen33	IL11	IL6ST	P20809	P40189	curated	LiepingChen.2013.NatureReviewImmunology
CPI-LiepingChen34	IL11	IL11RA	P20809	Q14626	curated	LiepingChen.2013.NatureReviewImmunology
CPI-LiepingChen35	CSF3	CSF3R	P09919	Q99062	curated	LiepingChen.2013.NatureReviewImmunology
CPI-LiepingChen36	IL12A	IL12RB1	P29459	P42701	curated	LiepingChen.2013.NatureReviewImmunology
CPI-LiepingChen37	IL12B	IL12RB1	P29460	P42701	curated	LiepingChen.2013.NatureReviewImmunology
CPI-LiepingChen38	LIF	LIFR	P15018	P42702	curated	LiepingChen.2013.NatureReviewImmunology
CPI-LiepingChen39	LIF	IL6ST	P15018	P40189	curated	LiepingChen.2013.NatureReviewImmunology
CPI-LiepingChen40	OSM	OSMR	P13725	Q99650	curated	LiepingChen.2013.NatureReviewImmunology
CPI-LiepingChen41	OSM	IL6ST	P13725	P40189	curated	LiepingChen.2013.NatureReviewImmunology
CPI-LiepingChen42	IL10	IL10RA	P22301	Q13651	curated	LiepingChen.2013.NatureReviewImmunology
CPI-LiepingChen43	IL20	IL20RA	Q9NYY1	Q9UHF4	curated	LiepingChen.2013.NatureReviewImmunology
CPI-LiepingChen44	IL20	IL20RB	Q9NYY1	Q6UXL0	curated	LiepingChen.2013.NatureReviewImmunology
CPI-LiepingChen45	IL16	CD4	Q14005	P01730	curated	LiepingChen.2013.NatureReviewImmunology
CPI-LiepingChen46	IL17A	IL17RA	Q16552	Q96F46	curated	LiepingChen.2013.NatureReviewImmunology
CPI-LiepingChen48	IFNB1	LIFR	P01574	P42702	curated	LiepingChen.2013.NatureReviewImmunology
CPI-LiepingChen49	IFNG	IFNGR1	P01579	P15260	curated	LiepingChen.2013.NatureReviewImmunology
CPI-LiepingChen50	CD40LG	CD40	P29965	P25942	curated	LiepingChen.2013.NatureReviewImmunology
CPI-LiepingChen51	LTB	LTBR	Q06643	P36941	curated	LiepingChen.2013.NatureReviewImmunology
CPI-LiepingChen52	TNF	TNFRSF1A	P01375	P19438	curated	LiepingChen.2013.NatureReviewImmunology
CPI-LiepingChen53	TNF	TNFRSF1B	P01375	P20333	curated	LiepingChen.2013.NatureReviewImmunology
CPI-LiepingChen54	TNFRSF14	BTLA	Q92956	Q7Z6A9	curated	LiepingChen.2013.NatureReviewImmunology
CPI-LiepingChen55	CADM1	CRTAM	Q9BY67	O95727	curated	LiepingChen.2013.NatureReviewImmunology
CPI-LiepingChen56	CCL1	CCR8	P22362	P51685	curated	LiepingChen.2013.NatureReviewImmunology
CPI-LiepingChen57	CCL11	CCR3	P51671	P51677	curated	LiepingChen.2013.NatureReviewImmunology
CPI-LiepingChen58	CCL13	CCR2	Q99616	P41597	curated	LiepingChen.2013.NatureReviewImmunology
CPI-LiepingChen59	CCL13	CCR3	Q99616	P51677	curated	LiepingChen.2013.NatureReviewImmunology
CPI-LiepingChen60	CCL14	CCR1	Q16627	P32246	curated	LiepingChen.2013.NatureReviewImmunology
CPI-LiepingChen61	CCL15	CCR1	Q16663	P32246	curated	LiepingChen.2013.NatureReviewImmunology
CPI-LiepingChen62	CCL15	CCR3	Q16663	P51677	curated	LiepingChen.2013.NatureReviewImmunology
CPI-LiepingChen63	CCL16	CCR1	O15467	P32246	curated	LiepingChen.2013.NatureReviewImmunology
CPI-LiepingChen64	CCL17	CCR4	Q92583	P51679	curated	LiepingChen.2013.NatureReviewImmunology
CPI-LiepingChen65	CCL18	GPER1	P55774	Q99527	curated	LiepingChen.2013.NatureReviewImmunology
CPI-LiepingChen66	CCL18	CCR8	P55774	P51685	curated	LiepingChen.2013.NatureReviewImmunology
CPI-LiepingChen67	CCL19	CCR7	Q99731	P32248	curated	LiepingChen.2013.NatureReviewImmunology
CPI-LiepingChen68	CCL2	CCR2	P13500	P41597	curated	LiepingChen.2013.NatureReviewImmunology
CPI-LiepingChen69	CCL20	CCR6	P78556	P51684	curated	LiepingChen.2013.NatureReviewImmunology
CPI-LiepingChen70	CCL21	CCR7	O00585	P32248	curated	LiepingChen.2013.NatureReviewImmunology
CPI-LiepingChen71	CCL22	CCR4	O00626	P51679	curated	LiepingChen.2013.NatureReviewImmunology
CPI-LiepingChen72	CCL23	CCR1	P55773	P32246	curated	LiepingChen.2013.NatureReviewImmunology
CPI-LiepingChen73	CCL24	CCR3	O00175	P51677	curated	LiepingChen.2013.NatureReviewImmunology
CPI-LiepingChen74	CCL25	CCR9	O15444	P51686	curated	LiepingChen.2013.NatureReviewImmunology
CPI-LiepingChen75	CCL26	CCR3	Q9Y258	P51677	curated	LiepingChen.2013.NatureReviewImmunology
CPI-LiepingChen76	CCL27	CCR10	Q9Y4X3	P46092	curated	LiepingChen.2013.NatureReviewImmunology
CPI-LiepingChen77	CCL3	CCR1	P10147	P32246	curated	LiepingChen.2013.NatureReviewImmunology
CPI-LiepingChen78	CCL3	CCR5	P10147	P51681	curated	LiepingChen.2013.NatureReviewImmunology
CPI-LiepingChen79	CCL4	CCR5	P13236	P51681	curated	LiepingChen.2013.NatureReviewImmunology
CPI-LiepingChen80	CCL5	CCR1	P13501	P32246	curated	LiepingChen.2013.NatureReviewImmunology
CPI-LiepingChen81	CCL5	CCR3	P13501	P51677	curated	LiepingChen.2013.NatureReviewImmunology
CPI-LiepingChen82	CCL5	CCR5	P13501	P51681	curated	LiepingChen.2013.NatureReviewImmunology
CPI-LiepingChen83	CCL7	CCR1	P80098	P32246	curated	LiepingChen.2013.NatureReviewImmunology
CPI-LiepingChen84	CCL7	CCR3	P80098	P51677	curated	LiepingChen.2013.NatureReviewImmunology
CPI-LiepingChen85	CCL7	CCR2	P80098	P41597	curated	LiepingChen.2013.NatureReviewImmunology
CPI-LiepingChen86	CCL8	CCR3	P80075	P51677	curated	LiepingChen.2013.NatureReviewImmunology
CPI-LiepingChen87	CD160	TNFRSF14	O95971	Q92956	curated	LiepingChen.2013.NatureReviewImmunology
CPI-LiepingChen88	CD274	PDCD1	Q9NZQ7	Q15116	curated	LiepingChen.2013.NatureReviewImmunology
CPI-LiepingChen89	CD274	CD80	Q9NZQ7	P33681	curated	LiepingChen.2013.NatureReviewImmunology
CPI-LiepingChen90	CD2	CD48	P06729	P09326	curated	LiepingChen.2013.NatureReviewImmunology
CPI-LiepingChen91	CD244	CD48	Q9BZW8	P09326	curated	LiepingChen.2013.NatureReviewImmunology
CPI-LiepingChen92	CD70	CD27	P32970	P26842	curated	LiepingChen.2013.NatureReviewImmunology
CPI-LiepingChen93	CD80	CD28	P33681	P10747	curated	LiepingChen.2013.NatureReviewImmunology
CPI-LiepingChen94	CD80	CTLA4	P33681	P16410	curated	LiepingChen.2013.NatureReviewImmunology
CPI-LiepingChen95	CD84	CD84	Q9UIB8	Q9UIB8	curated	LiepingChen.2013.NatureReviewImmunology
CPI-LiepingChen96	CD86	CD28	P42081	P10747	curated	LiepingChen.2013.NatureReviewImmunology
CPI-LiepingChen97	CD86	CTLA4	P42081	P16410	curated	LiepingChen.2013.NatureReviewImmunology
CPI-LiepingChen98	CSF1	CSF1R	P09603	P07333	curated	LiepingChen.2013.NatureReviewImmunology
CPI-LiepingChen99	CX3CL1	CX3CR1	P78423	P49238	curated	LiepingChen.2013.NatureReviewImmunology
CPI-LiepingChen100	CXCL1	CXCR1	P09341	P25024	curated	LiepingChen.2013.NatureReviewImmunology
CPI-LiepingChen101	CXCL1	CXCR2	P09341	P25025	curated	LiepingChen.2013.NatureReviewImmunology
CPI-LiepingChen102	CXCL10	CXCR3	P02778	P49682	curated	LiepingChen.2013.NatureReviewImmunology
CPI-LiepingChen103	CXCL11	CXCR3	O14625	P49682	curated	LiepingChen.2013.NatureReviewImmunology
CPI-LiepingChen104	CXCL12	CXCR4	P48061	P61073	curated	LiepingChen.2013.NatureReviewImmunology
CPI-LiepingChen105	CXCL13	CXCR5	O43927	P32302	curated	LiepingChen.2013.NatureReviewImmunology
CPI-LiepingChen106	CXCL2	CXCR2	P19875	P25025	curated	LiepingChen.2013.NatureReviewImmunology
CPI-LiepingChen107	CXCL3	CXCR2	P19876	P25025	curated	LiepingChen.2013.NatureReviewImmunology
CPI-LiepingChen108	CXCL5	CXCR2	P42830	P25025	curated	LiepingChen.2013.NatureReviewImmunology
CPI-LiepingChen109	CXCL6	CXCR1	P80162	P25024	curated	LiepingChen.2013.NatureReviewImmunology
CPI-LiepingChen110	CXCL6	CXCR2	P80162	P25025	curated	LiepingChen.2013.NatureReviewImmunology
CPI-LiepingChen111	CXCL8	CXCR1	P10145	P25024	curated	LiepingChen.2013.NatureReviewImmunology
CPI-LiepingChen112	CXCL8	CXCR2	P10145	P25025	curated	LiepingChen.2013.NatureReviewImmunology
CPI-LiepingChen113	CXCL9	CXCR3	Q07325	P49682	curated	LiepingChen.2013.NatureReviewImmunology
CPI-LiepingChen114	EPO	EPOR	P01588	P19235	curated	LiepingChen.2013.NatureReviewImmunology
CPI-LiepingChen115	FASLG	FAS	P48023	P25445	curated	LiepingChen.2013.NatureReviewImmunology
CPI-LiepingChen116	FASLG	TNFRSF6B	P48023	O95407	curated	LiepingChen.2013.NatureReviewImmunology
CPI-LiepingChen117	FLT3LG	FLT3	P49771	P36888	curated	LiepingChen.2013.NatureReviewImmunology
CPI-LiepingChen118	HAVCR1	HAVCR1	Q96D42	Q96D42	curated	LiepingChen.2013.NatureReviewImmunology
CPI-LiepingChen119	ICOSLG	CD28	O75144	P10747	curated	LiepingChen.2013.NatureReviewImmunology
CPI-LiepingChen120	ICOSLG	ICOS	O75144	Q9Y6W8	curated	LiepingChen.2013.NatureReviewImmunology
CPI-LiepingChen121	ICOSLG	CTLA4	O75144	P16410	curated	LiepingChen.2013.NatureReviewImmunology
CPI-LiepingChen122	KITLG	KIT	P21583	P10721	curated	LiepingChen.2013.NatureReviewImmunology
CPI-LiepingChen123	LGALS9	HAVCR2	O00182	Q8TDQ0	curated	LiepingChen.2013.NatureReviewImmunology
CPI-LiepingChen124	LTA	TNFRSF1A	P01374	P19438	curated	LiepingChen.2013.NatureReviewImmunology
CPI-LiepingChen125	LTA	TNFRSF14	P01374	Q92956	curated	LiepingChen.2013.NatureReviewImmunology
CPI-LiepingChen126	LY9	LY9	Q9HBG7	Q9HBG7	curated	LiepingChen.2013.NatureReviewImmunology
CPI-LiepingChen127	MSMB	MST1R	P08118	Q04912	curated	LiepingChen.2013.NatureReviewImmunology
CPI-LiepingChen128	NECTIN1	CD96	Q15223	P40200	curated	LiepingChen.2013.NatureReviewImmunology
CPI-LiepingChen129	NECTIN2	CD226	Q92692	Q15762	curated	LiepingChen.2013.NatureReviewImmunology
CPI-LiepingChen130	NECTIN2	TIGIT	Q92692	Q495A1	curated	LiepingChen.2013.NatureReviewImmunology
CPI-LiepingChen131	NECTIN3	TIGIT	Q9NQS3	Q495A1	curated	LiepingChen.2013.NatureReviewImmunology
CPI-LiepingChen132	PDCD1LG2	PDCD1	Q9BQ51	Q15116	curated	LiepingChen.2013.NatureReviewImmunology
CPI-LiepingChen133	PF4	CXCR3	P02776	P49682	curated	LiepingChen.2013.NatureReviewImmunology
CPI-LiepingChen134	PPBP	CXCR2	P02775	P25025	curated	LiepingChen.2013.NatureReviewImmunology
CPI-LiepingChen135	PVR	TIGIT	P15151	Q495A1	curated	LiepingChen.2013.NatureReviewImmunology
CPI-LiepingChen136	PVR	CD96	P15151	P40200	curated	LiepingChen.2013.NatureReviewImmunology
CPI-LiepingChen137	SLAMF1	SLAMF1	Q13291	Q13291	curated	LiepingChen.2013.NatureReviewImmunology
CPI-LiepingChen138	SLAMF6	SLAMF6	Q96DU3	Q96DU3	curated	LiepingChen.2013.NatureReviewImmunology
CPI-LiepingChen139	SLAMF7	SLAMF7	Q9NQ25	Q9NQ25	curated	LiepingChen.2013.NatureReviewImmunology
CPI-LiepingChen140	TGFB1	TGFBR1	P01137	P36897	curated	LiepingChen.2013.NatureReviewImmunology
CPI-LiepingChen141	TGFB2	TGFBR2	P61812	P37173	curated	LiepingChen.2013.NatureReviewImmunology
CPI-LiepingChen142	TGFB3	TGFBR3	P10600	Q03167	curated	LiepingChen.2013.NatureReviewImmunology
CPI-LiepingChen143	TIMD4	HAVCR1	Q96H15	Q96D42	curated	LiepingChen.2013.NatureReviewImmunology
CPI-LiepingChen144	TNFSF10	TNFRSF10A	P50591	O00220	curated	LiepingChen.2013.NatureReviewImmunology
CPI-LiepingChen145	TNFSF10	TNFRSF10B	P50591	O14763	curated	LiepingChen.2013.NatureReviewImmunology
CPI-LiepingChen146	TNFSF10	TNFRSF10C	P50591	O14798	curated	LiepingChen.2013.NatureReviewImmunology
CPI-LiepingChen147	TNFSF10	TNFRSF10D	P50591	Q9UBN6	curated	LiepingChen.2013.NatureReviewImmunology
CPI-LiepingChen148	TNFSF11	TNFRSF11A	O14788	Q9Y6Q6	curated	LiepingChen.2013.NatureReviewImmunology
CPI-LiepingChen149	TNFSF11	TNFRSF11B	O14788	O00300	curated	LiepingChen.2013.NatureReviewImmunology
CPI-LiepingChen150	TNFSF11	TNFRSF10C	O14788	O14798	curated	LiepingChen.2013.NatureReviewImmunology
CPI-LiepingChen151	TNFSF12	TNFRSF25	O43508	Q93038	curated	LiepingChen.2013.NatureReviewImmunology
CPI-LiepingChen152	TNFSF12	TNFRSF10D	O43508	Q9UBN6	curated	LiepingChen.2013.NatureReviewImmunology
CPI-LiepingChen153	TNFSF13	TNFRSF13B	O75888	O14836	curated	LiepingChen.2013.NatureReviewImmunology
CPI-LiepingChen154	TNFSF13	TNFRSF17	O75888	Q02223	curated	LiepingChen.2013.NatureReviewImmunology
CPI-LiepingChen155	TNFSF13B	TNFRSF17	Q9Y275	Q02223	curated	LiepingChen.2013.NatureReviewImmunology
CPI-LiepingChen156	TNFSF13B	TNFRSF13B	Q9Y275	O14836	curated	LiepingChen.2013.NatureReviewImmunology
CPI-LiepingChen157	TNFSF13B	TNFRSF13C	Q9Y275	Q96RJ3	curated	LiepingChen.2013.NatureReviewImmunology
CPI-LiepingChen158	TNFSF14	LTBR	O43557	P36941	curated	LiepingChen.2013.NatureReviewImmunology
CPI-LiepingChen159	TNFSF14	TNFRSF14	O43557	Q92956	curated	LiepingChen.2013.NatureReviewImmunology
CPI-LiepingChen160	TNFSF14	TNFRSF6B	O43557	O95407	curated	LiepingChen.2013.NatureReviewImmunology
CPI-LiepingChen161	TNFSF15	TNFRSF25	O95150	Q93038	curated	LiepingChen.2013.NatureReviewImmunology
CPI-LiepingChen162	TNFSF15	TNFRSF6B	O95150	O95407	curated	LiepingChen.2013.NatureReviewImmunology
CPI-LiepingChen163	TNFSF18	TNFRSF18	Q9UNG2	Q9Y5U5	curated	LiepingChen.2013.NatureReviewImmunology
CPI-LiepingChen164	TNFSF4	TNFRSF4	P23510	P43489	curated	LiepingChen.2013.NatureReviewImmunology
CPI-LiepingChen165	TNFSF8	TNFRSF8	P32971	P28908	curated	LiepingChen.2013.NatureReviewImmunology
CPI-LiepingChen166	TNFSF9	TNFRSF9	P41273	Q07011	curated	LiepingChen.2013.NatureReviewImmunology
CPI-LiepingChen167	XCL1	XCR1	P47992	P46094	curated	LiepingChen.2013.NatureReviewImmunology
CPI-LiepingChen168	XCL2	XCR1	Q9UBD3	P46094	curated	LiepingChen.2013.NatureReviewImmunology
CPI-Ramilowski1	A2M	LRP1	P01023	Q07954	literature supported	Ramilowski.2015.NatureComm
CPI-Ramilowski2	AANAT	MTNR1A	Q16613	P48039	literature supported	Ramilowski.2015.NatureComm
CPI-Ramilowski3	AANAT	MTNR1B	Q16613	P49286	literature supported	Ramilowski.2015.NatureComm
CPI-Ramilowski4	ACE	AGTR2	P12821	P50052	literature supported	Ramilowski.2015.NatureComm
CPI-Ramilowski5	ACE	BDKRB2	P12821	P30411	literature supported	Ramilowski.2015.NatureComm
CPI-Ramilowski6	ADAM10	AXL	O14672	P30530	literature supported	Ramilowski.2015.NatureComm
CPI-Ramilowski7	ADAM10	EPHA3	O14672	P29320	literature supported	Ramilowski.2015.NatureComm
CPI-Ramilowski8	ADAM12	ITGA9	O43184	Q13797	literature supported	Ramilowski.2015.NatureComm
CPI-Ramilowski9	ADAM12	ITGB1	O43184	P05556	literature supported	Ramilowski.2015.NatureComm
CPI-Ramilowski10	ADAM12	SDC4	O43184	P31431	literature supported	Ramilowski.2015.NatureComm
CPI-Ramilowski11	ADAM15	ITGA5	Q13444	P08648	literature supported	Ramilowski.2015.NatureComm
CPI-Ramilowski12	ADAM15	ITGA9	Q13444	Q13797	literature supported	Ramilowski.2015.NatureComm
CPI-Ramilowski13	ADAM15	ITGAV	Q13444	P06756	literature supported	Ramilowski.2015.NatureComm
CPI-Ramilowski14	ADAM15	ITGB1	Q13444	P05556	literature supported	Ramilowski.2015.NatureComm
CPI-Ramilowski15	ADAM15	ITGB3	Q13444	P05106	literature supported	Ramilowski.2015.NatureComm
CPI-Ramilowski16	ADAM17	ERBB4	P78536	Q15303	literature supported	Ramilowski.2015.NatureComm
CPI-Ramilowski17	ADAM17	ITGA5	P78536	P08648	literature supported	Ramilowski.2015.NatureComm
CPI-Ramilowski18	ADAM17	ITGB1	P78536	P05556	literature supported	Ramilowski.2015.NatureComm
CPI-Ramilowski19	ADAM17	NOTCH1	P78536	P46531	literature supported	Ramilowski.2015.NatureComm
CPI-Ramilowski20	ADAM23	ITGA5	O75077	P08648	literature supported	Ramilowski.2015.NatureComm
CPI-Ramilowski21	ADAM23	ITGB3	O75077	P05106	literature supported	Ramilowski.2015.NatureComm
CPI-Ramilowski22	ADAM28	ITGA4	Q9UKQ2	P13612	literature supported	Ramilowski.2015.NatureComm
CPI-Ramilowski23	ADAM2	CD9	Q99965	P21926	literature supported	Ramilowski.2015.NatureComm
CPI-Ramilowski24	ADAM2	ITGA6	Q99965	P23229	literature supported	Ramilowski.2015.NatureComm
CPI-Ramilowski25	ADAM2	ITGA9	Q99965	Q13797	literature supported	Ramilowski.2015.NatureComm
CPI-Ramilowski26	ADAM2	ITGB1	Q99965	P05556	literature supported	Ramilowski.2015.NatureComm
CPI-Ramilowski27	ADAM2	ITGB7	Q99965	P26010	literature supported	Ramilowski.2015.NatureComm
CPI-Ramilowski28	ADAM9	ITGA3	Q13443	P26006	literature supported	Ramilowski.2015.NatureComm
CPI-Ramilowski29	ADAM9	ITGA6	Q13443	P23229	literature supported	Ramilowski.2015.NatureComm
CPI-Ramilowski30	ADAM9	ITGAV	Q13443	P06756	literature supported	Ramilowski.2015.NatureComm
CPI-Ramilowski31	ADAM9	ITGB1	Q13443	P05556	literature supported	Ramilowski.2015.NatureComm
CPI-Ramilowski32	ADAM9	ITGB5	Q13443	P18084	literature supported	Ramilowski.2015.NatureComm
CPI-Ramilowski33	ADCYAP1	ADCYAP1R1	P18509	P41586	literature supported	Ramilowski.2015.NatureComm
CPI-Ramilowski34	ADCYAP1	SCTR	P18509	P47872	literature supported	Ramilowski.2015.NatureComm
CPI-Ramilowski35	ADCYAP1	VIPR1	P18509	P32241	literature supported	Ramilowski.2015.NatureComm
CPI-Ramilowski36	ADCYAP1	VIPR2	P18509	P41587	literature supported	Ramilowski.2015.NatureComm
CPI-Ramilowski37	ADIPOQ	ADIPOR1	Q15848	Q96A54	literature supported	Ramilowski.2015.NatureComm
CPI-Ramilowski38	ADIPOQ	ADIPOR2	Q15848	Q86V24	literature supported	Ramilowski.2015.NatureComm
CPI-Ramilowski39	ADM2	CALCR	Q7Z4H4	P30988	literature supported	Ramilowski.2015.NatureComm
CPI-Ramilowski40	ADM2	CALCRL	Q7Z4H4	Q16602	literature supported	Ramilowski.2015.NatureComm
CPI-Ramilowski41	ADM2	RAMP1	Q7Z4H4	O60894	literature supported	Ramilowski.2015.NatureComm
CPI-Ramilowski42	ADM	CALCR	P35318	P30988	literature supported	Ramilowski.2015.NatureComm
CPI-Ramilowski43	ADM	CALCRL	P35318	Q16602	literature supported	Ramilowski.2015.NatureComm
CPI-Ramilowski44	ADM	GPR182	P35318	O15218	literature supported	Ramilowski.2015.NatureComm
CPI-Ramilowski45	ADM	MRGPRX2	P35318	Q96LB1	literature supported	Ramilowski.2015.NatureComm
CPI-Ramilowski46	ADM	RAMP2	P35318	O60895	literature supported	Ramilowski.2015.NatureComm
CPI-Ramilowski47	AGRN	ATP1A3	O00468	P13637	literature supported	Ramilowski.2015.NatureComm
CPI-Ramilowski48	AGRN	LRP4	O00468	O75096	literature supported	Ramilowski.2015.NatureComm
CPI-Ramilowski49	AGRN	MUSK	O00468	O15146	literature supported	Ramilowski.2015.NatureComm
CPI-Ramilowski50	AGRP	MC3R	O00253	P41968	literature supported	Ramilowski.2015.NatureComm
CPI-Ramilowski51	AGRP	MC4R	O00253	P32245	literature supported	Ramilowski.2015.NatureComm
CPI-Ramilowski52	AGRP	MC5R	O00253	P33032	literature supported	Ramilowski.2015.NatureComm
CPI-Ramilowski53	AGRP	SDC3	O00253	O75056	literature supported	Ramilowski.2015.NatureComm
CPI-Ramilowski54	AGT	AGTR1	P01019	P30556	literature supported	Ramilowski.2015.NatureComm
CPI-Ramilowski55	AGT	AGTR2	P01019	P50052	literature supported	Ramilowski.2015.NatureComm
CPI-Ramilowski56	AGT	LRP2	P01019	P98164	literature supported	Ramilowski.2015.NatureComm
CPI-Ramilowski57	AGT	MAS1	P01019	P04201	literature supported	Ramilowski.2015.NatureComm
CPI-Ramilowski58	AHSG	INSR	P02765	P06213	literature supported	Ramilowski.2015.NatureComm
CPI-Ramilowski59	ALB	LRP2	P02768	P98164	literature supported	Ramilowski.2015.NatureComm
CPI-Ramilowski60	AMELX	LAMP1	Q99217	P11279	literature supported	Ramilowski.2015.NatureComm
CPI-Ramilowski61	AMELY	LAMP1	Q99218	P11279	literature supported	Ramilowski.2015.NatureComm
CPI-Ramilowski62	AMH	ACVR1	P03971	Q04771	literature supported	Ramilowski.2015.NatureComm
CPI-Ramilowski63	AMH	AMHR2	P03971	Q16671	literature supported	Ramilowski.2015.NatureComm
CPI-Ramilowski64	AMH	EGFR	P03971	P00533	literature supported	Ramilowski.2015.NatureComm
CPI-Ramilowski65	ANGPT1	ITGA5	Q15389	P08648	literature supported	Ramilowski.2015.NatureComm
CPI-Ramilowski66	ANGPT1	TEK	Q15389	Q02763	literature supported	Ramilowski.2015.NatureComm
CPI-Ramilowski67	ANGPT1	TIE1	Q15389	P35590	literature supported	Ramilowski.2015.NatureComm
CPI-Ramilowski68	ANGPT2	TEK	O15123	Q02763	literature supported	Ramilowski.2015.NatureComm
CPI-Ramilowski69	ANGPT4	TEK	Q9Y264	Q02763	literature supported	Ramilowski.2015.NatureComm
CPI-Ramilowski70	ANGPTL1	TEK	O95841	Q02763	literature supported	Ramilowski.2015.NatureComm
CPI-Ramilowski71	ANGPTL3	ITGA5	Q9Y5C1	P08648	literature supported	Ramilowski.2015.NatureComm
CPI-Ramilowski72	ANGPTL3	ITGAV	Q9Y5C1	P06756	literature supported	Ramilowski.2015.NatureComm
CPI-Ramilowski73	ANGPTL3	ITGB3	Q9Y5C1	P05106	literature supported	Ramilowski.2015.NatureComm
CPI-Ramilowski74	ANXA1	DYSF	P04083	O75923	literature supported	Ramilowski.2015.NatureComm
CPI-Ramilowski75	ANXA1	EGFR	P04083	P00533	literature supported	Ramilowski.2015.NatureComm
CPI-Ramilowski76	ANXA1	FPR1	P04083	P21462	literature supported	Ramilowski.2015.NatureComm
CPI-Ramilowski77	ANXA1	FPR2	P04083	P25090	literature supported	Ramilowski.2015.NatureComm
CPI-Ramilowski78	ANXA1	FPR3	P04083	P25089	literature supported	Ramilowski.2015.NatureComm
CPI-Ramilowski79	APLN	APLNR	Q9ULZ1	P35414	literature supported	Ramilowski.2015.NatureComm
CPI-Ramilowski80	APOB	LDLR	P04114	P01130	literature supported	Ramilowski.2015.NatureComm
CPI-Ramilowski81	APOB	LRP2	P04114	P98164	literature supported	Ramilowski.2015.NatureComm
CPI-Ramilowski82	APOB	LSR	P04114	Q86X29	literature supported	Ramilowski.2015.NatureComm
CPI-Ramilowski83	APOB	OLR1	P04114	P78380	literature supported	Ramilowski.2015.NatureComm
CPI-Ramilowski84	APOD	LEPR	P05090	P48357	literature supported	Ramilowski.2015.NatureComm
CPI-Ramilowski85	APOE	LDLR	P02649	P01130	literature supported	Ramilowski.2015.NatureComm
CPI-Ramilowski86	APOE	LRP1	P02649	Q07954	literature supported	Ramilowski.2015.NatureComm
CPI-Ramilowski87	APOE	LRP2	P02649	P98164	literature supported	Ramilowski.2015.NatureComm
CPI-Ramilowski88	APOE	LRP5	P02649	O75197	literature supported	Ramilowski.2015.NatureComm
CPI-Ramilowski89	APOE	LRP8	P02649	Q14114	literature supported	Ramilowski.2015.NatureComm
CPI-Ramilowski90	APOE	SCARB1	P02649	Q8WTV0	literature supported	Ramilowski.2015.NatureComm
CPI-Ramilowski91	APOE	SORL1	P02649	Q92673	literature supported	Ramilowski.2015.NatureComm
CPI-Ramilowski92	APOE	VLDLR	P02649	P98155	literature supported	Ramilowski.2015.NatureComm
CPI-Ramilowski93	APP	CAV1	P05067	Q03135	literature supported	Ramilowski.2015.NatureComm
CPI-Ramilowski94	APP	CD74	P05067	P04233	literature supported	Ramilowski.2015.NatureComm
CPI-Ramilowski95	APP	FPR2	P05067	P25090	literature supported	Ramilowski.2015.NatureComm
CPI-Ramilowski96	APP	GPC1	P05067	P35052	literature supported	Ramilowski.2015.NatureComm
CPI-Ramilowski97	APP	LRP1	P05067	Q07954	literature supported	Ramilowski.2015.NatureComm
CPI-Ramilowski98	APP	NCSTN	P05067	Q92542	literature supported	Ramilowski.2015.NatureComm
CPI-Ramilowski99	APP	TNFRSF21	P05067	O75509	literature supported	Ramilowski.2015.NatureComm
CPI-Ramilowski101	AREG	EGFR	P15514	P00533	literature supported	Ramilowski.2015.NatureComm
CPI-Ramilowski102	AREG	ERBB3	P15514	P21860	literature supported	Ramilowski.2015.NatureComm
CPI-Ramilowski103	ARF1	CHRM3	P84077	P20309	literature supported	Ramilowski.2015.NatureComm
CPI-Ramilowski104	ARF1	INSR	P84077	P06213	literature supported	Ramilowski.2015.NatureComm
CPI-Ramilowski105	ARF1	PLD2	P84077	O14939	literature supported	Ramilowski.2015.NatureComm
CPI-Ramilowski106	ARTN	GFRA1	Q5T4W7	P56159	literature supported	Ramilowski.2015.NatureComm
CPI-Ramilowski107	ARTN	GFRA3	Q5T4W7	O60609	literature supported	Ramilowski.2015.NatureComm
CPI-Ramilowski108	ARTN	RET	Q5T4W7	P07949	literature supported	Ramilowski.2015.NatureComm
CPI-Ramilowski109	ASIP	ATRN	P42127	O75882	literature supported	Ramilowski.2015.NatureComm
CPI-Ramilowski110	ASIP	F11R	P42127	Q9Y624	literature supported	Ramilowski.2015.NatureComm
CPI-Ramilowski111	ASIP	MC1R	P42127	Q01726	literature supported	Ramilowski.2015.NatureComm
CPI-Ramilowski112	ASIP	MC2R	P42127	Q01718	literature supported	Ramilowski.2015.NatureComm
CPI-Ramilowski113	ASIP	MC3R	P42127	P41968	literature supported	Ramilowski.2015.NatureComm
CPI-Ramilowski114	ASIP	MC4R	P42127	P32245	literature supported	Ramilowski.2015.NatureComm
CPI-Ramilowski115	ASIP	MC5R	P42127	P33032	literature supported	Ramilowski.2015.NatureComm
CPI-Ramilowski116	AVP	AVPR1A	P01185	P37288	literature supported	Ramilowski.2015.NatureComm
CPI-Ramilowski117	AVP	AVPR1B	P01185	P47901	literature supported	Ramilowski.2015.NatureComm
CPI-Ramilowski118	AVP	AVPR2	P01185	P30518	literature supported	Ramilowski.2015.NatureComm
CPI-Ramilowski119	AVP	OXTR	P01185	P30559	literature supported	Ramilowski.2015.NatureComm
CPI-Ramilowski120	AZGP1	ITGAV	P25311	P06756	literature supported	Ramilowski.2015.NatureComm
CPI-Ramilowski121	B2M	CD1A	P61769	P06126	literature supported	Ramilowski.2015.NatureComm
CPI-Ramilowski122	B2M	CD1B	P61769	P29016	literature supported	Ramilowski.2015.NatureComm
CPI-Ramilowski123	B2M	HFE	P61769	Q30201	literature supported	Ramilowski.2015.NatureComm
CPI-Ramilowski124	B2M	HLA-F	P61769	P30511	literature supported	Ramilowski.2015.NatureComm
CPI-Ramilowski125	B2M	LILRB1	P61769	Q8NHL6	literature supported	Ramilowski.2015.NatureComm
CPI-Ramilowski126	BDNF	NGFR	P23560	P08138	literature supported	Ramilowski.2015.NatureComm
CPI-Ramilowski128	BDNF	NTRK2	P23560	Q16620	literature supported	Ramilowski.2015.NatureComm
CPI-Ramilowski129	BDNF	SORT1	P23560	Q99523	literature supported	Ramilowski.2015.NatureComm
CPI-Ramilowski130	BGN	TLR2	P21810	O60603	literature supported	Ramilowski.2015.NatureComm
CPI-Ramilowski131	BGN	TLR4	P21810	O00206	literature supported	Ramilowski.2015.NatureComm
CPI-Ramilowski132	BMP10	ACVR2A	O95393	P27037	literature supported	Ramilowski.2015.NatureComm
CPI-Ramilowski133	BMP10	ACVRL1	O95393	P37023	literature supported	Ramilowski.2015.NatureComm
CPI-Ramilowski134	BMP10	BMPR1A	O95393	P36894	literature supported	Ramilowski.2015.NatureComm
CPI-Ramilowski135	BMP10	BMPR1B	O95393	O00238	literature supported	Ramilowski.2015.NatureComm
CPI-Ramilowski136	BMP10	BMPR2	O95393	Q13873	literature supported	Ramilowski.2015.NatureComm
CPI-Ramilowski137	BMP10	ENG	O95393	P17813	literature supported	Ramilowski.2015.NatureComm
CPI-Ramilowski138	BMP15	ACVR2A	O95972	P27037	literature supported	Ramilowski.2015.NatureComm
CPI-Ramilowski139	BMP15	BMPR1A	O95972	P36894	literature supported	Ramilowski.2015.NatureComm
CPI-Ramilowski140	BMP15	BMPR1B	O95972	O00238	literature supported	Ramilowski.2015.NatureComm
CPI-Ramilowski141	BMP15	BMPR2	O95972	Q13873	literature supported	Ramilowski.2015.NatureComm
CPI-Ramilowski142	BMP2	ACVR1	P12643	Q04771	literature supported	Ramilowski.2015.NatureComm
CPI-Ramilowski143	BMP2	ACVR2A	P12643	P27037	literature supported	Ramilowski.2015.NatureComm
CPI-Ramilowski144	BMP2	ACVR2B	P12643	Q13705	literature supported	Ramilowski.2015.NatureComm
CPI-Ramilowski145	BMP2	BMPR1A	P12643	P36894	literature supported	Ramilowski.2015.NatureComm
CPI-Ramilowski146	BMP2	BMPR1B	P12643	O00238	literature supported	Ramilowski.2015.NatureComm
CPI-Ramilowski147	BMP2	BMPR2	P12643	Q13873	literature supported	Ramilowski.2015.NatureComm
CPI-Ramilowski148	BMP2	ENG	P12643	P17813	literature supported	Ramilowski.2015.NatureComm
CPI-Ramilowski150	BMP3	ACVR2B	P12645	Q13705	literature supported	Ramilowski.2015.NatureComm
CPI-Ramilowski151	BMP4	BMPR1A	P12644	P36894	literature supported	Ramilowski.2015.NatureComm
CPI-Ramilowski152	BMP4	BMPR1B	P12644	O00238	literature supported	Ramilowski.2015.NatureComm
CPI-Ramilowski153	BMP4	BMPR2	P12644	Q13873	literature supported	Ramilowski.2015.NatureComm
CPI-Ramilowski154	BMP5	BMPR1A	P22003	P36894	literature supported	Ramilowski.2015.NatureComm
CPI-Ramilowski155	BMP6	ACVR1	P22004	Q04771	literature supported	Ramilowski.2015.NatureComm
CPI-Ramilowski156	BMP6	ACVR2A	P22004	P27037	literature supported	Ramilowski.2015.NatureComm
CPI-Ramilowski157	BMP6	BMPR1A	P22004	P36894	literature supported	Ramilowski.2015.NatureComm
CPI-Ramilowski158	BMP6	BMPR1B	P22004	O00238	literature supported	Ramilowski.2015.NatureComm
CPI-Ramilowski159	BMP6	BMPR2	P22004	Q13873	literature supported	Ramilowski.2015.NatureComm
CPI-Ramilowski160	BMP7	ACVR1	P18075	Q04771	literature supported	Ramilowski.2015.NatureComm
CPI-Ramilowski161	BMP7	ACVR2A	P18075	P27037	literature supported	Ramilowski.2015.NatureComm
CPI-Ramilowski162	BMP7	ACVR2B	P18075	Q13705	literature supported	Ramilowski.2015.NatureComm
CPI-Ramilowski163	BMP7	BMPR1A	P18075	P36894	literature supported	Ramilowski.2015.NatureComm
CPI-Ramilowski164	BMP7	BMPR1B	P18075	O00238	literature supported	Ramilowski.2015.NatureComm
CPI-Ramilowski165	BMP7	BMPR2	P18075	Q13873	literature supported	Ramilowski.2015.NatureComm
CPI-Ramilowski166	BMP7	ENG	P18075	P17813	literature supported	Ramilowski.2015.NatureComm
CPI-Ramilowski167	BST1	CAV1	Q10588	Q03135	literature supported	Ramilowski.2015.NatureComm
CPI-Ramilowski168	BTC	EGFR	P35070	P00533	literature supported	Ramilowski.2015.NatureComm
CPI-Ramilowski169	BTC	ERBB2	P35070	P04626	literature supported	Ramilowski.2015.NatureComm
CPI-Ramilowski170	BTC	ERBB3	P35070	P21860	literature supported	Ramilowski.2015.NatureComm
CPI-Ramilowski171	BTC	ERBB4	P35070	Q15303	literature supported	Ramilowski.2015.NatureComm
CPI-Ramilowski172	BTLA	CD79A	Q7Z6A9	P11912	literature supported	Ramilowski.2015.NatureComm
CPI-Ramilowski173	BTLA	TNFRSF14	Q7Z6A9	Q92956	literature supported	Ramilowski.2015.NatureComm
CPI-Ramilowski174	BTLA	VTCN1	Q7Z6A9	Q7Z7D3	literature supported	Ramilowski.2015.NatureComm
CPI-Ramilowski175	C1QA	CD93	P02745	Q9NPY3	literature supported	Ramilowski.2015.NatureComm
CPI-Ramilowski176	C1QA	CR1	P02745	P17927	literature supported	Ramilowski.2015.NatureComm
CPI-Ramilowski177	C1QA	CSPG4	P02745	Q6UVK1	literature supported	Ramilowski.2015.NatureComm
CPI-Ramilowski178	C1QB	LRP1	P02746	Q07954	literature supported	Ramilowski.2015.NatureComm
CPI-Ramilowski179	C1QTNF1	AVPR2	Q9BXJ1	P30518	literature supported	Ramilowski.2015.NatureComm
CPI-Ramilowski180	C1QTNF5	MFRP	Q9BXJ0	Q9BY79	literature supported	Ramilowski.2015.NatureComm
CPI-Ramilowski181	C3	C3AR1	P01024	Q16581	literature supported	Ramilowski.2015.NatureComm
CPI-Ramilowski182	C3	C5AR2	P01024	Q9P296	literature supported	Ramilowski.2015.NatureComm
CPI-Ramilowski183	C3	CD19	P01024	P15391	literature supported	Ramilowski.2015.NatureComm
CPI-Ramilowski184	C3	CD46	P01024	P15529	literature supported	Ramilowski.2015.NatureComm
CPI-Ramilowski185	C3	CR1	P01024	P17927	literature supported	Ramilowski.2015.NatureComm
CPI-Ramilowski186	C3	ITGAM	P01024	P11215	literature supported	Ramilowski.2015.NatureComm
CPI-Ramilowski187	C3	ITGAX	P01024	P20702	literature supported	Ramilowski.2015.NatureComm
CPI-Ramilowski188	C3	ITGB2	P01024	P05107	literature supported	Ramilowski.2015.NatureComm
CPI-Ramilowski189	C3	LRP1	P01024	Q07954	literature supported	Ramilowski.2015.NatureComm
CPI-Ramilowski190	C4A	C3AR1	P0C0L4	Q16581	literature supported	Ramilowski.2015.NatureComm
CPI-Ramilowski191	C4A	C5AR2	P0C0L4	Q9P296	literature supported	Ramilowski.2015.NatureComm
CPI-Ramilowski192	C4A	CR1	P0C0L4	P17927	literature supported	Ramilowski.2015.NatureComm
CPI-Ramilowski193	C4BPA	BMPR2	P04003	Q13873	literature supported	Ramilowski.2015.NatureComm
CPI-Ramilowski194	C4BPA	CD40	P04003	P25942	literature supported	Ramilowski.2015.NatureComm
CPI-Ramilowski195	C4BPA	LRP1	P04003	Q07954	literature supported	Ramilowski.2015.NatureComm
CPI-Ramilowski196	C4B	CD46	P0C0L5	P15529	literature supported	Ramilowski.2015.NatureComm
CPI-Ramilowski197	C4B	CR1	P0C0L5	P17927	literature supported	Ramilowski.2015.NatureComm
CPI-Ramilowski198	C5	C5AR1	P01031	P21730	literature supported	Ramilowski.2015.NatureComm
CPI-Ramilowski199	C5	C5AR2	P01031	Q9P296	literature supported	Ramilowski.2015.NatureComm
CPI-Ramilowski200	C5orf55	TRAF2	Q8N2X6	Q12933	literature supported	Ramilowski.2015.NatureComm
CPI-Ramilowski201	CALCA	CALCR	P01258	P30988	literature supported	Ramilowski.2015.NatureComm
CPI-Ramilowski202	CALCA	CALCRL	P01258	Q16602	literature supported	Ramilowski.2015.NatureComm
CPI-Ramilowski203	CALCA	RAMP1	P01258	O60894	literature supported	Ramilowski.2015.NatureComm
CPI-Ramilowski204	CALCA	RAMP2	P01258	O60895	literature supported	Ramilowski.2015.NatureComm
CPI-Ramilowski205	CALCB	CALCR	P10092	P30988	literature supported	Ramilowski.2015.NatureComm
CPI-Ramilowski206	CALCB	CALCRL	P10092	Q16602	literature supported	Ramilowski.2015.NatureComm
CPI-Ramilowski207	CALCB	RAMP1	P10092	O60894	literature supported	Ramilowski.2015.NatureComm
CPI-Ramilowski208	CALR	ITGA2B	P27797	P08514	literature supported	Ramilowski.2015.NatureComm
CPI-Ramilowski209	CALR	ITGA3	P27797	P26006	literature supported	Ramilowski.2015.NatureComm
CPI-Ramilowski210	CALR	ITGAV	P27797	P06756	literature supported	Ramilowski.2015.NatureComm
CPI-Ramilowski211	CALR	LRP1	P27797	Q07954	literature supported	Ramilowski.2015.NatureComm
CPI-Ramilowski212	CALR	MTNR1A	P27797	P48039	literature supported	Ramilowski.2015.NatureComm
CPI-Ramilowski213	CALR	SCARF1	P27797	Q14162	literature supported	Ramilowski.2015.NatureComm
CPI-Ramilowski214	CALR	TSHR	P27797	P16473	literature supported	Ramilowski.2015.NatureComm
CPI-Ramilowski215	CAMP	FPR2	P49913	P25090	literature supported	Ramilowski.2015.NatureComm
CPI-Ramilowski216	CCK	CCKAR	P06307	P32238	literature supported	Ramilowski.2015.NatureComm
CPI-Ramilowski217	CCK	CCKBR	P06307	P32239	literature supported	Ramilowski.2015.NatureComm
CPI-Ramilowski218	CCL11	ACKR2	P51671	O00590	literature supported	Ramilowski.2015.NatureComm
CPI-Ramilowski219	CCL11	ACKR4	P51671	Q9NPB9	literature supported	Ramilowski.2015.NatureComm
CPI-Ramilowski220	CCL11	CCR2	P51671	P41597	literature supported	Ramilowski.2015.NatureComm
CPI-Ramilowski222	CCL11	CCR5	P51671	P51681	literature supported	Ramilowski.2015.NatureComm
CPI-Ramilowski223	CCL11	CXCR3	P51671	P49682	literature supported	Ramilowski.2015.NatureComm
CPI-Ramilowski224	CCL13	ACKR2	Q99616	O00590	literature supported	Ramilowski.2015.NatureComm
CPI-Ramilowski225	CCL13	ACKR4	Q99616	Q9NPB9	literature supported	Ramilowski.2015.NatureComm
CPI-Ramilowski226	CCL13	CCR1	Q99616	P32246	literature supported	Ramilowski.2015.NatureComm
CPI-Ramilowski229	CCL13	CCR5	Q99616	P51681	literature supported	Ramilowski.2015.NatureComm
CPI-Ramilowski230	CCL13	CXCR3	Q99616	P49682	literature supported	Ramilowski.2015.NatureComm
CPI-Ramilowski231	CCL14	ACKR2	Q16627	O00590	literature supported	Ramilowski.2015.NatureComm
CPI-Ramilowski233	CCL14	CCR3	Q16627	P51677	literature supported	Ramilowski.2015.NatureComm
CPI-Ramilowski234	CCL14	CCR5	Q16627	P51681	literature supported	Ramilowski.2015.NatureComm
CPI-Ramilowski238	CCL16	CCR2	O15467	P41597	literature supported	Ramilowski.2015.NatureComm
CPI-Ramilowski239	CCL16	CCR5	O15467	P51681	literature supported	Ramilowski.2015.NatureComm
CPI-Ramilowski240	CCL16	CCR8	O15467	P51685	literature supported	Ramilowski.2015.NatureComm
CPI-Ramilowski241	CCL16	HRH4	O15467	Q9H3N8	literature supported	Ramilowski.2015.NatureComm
CPI-Ramilowski243	CCL17	CCR8	Q92583	P51685	literature supported	Ramilowski.2015.NatureComm
CPI-Ramilowski245	CCL18	C14orf1	P55774	Q9UKR5	literature supported	Ramilowski.2015.NatureComm
CPI-Ramilowski246	CCL19	ACKR2	Q99731	O00590	literature supported	Ramilowski.2015.NatureComm
CPI-Ramilowski247	CCL19	ACKR4	Q99731	Q9NPB9	literature supported	Ramilowski.2015.NatureComm
CPI-Ramilowski248	CCL19	CCR10	Q99731	P46092	literature supported	Ramilowski.2015.NatureComm
CPI-Ramilowski250	CCL19	CCRL2	Q99731	O00421	literature supported	Ramilowski.2015.NatureComm
CPI-Ramilowski251	CCL19	CXCR3	Q99731	P49682	literature supported	Ramilowski.2015.NatureComm
CPI-Ramilowski254	CCL20	CXCR3	P78556	P49682	literature supported	Ramilowski.2015.NatureComm
CPI-Ramilowski255	CCL21	ACKR2	O00585	O00590	literature supported	Ramilowski.2015.NatureComm
CPI-Ramilowski256	CCL21	ACKR4	O00585	Q9NPB9	literature supported	Ramilowski.2015.NatureComm
CPI-Ramilowski258	CCL21	CXCR3	O00585	P49682	literature supported	Ramilowski.2015.NatureComm
CPI-Ramilowski261	CCL24	CCR2	O00175	P41597	literature supported	Ramilowski.2015.NatureComm
CPI-Ramilowski263	CCL25	ACKR2	O15444	O00590	literature supported	Ramilowski.2015.NatureComm
CPI-Ramilowski264	CCL25	ACKR4	O15444	Q9NPB9	literature supported	Ramilowski.2015.NatureComm
CPI-Ramilowski265	CCL25	CCR10	O15444	P46092	literature supported	Ramilowski.2015.NatureComm
CPI-Ramilowski267	CCL26	CCR1	Q9Y258	P32246	literature supported	Ramilowski.2015.NatureComm
CPI-Ramilowski268	CCL26	CCR2	Q9Y258	P41597	literature supported	Ramilowski.2015.NatureComm
CPI-Ramilowski270	CCL27	ACKR2	Q9Y4X3	O00590	literature supported	Ramilowski.2015.NatureComm
CPI-Ramilowski272	CCL28	ACKR2	Q9NRJ3	O00590	literature supported	Ramilowski.2015.NatureComm
CPI-Ramilowski273	CCL28	CCR10	Q9NRJ3	P46092	literature supported	Ramilowski.2015.NatureComm
CPI-Ramilowski274	CCL28	CCR3	Q9NRJ3	P51677	literature supported	Ramilowski.2015.NatureComm
CPI-Ramilowski275	CCL2	ACKR2	P13500	O00590	literature supported	Ramilowski.2015.NatureComm
CPI-Ramilowski276	CCL2	ACKR4	P13500	Q9NPB9	literature supported	Ramilowski.2015.NatureComm
CPI-Ramilowski277	CCL2	CCR1	P13500	P32246	literature supported	Ramilowski.2015.NatureComm
CPI-Ramilowski278	CCL2	CCR10	P13500	P46092	literature supported	Ramilowski.2015.NatureComm
CPI-Ramilowski280	CCL2	CCR3	P13500	P51677	literature supported	Ramilowski.2015.NatureComm
CPI-Ramilowski281	CCL2	CCR4	P13500	P51679	literature supported	Ramilowski.2015.NatureComm
CPI-Ramilowski282	CCL2	CCR5	P13500	P51681	literature supported	Ramilowski.2015.NatureComm
CPI-Ramilowski284	CCL3L1	CCR1	P16619	P32246	literature supported	Ramilowski.2015.NatureComm
CPI-Ramilowski285	CCL3L1	CCR3	P16619	P51677	literature supported	Ramilowski.2015.NatureComm
CPI-Ramilowski286	CCL3L1	CCR5	P16619	P51681	literature supported	Ramilowski.2015.NatureComm
CPI-Ramilowski287	CCL3L3	ACKR2	P16619	O00590	literature supported	Ramilowski.2015.NatureComm
CPI-Ramilowski289	CCL3	ACKR2	P10147	O00590	literature supported	Ramilowski.2015.NatureComm
CPI-Ramilowski291	CCL3	CCR3	P10147	P51677	literature supported	Ramilowski.2015.NatureComm
CPI-Ramilowski292	CCL3	CCR4	P10147	P51679	literature supported	Ramilowski.2015.NatureComm
CPI-Ramilowski294	CCL4	ACKR2	P13236	O00590	literature supported	Ramilowski.2015.NatureComm
CPI-Ramilowski295	CCL4	CCR1	P13236	P32246	literature supported	Ramilowski.2015.NatureComm
CPI-Ramilowski296	CCL4	CCR3	P13236	P51677	literature supported	Ramilowski.2015.NatureComm
CPI-Ramilowski298	CCL4	CCR8	P13236	P51685	literature supported	Ramilowski.2015.NatureComm
CPI-Ramilowski299	CCL5	ACKR2	P13501	O00590	literature supported	Ramilowski.2015.NatureComm
CPI-Ramilowski300	CCL5	ACKR4	P13501	Q9NPB9	literature supported	Ramilowski.2015.NatureComm
CPI-Ramilowski303	CCL5	CCR4	P13501	P51679	literature supported	Ramilowski.2015.NatureComm
CPI-Ramilowski305	CCL5	CXCR3	P13501	P49682	literature supported	Ramilowski.2015.NatureComm
CPI-Ramilowski307	CCL5	GPR75	P13501	O95800	literature supported	Ramilowski.2015.NatureComm
CPI-Ramilowski308	CCL5	SDC1	P13501	P18827	literature supported	Ramilowski.2015.NatureComm
CPI-Ramilowski309	CCL5	SDC4	P13501	P31431	literature supported	Ramilowski.2015.NatureComm
CPI-Ramilowski310	CCL7	ACKR2	P80098	O00590	literature supported	Ramilowski.2015.NatureComm
CPI-Ramilowski311	CCL7	ACKR4	P80098	Q9NPB9	literature supported	Ramilowski.2015.NatureComm
CPI-Ramilowski313	CCL7	CCR10	P80098	P46092	literature supported	Ramilowski.2015.NatureComm
CPI-Ramilowski316	CCL7	CCR5	P80098	P51681	literature supported	Ramilowski.2015.NatureComm
CPI-Ramilowski317	CCL7	CXCR3	P80098	P49682	literature supported	Ramilowski.2015.NatureComm
CPI-Ramilowski319	CCL8	ACKR2	P80075	O00590	literature supported	Ramilowski.2015.NatureComm
CPI-Ramilowski320	CCL8	ACKR4	P80075	Q9NPB9	literature supported	Ramilowski.2015.NatureComm
CPI-Ramilowski321	CCL8	CCR1	P80075	P32246	literature supported	Ramilowski.2015.NatureComm
CPI-Ramilowski322	CCL8	CCR2	P80075	P41597	literature supported	Ramilowski.2015.NatureComm
CPI-Ramilowski324	CCL8	CCR5	P80075	P51681	literature supported	Ramilowski.2015.NatureComm
CPI-Ramilowski326	CD14	ITGA4	P08571	P13612	literature supported	Ramilowski.2015.NatureComm
CPI-Ramilowski327	CD14	ITGB1	P08571	P05556	literature supported	Ramilowski.2015.NatureComm
CPI-Ramilowski328	CD24	SELP	P25063	P16109	literature supported	Ramilowski.2015.NatureComm
CPI-Ramilowski329	CD34	SELL	P28906	P14151	literature supported	Ramilowski.2015.NatureComm
CPI-Ramilowski332	CD55	CR1	P08174	P17927	literature supported	Ramilowski.2015.NatureComm
CPI-Ramilowski333	CD5L	CD5	O43866	P06127	literature supported	Ramilowski.2015.NatureComm
CPI-Ramilowski335	CDH1	EGFR	P12830	P00533	literature supported	Ramilowski.2015.NatureComm
CPI-Ramilowski336	CDH1	IGF1R	P12830	P08069	literature supported	Ramilowski.2015.NatureComm
CPI-Ramilowski337	CDH1	ITGAE	P12830	P38570	literature supported	Ramilowski.2015.NatureComm
CPI-Ramilowski338	CDH1	ITGB7	P12830	P26010	literature supported	Ramilowski.2015.NatureComm
CPI-Ramilowski339	CDH1	PTPRF	P12830	P10586	literature supported	Ramilowski.2015.NatureComm
CPI-Ramilowski340	CDH1	PTPRM	P12830	P28827	literature supported	Ramilowski.2015.NatureComm
CPI-Ramilowski341	CEL	CXCR4	P19835	P61073	literature supported	Ramilowski.2015.NatureComm
CPI-Ramilowski342	CFH	ITGAM	P08603	P11215	literature supported	Ramilowski.2015.NatureComm
CPI-Ramilowski343	CFH	SELL	P08603	P14151	literature supported	Ramilowski.2015.NatureComm
CPI-Ramilowski344	CGA	FSHR	P01215	P23945	literature supported	Ramilowski.2015.NatureComm
CPI-Ramilowski345	CGA	LHCGR	P01215	P22888	literature supported	Ramilowski.2015.NatureComm
CPI-Ramilowski346	CGA	TSHR	P01215	P16473	literature supported	Ramilowski.2015.NatureComm
CPI-Ramilowski348	CGN	F11R	Q9P2M7	Q9Y624	literature supported	Ramilowski.2015.NatureComm
CPI-Ramilowski349	CHAD	ITGA2	O15335	P17301	literature supported	Ramilowski.2015.NatureComm
CPI-Ramilowski350	CHAD	ITGB1	O15335	P05556	literature supported	Ramilowski.2015.NatureComm
CPI-Ramilowski351	CLCF1	CNTFR	Q9UBD9	P26992	literature supported	Ramilowski.2015.NatureComm
CPI-Ramilowski352	CLCF1	CRLF1	Q9UBD9	O75462	literature supported	Ramilowski.2015.NatureComm
CPI-Ramilowski353	CLCF1	IL6ST	Q9UBD9	P40189	literature supported	Ramilowski.2015.NatureComm
CPI-Ramilowski354	CLCF1	LIFR	Q9UBD9	P42702	literature supported	Ramilowski.2015.NatureComm
CPI-Ramilowski355	CNTF	CNTFR	P26441	P26992	literature supported	Ramilowski.2015.NatureComm
CPI-Ramilowski356	CNTF	IL6R	P26441	P08887	literature supported	Ramilowski.2015.NatureComm
CPI-Ramilowski357	CNTF	IL6ST	P26441	P40189	literature supported	Ramilowski.2015.NatureComm
CPI-Ramilowski358	CNTF	LIFR	P26441	P42702	literature supported	Ramilowski.2015.NatureComm
CPI-Ramilowski359	CNTN2	CNTN1	Q02246	Q12860	literature supported	Ramilowski.2015.NatureComm
CPI-Ramilowski360	CNTN2	CNTNAP2	Q02246	Q9UHC6	literature supported	Ramilowski.2015.NatureComm
CPI-Ramilowski361	CNTN2	NRCAM	Q02246	Q92823	literature supported	Ramilowski.2015.NatureComm
CPI-Ramilowski362	CNTN4	PTPRG	Q8IWV2	P23470	literature supported	Ramilowski.2015.NatureComm
CPI-Ramilowski363	COL11A1	DDR1	P12107	Q08345	literature supported	Ramilowski.2015.NatureComm
CPI-Ramilowski364	COL14A1	CD44	Q05707	P16070	literature supported	Ramilowski.2015.NatureComm
CPI-Ramilowski365	COL18A1	GPC1	P39060	P35052	literature supported	Ramilowski.2015.NatureComm
CPI-Ramilowski366	COL18A1	GPC4	P39060	O75487	literature supported	Ramilowski.2015.NatureComm
CPI-Ramilowski367	COL18A1	ITGA5	P39060	P08648	literature supported	Ramilowski.2015.NatureComm
CPI-Ramilowski368	COL18A1	ITGB1	P39060	P05556	literature supported	Ramilowski.2015.NatureComm
CPI-Ramilowski369	COL18A1	KDR	P39060	P35968	literature supported	Ramilowski.2015.NatureComm
CPI-Ramilowski370	COL1A1	CD36	P02452	P16671	literature supported	Ramilowski.2015.NatureComm
CPI-Ramilowski371	COL1A1	CD44	P02452	P16070	literature supported	Ramilowski.2015.NatureComm
CPI-Ramilowski372	COL1A1	CD93	P02452	Q9NPY3	literature supported	Ramilowski.2015.NatureComm
CPI-Ramilowski373	COL1A1	DDR1	P02452	Q08345	literature supported	Ramilowski.2015.NatureComm
CPI-Ramilowski374	COL1A1	DDR2	P02452	Q16832	literature supported	Ramilowski.2015.NatureComm
CPI-Ramilowski375	COL1A1	ITGA11	P02452	Q9UKX5	literature supported	Ramilowski.2015.NatureComm
CPI-Ramilowski376	COL1A1	ITGA2	P02452	P17301	literature supported	Ramilowski.2015.NatureComm
CPI-Ramilowski377	COL1A1	ITGA5	P02452	P08648	literature supported	Ramilowski.2015.NatureComm
CPI-Ramilowski378	COL1A1	ITGB1	P02452	P05556	literature supported	Ramilowski.2015.NatureComm
CPI-Ramilowski379	COL1A1	TMPRSS6	P02452	Q8IU80	literature supported	Ramilowski.2015.NatureComm
CPI-Ramilowski380	COL1A2	CD36	P08123	P16671	literature supported	Ramilowski.2015.NatureComm
CPI-Ramilowski381	COL1A2	CD44	P08123	P16070	literature supported	Ramilowski.2015.NatureComm
CPI-Ramilowski382	COL1A2	CD93	P08123	Q9NPY3	literature supported	Ramilowski.2015.NatureComm
CPI-Ramilowski383	COL1A2	ITGA2	P08123	P17301	literature supported	Ramilowski.2015.NatureComm
CPI-Ramilowski384	COL1A2	ITGA2B	P08123	P08514	literature supported	Ramilowski.2015.NatureComm
CPI-Ramilowski385	COL1A2	ITGB3	P08123	P05106	literature supported	Ramilowski.2015.NatureComm
CPI-Ramilowski386	COL2A1	DDR1	P02458	Q08345	literature supported	Ramilowski.2015.NatureComm
CPI-Ramilowski387	COL2A1	ITGA10	P02458	O75578	literature supported	Ramilowski.2015.NatureComm
CPI-Ramilowski388	COL2A1	ITGA2	P02458	P17301	literature supported	Ramilowski.2015.NatureComm
CPI-Ramilowski389	COL2A1	ITGA2B	P02458	P08514	literature supported	Ramilowski.2015.NatureComm
CPI-Ramilowski390	COL2A1	ITGB1	P02458	P05556	literature supported	Ramilowski.2015.NatureComm
CPI-Ramilowski391	COL2A1	MAG	P02458	P20916	literature supported	Ramilowski.2015.NatureComm
CPI-Ramilowski392	COL2A1	TNFRSF10A	P02458	O00220	literature supported	Ramilowski.2015.NatureComm
CPI-Ramilowski393	COL3A1	DDR1	P02461	Q08345	literature supported	Ramilowski.2015.NatureComm
CPI-Ramilowski394	COL3A1	DDR2	P02461	Q16832	literature supported	Ramilowski.2015.NatureComm
CPI-Ramilowski395	COL3A1	MAG	P02461	P20916	literature supported	Ramilowski.2015.NatureComm
CPI-Ramilowski396	COL4A1	CD93	P02462	Q9NPY3	literature supported	Ramilowski.2015.NatureComm
CPI-Ramilowski397	COL4A1	ITGA1	P02462	P56199	literature supported	Ramilowski.2015.NatureComm
CPI-Ramilowski398	COL4A1	ITGAV	P02462	P06756	literature supported	Ramilowski.2015.NatureComm
CPI-Ramilowski399	COL4A1	ITGB1	P02462	P05556	literature supported	Ramilowski.2015.NatureComm
CPI-Ramilowski400	COL4A1	ITGB8	P02462	P26012	literature supported	Ramilowski.2015.NatureComm
CPI-Ramilowski401	COL4A2	CD93	P08572	Q9NPY3	literature supported	Ramilowski.2015.NatureComm
CPI-Ramilowski402	COL4A3	CD47	Q01955	Q08722	literature supported	Ramilowski.2015.NatureComm
CPI-Ramilowski403	COL4A3	CD93	Q01955	Q9NPY3	literature supported	Ramilowski.2015.NatureComm
CPI-Ramilowski404	COL4A3	ITGAV	Q01955	P06756	literature supported	Ramilowski.2015.NatureComm
CPI-Ramilowski405	COL4A4	CD93	P53420	Q9NPY3	literature supported	Ramilowski.2015.NatureComm
CPI-Ramilowski406	COL4A5	CD93	P29400	Q9NPY3	literature supported	Ramilowski.2015.NatureComm
CPI-Ramilowski407	COL4A6	CD93	Q14031	Q9NPY3	literature supported	Ramilowski.2015.NatureComm
CPI-Ramilowski408	COL5A1	SDC3	P20908	O75056	literature supported	Ramilowski.2015.NatureComm
CPI-Ramilowski409	COL5A2	DDR1	P05997	Q08345	literature supported	Ramilowski.2015.NatureComm
CPI-Ramilowski410	COL5A3	SDC3	P25940	O75056	literature supported	Ramilowski.2015.NatureComm
CPI-Ramilowski411	COL8A1	ITGA1	P27658	P56199	literature supported	Ramilowski.2015.NatureComm
CPI-Ramilowski412	COL8A1	ITGA2	P27658	P17301	literature supported	Ramilowski.2015.NatureComm
CPI-Ramilowski413	COL9A1	MAG	P20849	P20916	literature supported	Ramilowski.2015.NatureComm
CPI-Ramilowski414	COL9A2	MAG	Q14055	P20916	literature supported	Ramilowski.2015.NatureComm
CPI-Ramilowski415	COL9A3	MAG	Q14050	P20916	literature supported	Ramilowski.2015.NatureComm
CPI-Ramilowski416	COLQ	MUSK	Q9Y215	O15146	literature supported	Ramilowski.2015.NatureComm
CPI-Ramilowski417	CORT	GHSR	O00230	Q92847	literature supported	Ramilowski.2015.NatureComm
CPI-Ramilowski418	CORT	MRGPRX2	O00230	Q96LB1	literature supported	Ramilowski.2015.NatureComm
CPI-Ramilowski419	CORT	SSTR1	O00230	P30872	literature supported	Ramilowski.2015.NatureComm
CPI-Ramilowski420	CORT	SSTR2	O00230	P30874	literature supported	Ramilowski.2015.NatureComm
CPI-Ramilowski421	CORT	SSTR3	O00230	P32745	literature supported	Ramilowski.2015.NatureComm
CPI-Ramilowski422	CORT	SSTR4	O00230	P31391	literature supported	Ramilowski.2015.NatureComm
CPI-Ramilowski423	CORT	SSTR5	O00230	P35346	literature supported	Ramilowski.2015.NatureComm
CPI-Ramilowski424	CPAMD8	SCTR	Q8IZJ3	P47872	literature supported	Ramilowski.2015.NatureComm
CPI-Ramilowski425	CP	SLC40A1	P00450	Q9NP59	literature supported	Ramilowski.2015.NatureComm
CPI-Ramilowski426	CRH	CRHR1	P06850	P34998	literature supported	Ramilowski.2015.NatureComm
CPI-Ramilowski427	CRH	CRHR2	P06850	Q13324	literature supported	Ramilowski.2015.NatureComm
CPI-Ramilowski428	CRH	MC2R	P06850	Q01718	literature supported	Ramilowski.2015.NatureComm
CPI-Ramilowski429	CRP	OLR1	P02741	P78380	literature supported	Ramilowski.2015.NatureComm
CPI-Ramilowski431	CSF2	CSF1R	P04141	P07333	literature supported	Ramilowski.2015.NatureComm
CPI-Ramilowski434	CSF2	CSF3R	P04141	Q99062	literature supported	Ramilowski.2015.NatureComm
CPI-Ramilowski435	CSF2	IL3RA	P04141	P26951	literature supported	Ramilowski.2015.NatureComm
CPI-Ramilowski436	CSF2	SDC2	P04141	P34741	literature supported	Ramilowski.2015.NatureComm
CPI-Ramilowski437	CSF3	CSF1R	P09919	P07333	literature supported	Ramilowski.2015.NatureComm
CPI-Ramilowski439	CSH1	PRLR	P0DML2	P16471	literature supported	Ramilowski.2015.NatureComm
CPI-Ramilowski440	CSH2	PRLR	P0DML3	P16471	literature supported	Ramilowski.2015.NatureComm
CPI-Ramilowski441	CSHL1	PRLR	Q14406	P16471	literature supported	Ramilowski.2015.NatureComm
CPI-Ramilowski442	CTF1	IL6ST	Q16619	P40189	literature supported	Ramilowski.2015.NatureComm
CPI-Ramilowski443	CTF1	LIFR	Q16619	P42702	literature supported	Ramilowski.2015.NatureComm
CPI-Ramilowski451	CTHRC1	FZD3	Q96CG8	Q9NPG1	literature supported	Ramilowski.2015.NatureComm
CPI-Ramilowski452	CTHRC1	FZD5	Q96CG8	Q13467	literature supported	Ramilowski.2015.NatureComm
CPI-Ramilowski453	CTHRC1	FZD6	Q96CG8	O60353	literature supported	Ramilowski.2015.NatureComm
CPI-Ramilowski454	CUBN	LRP2	O60494	P98164	literature supported	Ramilowski.2015.NatureComm
CPI-Ramilowski456	CXCL10	CCR3	P02778	P51677	literature supported	Ramilowski.2015.NatureComm
CPI-Ramilowski458	CXCL10	SDC4	P02778	P31431	literature supported	Ramilowski.2015.NatureComm
CPI-Ramilowski459	CXCL11	ACKR3	O14625	P25106	literature supported	Ramilowski.2015.NatureComm
CPI-Ramilowski460	CXCL11	CCR3	O14625	P51677	literature supported	Ramilowski.2015.NatureComm
CPI-Ramilowski462	CXCL12	ACKR3	P48061	P25106	literature supported	Ramilowski.2015.NatureComm
CPI-Ramilowski463	CXCL12	CD4	P48061	P01730	literature supported	Ramilowski.2015.NatureComm
CPI-Ramilowski464	CXCL12	CXCR3	P48061	P49682	literature supported	Ramilowski.2015.NatureComm
CPI-Ramilowski466	CXCL12	ITGB1	P48061	P05556	literature supported	Ramilowski.2015.NatureComm
CPI-Ramilowski467	CXCL13	ACKR4	O43927	Q9NPB9	literature supported	Ramilowski.2015.NatureComm
CPI-Ramilowski468	CXCL13	CCR10	O43927	P46092	literature supported	Ramilowski.2015.NatureComm
CPI-Ramilowski469	CXCL13	CXCR3	O43927	P49682	literature supported	Ramilowski.2015.NatureComm
CPI-Ramilowski471	CXCL16	CXCR6	Q9H2A7	O00574	literature supported	Ramilowski.2015.NatureComm
CPI-Ramilowski474	CXCL1	ACKR1	P09341	Q16570	literature supported	Ramilowski.2015.NatureComm
CPI-Ramilowski475	CXCL2	CXCR1	P19875	P25024	literature supported	Ramilowski.2015.NatureComm
CPI-Ramilowski477	CXCL2	XCR1	P19875	P46094	literature supported	Ramilowski.2015.NatureComm
CPI-Ramilowski478	CXCL3	CXCR1	P19876	P25024	literature supported	Ramilowski.2015.NatureComm
CPI-Ramilowski480	CXCL5	CXCR1	P42830	P25024	literature supported	Ramilowski.2015.NatureComm
CPI-Ramilowski482	CXCL5	ACKR1	P42830	Q16570	literature supported	Ramilowski.2015.NatureComm
CPI-Ramilowski485	CXCL9	CCR3	Q07325	P51677	literature supported	Ramilowski.2015.NatureComm
CPI-Ramilowski493	DCN	EGFR	P07585	P00533	literature supported	Ramilowski.2015.NatureComm
CPI-Ramilowski494	DCN	ERBB4	P07585	Q15303	literature supported	Ramilowski.2015.NatureComm
CPI-Ramilowski495	DCN	MET	P07585	P08581	literature supported	Ramilowski.2015.NatureComm
CPI-Ramilowski496	DEFB103A	CCR6	P81534	P51684	literature supported	Ramilowski.2015.NatureComm
CPI-Ramilowski497	DEFB103B	CCR2	P81534	P41597	literature supported	Ramilowski.2015.NatureComm
CPI-Ramilowski499	DEFB1	CCR6	P60022	P51684	literature supported	Ramilowski.2015.NatureComm
CPI-Ramilowski500	DEFB4A	CCR6	O15263	P51684	literature supported	Ramilowski.2015.NatureComm
CPI-Ramilowski501	DEFB4A	TLR4	O15263	O00206	literature supported	Ramilowski.2015.NatureComm
CPI-Ramilowski503	DHH	BOC	O43323	Q9BWV1	literature supported	Ramilowski.2015.NatureComm
CPI-Ramilowski504	DHH	CDON	O43323	Q4KMG0	literature supported	Ramilowski.2015.NatureComm
CPI-Ramilowski505	DHH	HHIP	O43323	Q96QV1	literature supported	Ramilowski.2015.NatureComm
CPI-Ramilowski506	DHH	PTCH1	O43323	Q13635	literature supported	Ramilowski.2015.NatureComm
CPI-Ramilowski507	DHH	PTCH2	O43323	Q9Y6C5	literature supported	Ramilowski.2015.NatureComm
CPI-Ramilowski508	DKK1	KREMEN1	O94907	Q96MU8	literature supported	Ramilowski.2015.NatureComm
CPI-Ramilowski509	DKK1	KREMEN2	O94907	Q8NCW0	literature supported	Ramilowski.2015.NatureComm
CPI-Ramilowski510	DKK1	LRP5	O94907	O75197	literature supported	Ramilowski.2015.NatureComm
CPI-Ramilowski511	DKK1	LRP6	O94907	O75581	literature supported	Ramilowski.2015.NatureComm
CPI-Ramilowski512	DKK2	KREMEN2	Q9UBU2	Q8NCW0	literature supported	Ramilowski.2015.NatureComm
CPI-Ramilowski513	DKK2	LRP6	Q9UBU2	O75581	literature supported	Ramilowski.2015.NatureComm
CPI-Ramilowski514	DLK1	NOTCH1	P80370	P46531	literature supported	Ramilowski.2015.NatureComm
CPI-Ramilowski515	DLK2	NOTCH1	Q6UY11	P46531	literature supported	Ramilowski.2015.NatureComm
CPI-Ramilowski516	DLL1	NOTCH1	O00548	P46531	literature supported	Ramilowski.2015.NatureComm
CPI-Ramilowski517	DLL1	NOTCH2	O00548	Q04721	literature supported	Ramilowski.2015.NatureComm
CPI-Ramilowski518	DLL1	NOTCH3	O00548	Q9UM47	literature supported	Ramilowski.2015.NatureComm
CPI-Ramilowski519	DLL4	NOTCH1	Q9NR61	P46531	literature supported	Ramilowski.2015.NatureComm
CPI-Ramilowski520	DLL4	NOTCH2	Q9NR61	Q04721	literature supported	Ramilowski.2015.NatureComm
CPI-Ramilowski521	DLL4	NOTCH3	Q9NR61	Q9UM47	literature supported	Ramilowski.2015.NatureComm
CPI-Ramilowski522	DLL4	NOTCH4	Q9NR61	Q99466	literature supported	Ramilowski.2015.NatureComm
CPI-Ramilowski523	EBI3	IL27RA	Q14213	Q6UWB1	literature supported	Ramilowski.2015.NatureComm
CPI-Ramilowski524	EDA	EDA2R	Q92838	Q9HAV5	literature supported	Ramilowski.2015.NatureComm
CPI-Ramilowski525	EDA	EDAR	Q92838	Q9UNE0	literature supported	Ramilowski.2015.NatureComm
CPI-Ramilowski526	EDIL3	ITGAV	O43854	P06756	literature supported	Ramilowski.2015.NatureComm
CPI-Ramilowski527	EDN1	EDNRA	P05305	P25101	literature supported	Ramilowski.2015.NatureComm
CPI-Ramilowski528	EDN1	EDNRB	P05305	P24530	literature supported	Ramilowski.2015.NatureComm
CPI-Ramilowski529	EDN1	KEL	P05305	P23276	literature supported	Ramilowski.2015.NatureComm
CPI-Ramilowski530	EDN2	EDNRA	P20800	P25101	literature supported	Ramilowski.2015.NatureComm
CPI-Ramilowski531	EDN2	EDNRB	P20800	P24530	literature supported	Ramilowski.2015.NatureComm
CPI-Ramilowski532	EDN2	KEL	P20800	P23276	literature supported	Ramilowski.2015.NatureComm
CPI-Ramilowski533	EDN3	EDNRA	P14138	P25101	literature supported	Ramilowski.2015.NatureComm
CPI-Ramilowski534	EDN3	EDNRB	P14138	P24530	literature supported	Ramilowski.2015.NatureComm
CPI-Ramilowski535	EDN3	KEL	P14138	P23276	literature supported	Ramilowski.2015.NatureComm
CPI-Ramilowski536	EFEMP1	EGFR	Q12805	P00533	literature supported	Ramilowski.2015.NatureComm
CPI-Ramilowski537	EFEMP2	AQP1	O95967	P29972	literature supported	Ramilowski.2015.NatureComm
CPI-Ramilowski538	EFEMP2	CATSPER1	O95967	Q8NEC5	literature supported	Ramilowski.2015.NatureComm
CPI-Ramilowski539	EFEMP2	LINGO1	O95967	Q96FE5	literature supported	Ramilowski.2015.NatureComm
CPI-Ramilowski540	EFEMP2	PLSCR4	O95967	Q9NRQ2	literature supported	Ramilowski.2015.NatureComm
CPI-Ramilowski541	EFNA1	EPHA1	P20827	P21709	literature supported	Ramilowski.2015.NatureComm
CPI-Ramilowski542	EFNA1	EPHA2	P20827	P29317	literature supported	Ramilowski.2015.NatureComm
CPI-Ramilowski543	EFNA1	EPHA3	P20827	P29320	literature supported	Ramilowski.2015.NatureComm
CPI-Ramilowski544	EFNA1	EPHA4	P20827	P54764	literature supported	Ramilowski.2015.NatureComm
CPI-Ramilowski545	EFNA1	EPHA5	P20827	P54756	literature supported	Ramilowski.2015.NatureComm
CPI-Ramilowski546	EFNA1	EPHA6	P20827	Q9UF33	literature supported	Ramilowski.2015.NatureComm
CPI-Ramilowski547	EFNA1	EPHA7	P20827	Q15375	literature supported	Ramilowski.2015.NatureComm
CPI-Ramilowski548	EFNA1	EPHA8	P20827	P29322	literature supported	Ramilowski.2015.NatureComm
CPI-Ramilowski549	EFNA1	EPHB1	P20827	P54762	literature supported	Ramilowski.2015.NatureComm
CPI-Ramilowski550	EFNA2	EPHA2	O43921	P29317	literature supported	Ramilowski.2015.NatureComm
CPI-Ramilowski551	EFNA2	EPHA3	O43921	P29320	literature supported	Ramilowski.2015.NatureComm
CPI-Ramilowski552	EFNA2	EPHA4	O43921	P54764	literature supported	Ramilowski.2015.NatureComm
CPI-Ramilowski553	EFNA2	EPHA5	O43921	P54756	literature supported	Ramilowski.2015.NatureComm
CPI-Ramilowski554	EFNA2	EPHA6	O43921	Q9UF33	literature supported	Ramilowski.2015.NatureComm
CPI-Ramilowski555	EFNA2	EPHA7	O43921	Q15375	literature supported	Ramilowski.2015.NatureComm
CPI-Ramilowski556	EFNA2	EPHA8	O43921	P29322	literature supported	Ramilowski.2015.NatureComm
CPI-Ramilowski557	EFNA3	EPHA1	P52797	P21709	literature supported	Ramilowski.2015.NatureComm
CPI-Ramilowski558	EFNA3	EPHA2	P52797	P29317	literature supported	Ramilowski.2015.NatureComm
CPI-Ramilowski559	EFNA3	EPHA3	P52797	P29320	literature supported	Ramilowski.2015.NatureComm
CPI-Ramilowski560	EFNA3	EPHA4	P52797	P54764	literature supported	Ramilowski.2015.NatureComm
CPI-Ramilowski561	EFNA3	EPHA5	P52797	P54756	literature supported	Ramilowski.2015.NatureComm
CPI-Ramilowski562	EFNA3	EPHA6	P52797	Q9UF33	literature supported	Ramilowski.2015.NatureComm
CPI-Ramilowski563	EFNA3	EPHA7	P52797	Q15375	literature supported	Ramilowski.2015.NatureComm
CPI-Ramilowski564	EFNA3	EPHA8	P52797	P29322	literature supported	Ramilowski.2015.NatureComm
CPI-Ramilowski565	EFNA3	EPHB1	P52797	P54762	literature supported	Ramilowski.2015.NatureComm
CPI-Ramilowski566	EFNA4	EPHA2	P52798	P29317	literature supported	Ramilowski.2015.NatureComm
CPI-Ramilowski567	EFNA4	EPHA3	P52798	P29320	literature supported	Ramilowski.2015.NatureComm
CPI-Ramilowski568	EFNA4	EPHA4	P52798	P54764	literature supported	Ramilowski.2015.NatureComm
CPI-Ramilowski569	EFNA4	EPHA5	P52798	P54756	literature supported	Ramilowski.2015.NatureComm
CPI-Ramilowski570	EFNA4	EPHA6	P52798	Q9UF33	literature supported	Ramilowski.2015.NatureComm
CPI-Ramilowski571	EFNA4	EPHA7	P52798	Q15375	literature supported	Ramilowski.2015.NatureComm
CPI-Ramilowski572	EFNA4	EPHA8	P52798	P29322	literature supported	Ramilowski.2015.NatureComm
CPI-Ramilowski573	EFNA5	EPHA2	P52803	P29317	literature supported	Ramilowski.2015.NatureComm
CPI-Ramilowski574	EFNA5	EPHA3	P52803	P29320	literature supported	Ramilowski.2015.NatureComm
CPI-Ramilowski575	EFNA5	EPHA4	P52803	P54764	literature supported	Ramilowski.2015.NatureComm
CPI-Ramilowski576	EFNA5	EPHA5	P52803	P54756	literature supported	Ramilowski.2015.NatureComm
CPI-Ramilowski577	EFNA5	EPHA6	P52803	Q9UF33	literature supported	Ramilowski.2015.NatureComm
CPI-Ramilowski578	EFNA5	EPHA7	P52803	Q15375	literature supported	Ramilowski.2015.NatureComm
CPI-Ramilowski579	EFNA5	EPHA8	P52803	P29322	literature supported	Ramilowski.2015.NatureComm
CPI-Ramilowski580	EFNA5	EPHB1	P52803	P54762	literature supported	Ramilowski.2015.NatureComm
CPI-Ramilowski581	EFNA5	EPHB2	P52803	P29323	literature supported	Ramilowski.2015.NatureComm
CPI-Ramilowski582	EFNA5	EPHB6	P52803	O15197	literature supported	Ramilowski.2015.NatureComm
CPI-Ramilowski583	EFNB1	EPHB1	P98172	P54762	literature supported	Ramilowski.2015.NatureComm
CPI-Ramilowski584	EFNB1	EPHB2	P98172	P29323	literature supported	Ramilowski.2015.NatureComm
CPI-Ramilowski585	EFNB1	EPHB3	P98172	P54753	literature supported	Ramilowski.2015.NatureComm
CPI-Ramilowski586	EFNB1	EPHB4	P98172	P54760	literature supported	Ramilowski.2015.NatureComm
CPI-Ramilowski587	EFNB1	EPHB6	P98172	O15197	literature supported	Ramilowski.2015.NatureComm
CPI-Ramilowski588	EFNB1	ERBB2	P98172	P04626	literature supported	Ramilowski.2015.NatureComm
CPI-Ramilowski589	EFNB2	EPHA3	P52799	P29320	literature supported	Ramilowski.2015.NatureComm
CPI-Ramilowski590	EFNB2	EPHA4	P52799	P54764	literature supported	Ramilowski.2015.NatureComm
CPI-Ramilowski591	EFNB2	EPHA6	P52799	Q9UF33	literature supported	Ramilowski.2015.NatureComm
CPI-Ramilowski592	EFNB2	EPHB1	P52799	P54762	literature supported	Ramilowski.2015.NatureComm
CPI-Ramilowski593	EFNB2	EPHB2	P52799	P29323	literature supported	Ramilowski.2015.NatureComm
CPI-Ramilowski594	EFNB2	EPHB3	P52799	P54753	literature supported	Ramilowski.2015.NatureComm
CPI-Ramilowski595	EFNB2	EPHB4	P52799	P54760	literature supported	Ramilowski.2015.NatureComm
CPI-Ramilowski596	EFNB2	EPHB6	P52799	O15197	literature supported	Ramilowski.2015.NatureComm
CPI-Ramilowski597	EFNB2	GRM1	P52799	Q13255	literature supported	Ramilowski.2015.NatureComm
CPI-Ramilowski598	EFNB2	GRM5	P52799	P41594	literature supported	Ramilowski.2015.NatureComm
CPI-Ramilowski599	EFNB2	PECAM1	P52799	P16284	literature supported	Ramilowski.2015.NatureComm
CPI-Ramilowski600	EFNB2	RHBDL2	P52799	Q9NX52	literature supported	Ramilowski.2015.NatureComm
CPI-Ramilowski601	EFNB3	EPHA4	Q15768	P54764	literature supported	Ramilowski.2015.NatureComm
CPI-Ramilowski602	EFNB3	EPHB2	Q15768	P29323	literature supported	Ramilowski.2015.NatureComm
CPI-Ramilowski603	EFNB3	EPHB3	Q15768	P54753	literature supported	Ramilowski.2015.NatureComm
CPI-Ramilowski604	EFNB3	EPHB4	Q15768	P54760	literature supported	Ramilowski.2015.NatureComm
CPI-Ramilowski605	EFNB3	RHBDL2	Q15768	Q9NX52	literature supported	Ramilowski.2015.NatureComm
CPI-Ramilowski606	EGF	EGFR	P01133	P00533	literature supported	Ramilowski.2015.NatureComm
CPI-Ramilowski607	EGF	ERBB2	P01133	P04626	literature supported	Ramilowski.2015.NatureComm
CPI-Ramilowski608	EGF	ERBB3	P01133	P21860	literature supported	Ramilowski.2015.NatureComm
CPI-Ramilowski609	EGF	ERBB4	P01133	Q15303	literature supported	Ramilowski.2015.NatureComm
CPI-Ramilowski610	EPGN	EGFR	Q6UW88	P00533	literature supported	Ramilowski.2015.NatureComm
CPI-Ramilowski612	EREG	EGFR	O14944	P00533	literature supported	Ramilowski.2015.NatureComm
CPI-Ramilowski613	EREG	ERBB4	O14944	Q15303	literature supported	Ramilowski.2015.NatureComm
CPI-Ramilowski614	F10	F3	P00742	P13726	literature supported	Ramilowski.2015.NatureComm
CPI-Ramilowski615	F11	GP1BA	P03951	P07359	literature supported	Ramilowski.2015.NatureComm
CPI-Ramilowski616	F12	CD93	P00748	Q9NPY3	literature supported	Ramilowski.2015.NatureComm
CPI-Ramilowski617	F12	GP1BA	P00748	P07359	literature supported	Ramilowski.2015.NatureComm
CPI-Ramilowski618	F13A1	ITGA4	P00488	P13612	literature supported	Ramilowski.2015.NatureComm
CPI-Ramilowski619	F13A1	ITGA9	P00488	Q13797	literature supported	Ramilowski.2015.NatureComm
CPI-Ramilowski620	F13A1	ITGB1	P00488	P05556	literature supported	Ramilowski.2015.NatureComm
CPI-Ramilowski621	F2	F2R	P00734	P25116	literature supported	Ramilowski.2015.NatureComm
CPI-Ramilowski622	F2	F2RL1	P00734	P55085	literature supported	Ramilowski.2015.NatureComm
CPI-Ramilowski623	F2	F2RL2	P00734	O00254	literature supported	Ramilowski.2015.NatureComm
CPI-Ramilowski624	F2	F2RL3	P00734	Q96RI0	literature supported	Ramilowski.2015.NatureComm
CPI-Ramilowski625	F2	GP1BA	P00734	P07359	literature supported	Ramilowski.2015.NatureComm
CPI-Ramilowski626	F2	GP9	P00734	P14770	literature supported	Ramilowski.2015.NatureComm
CPI-Ramilowski627	F2	ITGA2B	P00734	P08514	literature supported	Ramilowski.2015.NatureComm
CPI-Ramilowski628	F2	THBD	P00734	P07204	literature supported	Ramilowski.2015.NatureComm
CPI-Ramilowski629	F7	F3	P08709	P13726	literature supported	Ramilowski.2015.NatureComm
CPI-Ramilowski630	F8	ASGR2	P00451	P07307	literature supported	Ramilowski.2015.NatureComm
CPI-Ramilowski631	F8	LDLR	P00451	P01130	literature supported	Ramilowski.2015.NatureComm
CPI-Ramilowski632	F8	LRP1	P00451	Q07954	literature supported	Ramilowski.2015.NatureComm
CPI-Ramilowski633	F9	LRP1	P00740	Q07954	literature supported	Ramilowski.2015.NatureComm
CPI-Ramilowski636	FAT4	DCHS1	Q6V0I7	Q96JQ0	literature supported	Ramilowski.2015.NatureComm
CPI-Ramilowski637	FBLN1	ITGB1	P23142	P05556	literature supported	Ramilowski.2015.NatureComm
CPI-Ramilowski638	FBLN2	ITGB3	P98095	P05106	literature supported	Ramilowski.2015.NatureComm
CPI-Ramilowski639	FBN1	ITGA5	P35555	P08648	literature supported	Ramilowski.2015.NatureComm
CPI-Ramilowski640	FBN1	ITGAV	P35555	P06756	literature supported	Ramilowski.2015.NatureComm
CPI-Ramilowski641	FBN1	ITGB1	P35555	P05556	literature supported	Ramilowski.2015.NatureComm
CPI-Ramilowski642	FBN1	ITGB3	P35555	P05106	literature supported	Ramilowski.2015.NatureComm
CPI-Ramilowski643	FCN2	LRP1	Q15485	Q07954	literature supported	Ramilowski.2015.NatureComm
CPI-Ramilowski644	FGA	CDH5	P02671	P33151	literature supported	Ramilowski.2015.NatureComm
CPI-Ramilowski645	FGA	ITGA2B	P02671	P08514	literature supported	Ramilowski.2015.NatureComm
CPI-Ramilowski646	FGA	ITGA5	P02671	P08648	literature supported	Ramilowski.2015.NatureComm
CPI-Ramilowski647	FGA	ITGAM	P02671	P11215	literature supported	Ramilowski.2015.NatureComm
CPI-Ramilowski648	FGA	ITGAV	P02671	P06756	literature supported	Ramilowski.2015.NatureComm
CPI-Ramilowski649	FGA	ITGAX	P02671	P20702	literature supported	Ramilowski.2015.NatureComm
CPI-Ramilowski650	FGA	ITGB1	P02671	P05556	literature supported	Ramilowski.2015.NatureComm
CPI-Ramilowski651	FGA	ITGB2	P02671	P05107	literature supported	Ramilowski.2015.NatureComm
CPI-Ramilowski652	FGA	ITGB3	P02671	P05106	literature supported	Ramilowski.2015.NatureComm
CPI-Ramilowski653	FGB	ITGA2B	P02675	P08514	literature supported	Ramilowski.2015.NatureComm
CPI-Ramilowski654	FGB	ITGA5	P02675	P08648	literature supported	Ramilowski.2015.NatureComm
CPI-Ramilowski655	FGB	ITGAM	P02675	P11215	literature supported	Ramilowski.2015.NatureComm
CPI-Ramilowski656	FGB	ITGAV	P02675	P06756	literature supported	Ramilowski.2015.NatureComm
CPI-Ramilowski657	FGB	ITGB1	P02675	P05556	literature supported	Ramilowski.2015.NatureComm
CPI-Ramilowski658	FGB	ITGB2	P02675	P05107	literature supported	Ramilowski.2015.NatureComm
CPI-Ramilowski659	FGF10	FGFR2	O15520	P21802	literature supported	Ramilowski.2015.NatureComm
CPI-Ramilowski660	FGF13	SCN5A	Q92913	Q14524	literature supported	Ramilowski.2015.NatureComm
CPI-Ramilowski661	FGF13	SCN8A	Q92913	Q9UQD0	literature supported	Ramilowski.2015.NatureComm
CPI-Ramilowski662	FGF16	FGFR2	O43320	P21802	literature supported	Ramilowski.2015.NatureComm
CPI-Ramilowski663	FGF16	FGFR3	O43320	P22607	literature supported	Ramilowski.2015.NatureComm
CPI-Ramilowski664	FGF16	FGFR4	O43320	P22455	literature supported	Ramilowski.2015.NatureComm
CPI-Ramilowski665	FGF17	FGFR1	O60258	P11362	literature supported	Ramilowski.2015.NatureComm
CPI-Ramilowski666	FGF17	FGFR2	O60258	P21802	literature supported	Ramilowski.2015.NatureComm
CPI-Ramilowski667	FGF17	FGFR3	O60258	P22607	literature supported	Ramilowski.2015.NatureComm
CPI-Ramilowski668	FGF17	FGFR4	O60258	P22455	literature supported	Ramilowski.2015.NatureComm
CPI-Ramilowski669	FGF18	FGFR1	O76093	P11362	literature supported	Ramilowski.2015.NatureComm
CPI-Ramilowski670	FGF18	FGFR2	O76093	P21802	literature supported	Ramilowski.2015.NatureComm
CPI-Ramilowski671	FGF18	FGFR3	O76093	P22607	literature supported	Ramilowski.2015.NatureComm
CPI-Ramilowski672	FGF18	FGFR4	O76093	P22455	literature supported	Ramilowski.2015.NatureComm
CPI-Ramilowski673	FGF19	FGFR1	O95750	P11362	literature supported	Ramilowski.2015.NatureComm
CPI-Ramilowski674	FGF19	FGFR2	O95750	P21802	literature supported	Ramilowski.2015.NatureComm
CPI-Ramilowski675	FGF19	FGFR3	O95750	P22607	literature supported	Ramilowski.2015.NatureComm
CPI-Ramilowski676	FGF19	FGFR4	O95750	P22455	literature supported	Ramilowski.2015.NatureComm
CPI-Ramilowski677	FGF19	KLB	O95750	Q86Z14	literature supported	Ramilowski.2015.NatureComm
CPI-Ramilowski678	FGF1	FGFR1	P05230	P11362	literature supported	Ramilowski.2015.NatureComm
CPI-Ramilowski679	FGF1	FGFR2	P05230	P21802	literature supported	Ramilowski.2015.NatureComm
CPI-Ramilowski680	FGF1	FGFR3	P05230	P22607	literature supported	Ramilowski.2015.NatureComm
CPI-Ramilowski681	FGF1	FGFR4	P05230	P22455	literature supported	Ramilowski.2015.NatureComm
CPI-Ramilowski682	FGF1	NRP1	P05230	O14786	literature supported	Ramilowski.2015.NatureComm
CPI-Ramilowski683	FGF20	FGFR4	Q9NP95	P22455	literature supported	Ramilowski.2015.NatureComm
CPI-Ramilowski684	FGF21	FGFR4	Q9NSA1	P22455	literature supported	Ramilowski.2015.NatureComm
CPI-Ramilowski685	FGF22	FGFR2	Q9HCT0	P21802	literature supported	Ramilowski.2015.NatureComm
CPI-Ramilowski686	FGF23	FGFR1	Q9GZV9	P11362	literature supported	Ramilowski.2015.NatureComm
CPI-Ramilowski687	FGF23	FGFR2	Q9GZV9	P21802	literature supported	Ramilowski.2015.NatureComm
CPI-Ramilowski688	FGF23	FGFR3	Q9GZV9	P22607	literature supported	Ramilowski.2015.NatureComm
CPI-Ramilowski689	FGF23	FGFR4	Q9GZV9	P22455	literature supported	Ramilowski.2015.NatureComm
CPI-Ramilowski690	FGF23	PHEX	Q9GZV9	P78562	literature supported	Ramilowski.2015.NatureComm
CPI-Ramilowski691	FGF2	CD44	P09038	P16070	literature supported	Ramilowski.2015.NatureComm
CPI-Ramilowski692	FGF2	FGFR1	P09038	P11362	literature supported	Ramilowski.2015.NatureComm
CPI-Ramilowski693	FGF2	FGFR2	P09038	P21802	literature supported	Ramilowski.2015.NatureComm
CPI-Ramilowski694	FGF2	FGFR3	P09038	P22607	literature supported	Ramilowski.2015.NatureComm
CPI-Ramilowski695	FGF2	FGFR4	P09038	P22455	literature supported	Ramilowski.2015.NatureComm
CPI-Ramilowski696	FGF2	FGFRL1	P09038	Q8N441	literature supported	Ramilowski.2015.NatureComm
CPI-Ramilowski697	FGF2	GPC4	P09038	O75487	literature supported	Ramilowski.2015.NatureComm
CPI-Ramilowski698	FGF2	NRP1	P09038	O14786	literature supported	Ramilowski.2015.NatureComm
CPI-Ramilowski699	FGF2	SDC1	P09038	P18827	literature supported	Ramilowski.2015.NatureComm
CPI-Ramilowski700	FGF2	SDC2	P09038	P34741	literature supported	Ramilowski.2015.NatureComm
CPI-Ramilowski701	FGF2	SDC3	P09038	O75056	literature supported	Ramilowski.2015.NatureComm
CPI-Ramilowski702	FGF2	SDC4	P09038	P31431	literature supported	Ramilowski.2015.NatureComm
CPI-Ramilowski703	FGF3	FGFR1	P11487	P11362	literature supported	Ramilowski.2015.NatureComm
CPI-Ramilowski704	FGF3	FGFR2	P11487	P21802	literature supported	Ramilowski.2015.NatureComm
CPI-Ramilowski705	FGF3	FGFR3	P11487	P22607	literature supported	Ramilowski.2015.NatureComm
CPI-Ramilowski706	FGF3	FGFR4	P11487	P22455	literature supported	Ramilowski.2015.NatureComm
CPI-Ramilowski707	FGF4	FGFR1	P08620	P11362	literature supported	Ramilowski.2015.NatureComm
CPI-Ramilowski708	FGF4	FGFR2	P08620	P21802	literature supported	Ramilowski.2015.NatureComm
CPI-Ramilowski709	FGF4	FGFR3	P08620	P22607	literature supported	Ramilowski.2015.NatureComm
CPI-Ramilowski710	FGF4	FGFR4	P08620	P22455	literature supported	Ramilowski.2015.NatureComm
CPI-Ramilowski711	FGF4	NRP1	P08620	O14786	literature supported	Ramilowski.2015.NatureComm
CPI-Ramilowski712	FGF5	FGFR1	P12034	P11362	literature supported	Ramilowski.2015.NatureComm
CPI-Ramilowski713	FGF5	FGFR2	P12034	P21802	literature supported	Ramilowski.2015.NatureComm
CPI-Ramilowski714	FGF5	FGFR3	P12034	P22607	literature supported	Ramilowski.2015.NatureComm
CPI-Ramilowski715	FGF5	FGFR4	P12034	P22455	literature supported	Ramilowski.2015.NatureComm
CPI-Ramilowski716	FGF6	FGFR1	P10767	P11362	literature supported	Ramilowski.2015.NatureComm
CPI-Ramilowski717	FGF6	FGFR2	P10767	P21802	literature supported	Ramilowski.2015.NatureComm
CPI-Ramilowski718	FGF6	FGFR3	P10767	P22607	literature supported	Ramilowski.2015.NatureComm
CPI-Ramilowski719	FGF6	FGFR4	P10767	P22455	literature supported	Ramilowski.2015.NatureComm
CPI-Ramilowski720	FGF7	FGFR1	P21781	P11362	literature supported	Ramilowski.2015.NatureComm
CPI-Ramilowski721	FGF7	FGFR2	P21781	P21802	literature supported	Ramilowski.2015.NatureComm
CPI-Ramilowski722	FGF7	FGFR3	P21781	P22607	literature supported	Ramilowski.2015.NatureComm
CPI-Ramilowski723	FGF7	FGFR4	P21781	P22455	literature supported	Ramilowski.2015.NatureComm
CPI-Ramilowski724	FGF7	NRP1	P21781	O14786	literature supported	Ramilowski.2015.NatureComm
CPI-Ramilowski725	FGF8	FGFR1	P55075	P11362	literature supported	Ramilowski.2015.NatureComm
CPI-Ramilowski726	FGF8	FGFR2	P55075	P21802	literature supported	Ramilowski.2015.NatureComm
CPI-Ramilowski727	FGF8	FGFR3	P55075	P22607	literature supported	Ramilowski.2015.NatureComm
CPI-Ramilowski728	FGF8	FGFR4	P55075	P22455	literature supported	Ramilowski.2015.NatureComm
CPI-Ramilowski729	FGF9	FGFR1	P31371	P11362	literature supported	Ramilowski.2015.NatureComm
CPI-Ramilowski730	FGF9	FGFR2	P31371	P21802	literature supported	Ramilowski.2015.NatureComm
CPI-Ramilowski731	FGF9	FGFR3	P31371	P22607	literature supported	Ramilowski.2015.NatureComm
CPI-Ramilowski732	FGF9	FGFR4	P31371	P22455	literature supported	Ramilowski.2015.NatureComm
CPI-Ramilowski733	FGG	ITGA2B	P02679	P08514	literature supported	Ramilowski.2015.NatureComm
CPI-Ramilowski734	FGG	ITGA5	P02679	P08648	literature supported	Ramilowski.2015.NatureComm
CPI-Ramilowski735	FGG	ITGAV	P02679	P06756	literature supported	Ramilowski.2015.NatureComm
CPI-Ramilowski736	FGG	ITGB1	P02679	P05556	literature supported	Ramilowski.2015.NatureComm
CPI-Ramilowski737	FGG	ITGB2	P02679	P05107	literature supported	Ramilowski.2015.NatureComm
CPI-Ramilowski738	FGL1	EGFR	Q08830	P00533	literature supported	Ramilowski.2015.NatureComm
CPI-Ramilowski739	VEGFD	FLT4	O43915	P35916	literature supported	Ramilowski.2015.NatureComm
CPI-Ramilowski740	VEGFD	ITGA9	O43915	Q13797	literature supported	Ramilowski.2015.NatureComm
CPI-Ramilowski741	VEGFD	KDR	O43915	P35968	literature supported	Ramilowski.2015.NatureComm
CPI-Ramilowski742	VEGFD	NRP2	O43915	O60462	literature supported	Ramilowski.2015.NatureComm
CPI-Ramilowski744	FN1	CD44	P02751	P16070	literature supported	Ramilowski.2015.NatureComm
CPI-Ramilowski745	FN1	COL13A1	P02751	Q5TAT6	literature supported	Ramilowski.2015.NatureComm
CPI-Ramilowski746	FN1	ITGA2	P02751	P17301	literature supported	Ramilowski.2015.NatureComm
CPI-Ramilowski747	FN1	ITGA2B	P02751	P08514	literature supported	Ramilowski.2015.NatureComm
CPI-Ramilowski748	FN1	ITGA3	P02751	P26006	literature supported	Ramilowski.2015.NatureComm
CPI-Ramilowski749	FN1	ITGA4	P02751	P13612	literature supported	Ramilowski.2015.NatureComm
CPI-Ramilowski750	FN1	ITGA5	P02751	P08648	literature supported	Ramilowski.2015.NatureComm
CPI-Ramilowski751	FN1	ITGA8	P02751	P53708	literature supported	Ramilowski.2015.NatureComm
CPI-Ramilowski752	FN1	ITGA9	P02751	Q13797	literature supported	Ramilowski.2015.NatureComm
CPI-Ramilowski753	FN1	ITGAV	P02751	P06756	literature supported	Ramilowski.2015.NatureComm
CPI-Ramilowski754	FN1	ITGB1	P02751	P05556	literature supported	Ramilowski.2015.NatureComm
CPI-Ramilowski755	FN1	ITGB3	P02751	P05106	literature supported	Ramilowski.2015.NatureComm
CPI-Ramilowski756	FN1	ITGB6	P02751	P18564	literature supported	Ramilowski.2015.NatureComm
CPI-Ramilowski757	FN1	ITGB7	P02751	P26010	literature supported	Ramilowski.2015.NatureComm
CPI-Ramilowski758	FN1	ITGB8	P02751	P26012	literature supported	Ramilowski.2015.NatureComm
CPI-Ramilowski759	FN1	MAG	P02751	P20916	literature supported	Ramilowski.2015.NatureComm
CPI-Ramilowski760	FN1	NT5E	P02751	P21589	literature supported	Ramilowski.2015.NatureComm
CPI-Ramilowski761	FN1	PLAUR	P02751	Q03405	literature supported	Ramilowski.2015.NatureComm
CPI-Ramilowski762	FN1	SDC2	P02751	P34741	literature supported	Ramilowski.2015.NatureComm
CPI-Ramilowski763	FN1	TMPRSS6	P02751	Q8IU80	literature supported	Ramilowski.2015.NatureComm
CPI-Ramilowski764	FN1	TNFRSF11B	P02751	O00300	literature supported	Ramilowski.2015.NatureComm
CPI-Ramilowski765	FN1	TSHR	P02751	P16473	literature supported	Ramilowski.2015.NatureComm
CPI-Ramilowski766	FSHB	FSHR	P01225	P23945	literature supported	Ramilowski.2015.NatureComm
CPI-Ramilowski767	GALP	GALR1	Q9UBC7	P47211	literature supported	Ramilowski.2015.NatureComm
CPI-Ramilowski768	GALP	GALR2	Q9UBC7	O43603	literature supported	Ramilowski.2015.NatureComm
CPI-Ramilowski769	GALP	GALR3	Q9UBC7	O60755	literature supported	Ramilowski.2015.NatureComm
CPI-Ramilowski770	GAL	GALR1	P22466	P47211	literature supported	Ramilowski.2015.NatureComm
CPI-Ramilowski771	GAL	GALR2	P22466	O43603	literature supported	Ramilowski.2015.NatureComm
CPI-Ramilowski772	GAL	GALR3	P22466	O60755	literature supported	Ramilowski.2015.NatureComm
CPI-Ramilowski773	GAL	GPR151	P22466	Q8TDV0	literature supported	Ramilowski.2015.NatureComm
CPI-Ramilowski774	GAS6	AXL	Q14393	P30530	literature supported	Ramilowski.2015.NatureComm
CPI-Ramilowski775	GAS6	MERTK	Q14393	Q12866	literature supported	Ramilowski.2015.NatureComm
CPI-Ramilowski776	GAS6	TYRO3	Q14393	Q06418	literature supported	Ramilowski.2015.NatureComm
CPI-Ramilowski777	GAST	CCKBR	P01350	P32239	literature supported	Ramilowski.2015.NatureComm
CPI-Ramilowski778	GCG	GCGR	P01275	P47871	literature supported	Ramilowski.2015.NatureComm
CPI-Ramilowski779	GCG	GLP1R	P01275	P43220	literature supported	Ramilowski.2015.NatureComm
CPI-Ramilowski780	GCG	GLP2R	P01275	O95838	literature supported	Ramilowski.2015.NatureComm
CPI-Ramilowski781	GDF11	ACVR1B	O95390	P36896	literature supported	Ramilowski.2015.NatureComm
CPI-Ramilowski782	GDF11	ACVR2A	O95390	P27037	literature supported	Ramilowski.2015.NatureComm
CPI-Ramilowski783	GDF11	ACVR2B	O95390	Q13705	literature supported	Ramilowski.2015.NatureComm
CPI-Ramilowski784	GDF2	ACVR1	Q9UK05	Q04771	literature supported	Ramilowski.2015.NatureComm
CPI-Ramilowski785	GDF2	ACVR2A	Q9UK05	P27037	literature supported	Ramilowski.2015.NatureComm
CPI-Ramilowski786	GDF2	ACVR2B	Q9UK05	Q13705	literature supported	Ramilowski.2015.NatureComm
CPI-Ramilowski787	GDF2	ACVRL1	Q9UK05	P37023	literature supported	Ramilowski.2015.NatureComm
CPI-Ramilowski788	GDF2	BMPR2	Q9UK05	Q13873	literature supported	Ramilowski.2015.NatureComm
CPI-Ramilowski789	GDF2	ENG	Q9UK05	P17813	literature supported	Ramilowski.2015.NatureComm
CPI-Ramilowski790	GDF5	ACVR1	P43026	Q04771	literature supported	Ramilowski.2015.NatureComm
CPI-Ramilowski791	GDF5	ACVR2A	P43026	P27037	literature supported	Ramilowski.2015.NatureComm
CPI-Ramilowski792	GDF5	ACVR2B	P43026	Q13705	literature supported	Ramilowski.2015.NatureComm
CPI-Ramilowski793	GDF5	BMPR1A	P43026	P36894	literature supported	Ramilowski.2015.NatureComm
CPI-Ramilowski794	GDF5	BMPR1B	P43026	O00238	literature supported	Ramilowski.2015.NatureComm
CPI-Ramilowski795	GDF5	BMPR2	P43026	Q13873	literature supported	Ramilowski.2015.NatureComm
CPI-Ramilowski796	GDF5	ROR2	P43026	Q01974	literature supported	Ramilowski.2015.NatureComm
CPI-Ramilowski797	GDF6	BMPR1A	Q6KF10	P36894	literature supported	Ramilowski.2015.NatureComm
CPI-Ramilowski798	GDF6	BMPR1B	Q6KF10	O00238	literature supported	Ramilowski.2015.NatureComm
CPI-Ramilowski799	GDF6	BMPR2	Q6KF10	Q13873	literature supported	Ramilowski.2015.NatureComm
CPI-Ramilowski800	GDF7	ACVR2A	Q7Z4P5	P27037	literature supported	Ramilowski.2015.NatureComm
CPI-Ramilowski801	GDF7	BMPR1A	Q7Z4P5	P36894	literature supported	Ramilowski.2015.NatureComm
CPI-Ramilowski802	GDF7	BMPR2	Q7Z4P5	Q13873	literature supported	Ramilowski.2015.NatureComm
CPI-Ramilowski803	GDF9	ACVR2A	O60383	P27037	literature supported	Ramilowski.2015.NatureComm
CPI-Ramilowski804	GDF9	BMPR1A	O60383	P36894	literature supported	Ramilowski.2015.NatureComm
CPI-Ramilowski805	GDF9	BMPR1B	O60383	O00238	literature supported	Ramilowski.2015.NatureComm
CPI-Ramilowski806	GDF9	BMPR2	O60383	Q13873	literature supported	Ramilowski.2015.NatureComm
CPI-Ramilowski807	GDF9	FXYD6	O60383	Q9H0Q3	literature supported	Ramilowski.2015.NatureComm
CPI-Ramilowski808	GDF9	ORAI2	O60383	Q96SN7	literature supported	Ramilowski.2015.NatureComm
CPI-Ramilowski809	GDF9	TGFBR1	O60383	P36897	literature supported	Ramilowski.2015.NatureComm
CPI-Ramilowski810	GDNF	GFRA1	P39905	P56159	literature supported	Ramilowski.2015.NatureComm
CPI-Ramilowski811	GDNF	GFRA2	P39905	O00451	literature supported	Ramilowski.2015.NatureComm
CPI-Ramilowski812	GDNF	RET	P39905	P07949	literature supported	Ramilowski.2015.NatureComm
CPI-Ramilowski813	GH1	GHR	P01241	P10912	literature supported	Ramilowski.2015.NatureComm
CPI-Ramilowski814	GH1	PRLR	P01241	P16471	literature supported	Ramilowski.2015.NatureComm
CPI-Ramilowski815	GH2	GHR	P01242	P10912	literature supported	Ramilowski.2015.NatureComm
CPI-Ramilowski816	GHRH	GHRHR	P01286	Q02643	literature supported	Ramilowski.2015.NatureComm
CPI-Ramilowski817	GHRH	VIPR1	P01286	P32241	literature supported	Ramilowski.2015.NatureComm
CPI-Ramilowski818	GHRL	GHRHR	Q9UBU3	Q02643	literature supported	Ramilowski.2015.NatureComm
CPI-Ramilowski819	GHRL	GHSR	Q9UBU3	Q92847	literature supported	Ramilowski.2015.NatureComm
CPI-Ramilowski820	GHRL	GPR39	Q9UBU3	O43194	literature supported	Ramilowski.2015.NatureComm
CPI-Ramilowski821	GHRL	MLNR	Q9UBU3	O43193	literature supported	Ramilowski.2015.NatureComm
CPI-Ramilowski822	GIP	DPP4	P09681	P27487	literature supported	Ramilowski.2015.NatureComm
CPI-Ramilowski823	GIP	GIPR	P09681	P48546	literature supported	Ramilowski.2015.NatureComm
CPI-Ramilowski824	GNAI2	ADCY1	P04899	Q08828	literature supported	Ramilowski.2015.NatureComm
CPI-Ramilowski825	GNAI2	ADORA1	P04899	P30542	literature supported	Ramilowski.2015.NatureComm
CPI-Ramilowski826	GNAI2	ADRA2A	P04899	P08913	literature supported	Ramilowski.2015.NatureComm
CPI-Ramilowski827	GNAI2	ADRA2B	P04899	P18089	literature supported	Ramilowski.2015.NatureComm
CPI-Ramilowski828	GNAI2	AGTR2	P04899	P50052	literature supported	Ramilowski.2015.NatureComm
CPI-Ramilowski829	GNAI2	C5AR1	P04899	P21730	literature supported	Ramilowski.2015.NatureComm
CPI-Ramilowski830	GNAI2	CAV1	P04899	Q03135	literature supported	Ramilowski.2015.NatureComm
CPI-Ramilowski831	GNAI2	CCR5	P04899	P51681	literature supported	Ramilowski.2015.NatureComm
CPI-Ramilowski832	GNAI2	CHRM1	P04899	P11229	literature supported	Ramilowski.2015.NatureComm
CPI-Ramilowski833	GNAI2	CNR1	P04899	P21554	literature supported	Ramilowski.2015.NatureComm
CPI-Ramilowski834	GNAI2	CXCR1	P04899	P25024	literature supported	Ramilowski.2015.NatureComm
CPI-Ramilowski835	GNAI2	CXCR2	P04899	P25025	literature supported	Ramilowski.2015.NatureComm
CPI-Ramilowski836	GNAI2	DRD2	P04899	P14416	literature supported	Ramilowski.2015.NatureComm
CPI-Ramilowski837	GNAI2	EDNRA	P04899	P25101	literature supported	Ramilowski.2015.NatureComm
CPI-Ramilowski838	GNAI2	EGFR	P04899	P00533	literature supported	Ramilowski.2015.NatureComm
CPI-Ramilowski839	GNAI2	F2R	P04899	P25116	literature supported	Ramilowski.2015.NatureComm
CPI-Ramilowski840	GNAI2	FPR1	P04899	P21462	literature supported	Ramilowski.2015.NatureComm
CPI-Ramilowski841	GNAI2	IGF1R	P04899	P08069	literature supported	Ramilowski.2015.NatureComm
CPI-Ramilowski842	GNAI2	LHCGR	P04899	P22888	literature supported	Ramilowski.2015.NatureComm
CPI-Ramilowski843	GNAI2	LPAR3	P04899	Q9UBY5	literature supported	Ramilowski.2015.NatureComm
CPI-Ramilowski844	GNAI2	MTNR1A	P04899	P48039	literature supported	Ramilowski.2015.NatureComm
CPI-Ramilowski845	GNAI2	MTNR1B	P04899	P49286	literature supported	Ramilowski.2015.NatureComm
CPI-Ramilowski846	GNAI2	OPRD1	P04899	P41143	literature supported	Ramilowski.2015.NatureComm
CPI-Ramilowski847	GNAI2	OPRM1	P04899	P35372	literature supported	Ramilowski.2015.NatureComm
CPI-Ramilowski848	GNAI2	P2RY12	P04899	Q9H244	literature supported	Ramilowski.2015.NatureComm
CPI-Ramilowski849	GNAI2	PTPRU	P04899	Q92729	literature supported	Ramilowski.2015.NatureComm
CPI-Ramilowski850	GNAI2	TBXA2R	P04899	P21731	literature supported	Ramilowski.2015.NatureComm
CPI-Ramilowski851	GNAI2	TSHR	P04899	P16473	literature supported	Ramilowski.2015.NatureComm
CPI-Ramilowski852	GNAS	ADORA1	P63092	P30542	literature supported	Ramilowski.2015.NatureComm
CPI-Ramilowski853	GNAS	ADRB3	P63092	P13945	literature supported	Ramilowski.2015.NatureComm
CPI-Ramilowski854	GNAS	AVPR2	P63092	P30518	literature supported	Ramilowski.2015.NatureComm
CPI-Ramilowski855	GNAS	CRHR1	P63092	P34998	literature supported	Ramilowski.2015.NatureComm
CPI-Ramilowski856	GNAS	GCGR	P63092	P47871	literature supported	Ramilowski.2015.NatureComm
CPI-Ramilowski857	GNAS	HTR6	P63092	P50406	literature supported	Ramilowski.2015.NatureComm
CPI-Ramilowski858	GNAS	LHCGR	P63092	P22888	literature supported	Ramilowski.2015.NatureComm
CPI-Ramilowski859	GNAS	PTGDR	P63092	Q13258	literature supported	Ramilowski.2015.NatureComm
CPI-Ramilowski860	GNAS	PTGIR	P63092	P43119	literature supported	Ramilowski.2015.NatureComm
CPI-Ramilowski861	GNAS	TSHR	P63092	P16473	literature supported	Ramilowski.2015.NatureComm
CPI-Ramilowski862	GNAS	VIPR1	P63092	P32241	literature supported	Ramilowski.2015.NatureComm
CPI-Ramilowski863	GNB3	TGFBR1	P16520	P36897	literature supported	Ramilowski.2015.NatureComm
CPI-Ramilowski864	GNRH1	GNRHR	P01148	P30968	literature supported	Ramilowski.2015.NatureComm
CPI-Ramilowski865	GNRH2	GNRHR	O43555	P30968	literature supported	Ramilowski.2015.NatureComm
CPI-Ramilowski866	GPC3	CD81	P51654	P60033	literature supported	Ramilowski.2015.NatureComm
CPI-Ramilowski867	GPC3	IGF1R	P51654	P08069	literature supported	Ramilowski.2015.NatureComm
CPI-Ramilowski868	GPHA2	TSHR	Q96T91	P16473	literature supported	Ramilowski.2015.NatureComm
CPI-Ramilowski869	GPI	AMFR	P06744	Q9UKV5	literature supported	Ramilowski.2015.NatureComm
CPI-Ramilowski870	GRP	BRS3	P07492	P32247	literature supported	Ramilowski.2015.NatureComm
CPI-Ramilowski871	GRP	GRPR	P07492	P30550	literature supported	Ramilowski.2015.NatureComm
CPI-Ramilowski872	GRP	NMBR	P07492	P28336	literature supported	Ramilowski.2015.NatureComm
CPI-Ramilowski873	GSTP1	TRAF2	P09211	Q12933	literature supported	Ramilowski.2015.NatureComm
CPI-Ramilowski874	GUCA2A	GUCY2C	Q02747	P25092	literature supported	Ramilowski.2015.NatureComm
CPI-Ramilowski875	GUCA2B	GUCY2C	Q16661	P25092	literature supported	Ramilowski.2015.NatureComm
CPI-Ramilowski876	GUCA2B	GUCY2D	Q16661	Q02846	literature supported	Ramilowski.2015.NatureComm
CPI-Ramilowski877	GZMB	CHRM3	P10144	P20309	literature supported	Ramilowski.2015.NatureComm
CPI-Ramilowski878	GZMB	IGF2R	P10144	P11717	literature supported	Ramilowski.2015.NatureComm
CPI-Ramilowski879	HAS2	CD44	Q92819	P16070	literature supported	Ramilowski.2015.NatureComm
CPI-Ramilowski880	HAS2	HMMR	Q92819	O75330	literature supported	Ramilowski.2015.NatureComm
CPI-Ramilowski881	HBEGF	CD44	Q99075	P16070	literature supported	Ramilowski.2015.NatureComm
CPI-Ramilowski882	HBEGF	CD82	Q99075	P27701	literature supported	Ramilowski.2015.NatureComm
CPI-Ramilowski883	HBEGF	CD9	Q99075	P21926	literature supported	Ramilowski.2015.NatureComm
CPI-Ramilowski884	HBEGF	EGFR	Q99075	P00533	literature supported	Ramilowski.2015.NatureComm
CPI-Ramilowski885	HBEGF	ERBB2	Q99075	P04626	literature supported	Ramilowski.2015.NatureComm
CPI-Ramilowski886	HBEGF	ERBB4	Q99075	Q15303	literature supported	Ramilowski.2015.NatureComm
CPI-Ramilowski887	HCRT	HCRTR1	O43612	O43613	literature supported	Ramilowski.2015.NatureComm
CPI-Ramilowski888	HCRT	HCRTR2	O43612	O43614	literature supported	Ramilowski.2015.NatureComm
CPI-Ramilowski889	HCRT	NPFFR2	O43612	Q9Y5X5	literature supported	Ramilowski.2015.NatureComm
CPI-Ramilowski890	HEBP1	FPR3	Q9NRV9	P25089	literature supported	Ramilowski.2015.NatureComm
CPI-Ramilowski891	HGF	CD44	P14210	P16070	literature supported	Ramilowski.2015.NatureComm
CPI-Ramilowski892	HGF	MET	P14210	P08581	literature supported	Ramilowski.2015.NatureComm
CPI-Ramilowski893	HGF	SDC1	P14210	P18827	literature supported	Ramilowski.2015.NatureComm
CPI-Ramilowski894	HGF	SDC2	P14210	P34741	literature supported	Ramilowski.2015.NatureComm
CPI-Ramilowski895	HGF	ST14	P14210	Q9Y5Y6	literature supported	Ramilowski.2015.NatureComm
CPI-Ramilowski896	HLA-A	APLP2	P04439	Q06481	literature supported	Ramilowski.2015.NatureComm
CPI-Ramilowski897	HLA-A	ERBB2	P04439	P04626	literature supported	Ramilowski.2015.NatureComm
CPI-Ramilowski898	HLA-A	KIR3DL1	P04439	P43629	literature supported	Ramilowski.2015.NatureComm
CPI-Ramilowski899	HLA-A	KIR3DL2	P04439	P43630	literature supported	Ramilowski.2015.NatureComm
CPI-Ramilowski900	HLA-A	LILRB1	P04439	Q8NHL6	literature supported	Ramilowski.2015.NatureComm
CPI-Ramilowski901	HLA-A	LILRB2	P04439	Q8N423	literature supported	Ramilowski.2015.NatureComm
CPI-Ramilowski902	HLA-B	CANX	P01889	P27824	literature supported	Ramilowski.2015.NatureComm
CPI-Ramilowski903	HLA-B	KIR3DL1	P01889	P43629	literature supported	Ramilowski.2015.NatureComm
CPI-Ramilowski904	HLA-B	KLRD1	P01889	Q13241	literature supported	Ramilowski.2015.NatureComm
CPI-Ramilowski905	HLA-B	LILRB1	P01889	Q8NHL6	literature supported	Ramilowski.2015.NatureComm
CPI-Ramilowski906	HLA-B	LILRB2	P01889	Q8N423	literature supported	Ramilowski.2015.NatureComm
CPI-Ramilowski907	HLA-C	KIR2DL1	P10321	P43626	literature supported	Ramilowski.2015.NatureComm
CPI-Ramilowski908	HLA-C	KIR2DL3	P10321	P43628	literature supported	Ramilowski.2015.NatureComm
CPI-Ramilowski909	HLA-C	KIR2DS4	P10321	P43632	literature supported	Ramilowski.2015.NatureComm
CPI-Ramilowski910	HLA-C	LILRA3	P10321	Q8N6C8	literature supported	Ramilowski.2015.NatureComm
CPI-Ramilowski911	HLA-C	LILRB1	P10321	Q8NHL6	literature supported	Ramilowski.2015.NatureComm
CPI-Ramilowski912	HLA-C	LILRB2	P10321	Q8N423	literature supported	Ramilowski.2015.NatureComm
CPI-Ramilowski913	HLA-E	KLRC1	P13747	P26715	literature supported	Ramilowski.2015.NatureComm
CPI-Ramilowski914	HLA-E	KLRC2	P13747	P26717	literature supported	Ramilowski.2015.NatureComm
CPI-Ramilowski915	HLA-E	KLRD1	P13747	Q13241	literature supported	Ramilowski.2015.NatureComm
CPI-Ramilowski916	HLA-G	KIR2DL4	P17693	Q99706	literature supported	Ramilowski.2015.NatureComm
CPI-Ramilowski917	HLA-G	KLRC1	P17693	P26715	literature supported	Ramilowski.2015.NatureComm
CPI-Ramilowski918	HLA-G	KLRD1	P17693	Q13241	literature supported	Ramilowski.2015.NatureComm
CPI-Ramilowski919	HLA-G	LILRB1	P17693	Q8NHL6	literature supported	Ramilowski.2015.NatureComm
CPI-Ramilowski920	HLA-G	LILRB2	P17693	Q8N423	literature supported	Ramilowski.2015.NatureComm
CPI-Ramilowski921	HMGB1	SDC1	P09429	P18827	literature supported	Ramilowski.2015.NatureComm
CPI-Ramilowski922	HMGB1	THBD	P09429	P07204	literature supported	Ramilowski.2015.NatureComm
CPI-Ramilowski923	HP	ITGAM	P00738	P11215	literature supported	Ramilowski.2015.NatureComm
CPI-Ramilowski924	HP	ITGB2	P00738	P05107	literature supported	Ramilowski.2015.NatureComm
CPI-Ramilowski925	HRAS	AGTR1	P01112	P30556	literature supported	Ramilowski.2015.NatureComm
CPI-Ramilowski926	HRAS	CAV1	P01112	Q03135	literature supported	Ramilowski.2015.NatureComm
CPI-Ramilowski927	HRAS	GRIN2D	P01112	O15399	literature supported	Ramilowski.2015.NatureComm
CPI-Ramilowski928	HRAS	INSR	P01112	P06213	literature supported	Ramilowski.2015.NatureComm
CPI-Ramilowski929	HRAS	TLR2	P01112	O60603	literature supported	Ramilowski.2015.NatureComm
CPI-Ramilowski930	HRAS	TLR9	P01112	Q9NR96	literature supported	Ramilowski.2015.NatureComm
CPI-Ramilowski931	HRG	FCGR1A	P04196	P12314	literature supported	Ramilowski.2015.NatureComm
CPI-Ramilowski932	HSP90AA1	CFTR	P07900	P13569	literature supported	Ramilowski.2015.NatureComm
CPI-Ramilowski933	HSP90AA1	EGFR	P07900	P00533	literature supported	Ramilowski.2015.NatureComm
CPI-Ramilowski934	HSP90AA1	FGFR3	P07900	P22607	literature supported	Ramilowski.2015.NatureComm
CPI-Ramilowski935	HSPG2	COL13A1	P98160	Q5TAT6	literature supported	Ramilowski.2015.NatureComm
CPI-Ramilowski936	HSPG2	ITGA2	P98160	P17301	literature supported	Ramilowski.2015.NatureComm
CPI-Ramilowski937	HSPG2	ITGB1	P98160	P05556	literature supported	Ramilowski.2015.NatureComm
CPI-Ramilowski938	HSPG2	PTPRS	P98160	Q13332	literature supported	Ramilowski.2015.NatureComm
CPI-Ramilowski939	IAPP	CALCR	P10997	P30988	literature supported	Ramilowski.2015.NatureComm
CPI-Ramilowski940	IAPP	RAMP1	P10997	O60894	literature supported	Ramilowski.2015.NatureComm
CPI-Ramilowski941	IAPP	RAMP2	P10997	O60895	literature supported	Ramilowski.2015.NatureComm
CPI-Ramilowski942	ICAM1	EGFR	P05362	P00533	literature supported	Ramilowski.2015.NatureComm
CPI-Ramilowski943	ICAM1	IL2RA	P05362	P01589	literature supported	Ramilowski.2015.NatureComm
CPI-Ramilowski944	ICAM1	IL2RG	P05362	P31785	literature supported	Ramilowski.2015.NatureComm
CPI-Ramilowski945	ICAM1	ITGAL	P05362	P20701	literature supported	Ramilowski.2015.NatureComm
CPI-Ramilowski946	ICAM1	ITGAM	P05362	P11215	literature supported	Ramilowski.2015.NatureComm
CPI-Ramilowski947	ICAM1	ITGAX	P05362	P20702	literature supported	Ramilowski.2015.NatureComm
CPI-Ramilowski948	ICAM1	ITGB2	P05362	P05107	literature supported	Ramilowski.2015.NatureComm
CPI-Ramilowski949	ICAM2	ITGAL	P13598	P20701	literature supported	Ramilowski.2015.NatureComm
CPI-Ramilowski950	ICAM2	ITGAM	P13598	P11215	literature supported	Ramilowski.2015.NatureComm
CPI-Ramilowski951	ICAM2	ITGB2	P13598	P05107	literature supported	Ramilowski.2015.NatureComm
CPI-Ramilowski952	ICAM3	CLEC4M	P32942	Q9H2X3	literature supported	Ramilowski.2015.NatureComm
CPI-Ramilowski953	ICAM3	ITGAD	P32942	Q13349	literature supported	Ramilowski.2015.NatureComm
CPI-Ramilowski954	ICAM3	ITGAL	P32942	P20701	literature supported	Ramilowski.2015.NatureComm
CPI-Ramilowski955	ICAM3	ITGB2	P32942	P05107	literature supported	Ramilowski.2015.NatureComm
CPI-Ramilowski956	ICAM4	ITGA2B	Q14773	P08514	literature supported	Ramilowski.2015.NatureComm
CPI-Ramilowski957	ICAM4	ITGA4	Q14773	P13612	literature supported	Ramilowski.2015.NatureComm
CPI-Ramilowski958	ICAM4	ITGAL	Q14773	P20701	literature supported	Ramilowski.2015.NatureComm
CPI-Ramilowski959	ICAM4	ITGAM	Q14773	P11215	literature supported	Ramilowski.2015.NatureComm
CPI-Ramilowski960	ICAM4	ITGAV	Q14773	P06756	literature supported	Ramilowski.2015.NatureComm
CPI-Ramilowski961	ICAM4	ITGB1	Q14773	P05556	literature supported	Ramilowski.2015.NatureComm
CPI-Ramilowski962	ICAM4	ITGB2	Q14773	P05107	literature supported	Ramilowski.2015.NatureComm
CPI-Ramilowski963	ICAM4	ITGB3	Q14773	P05106	literature supported	Ramilowski.2015.NatureComm
CPI-Ramilowski964	ICAM4	RHAG	Q14773	Q02094	literature supported	Ramilowski.2015.NatureComm
CPI-Ramilowski965	ICAM5	ITGAL	Q9UMF0	P20701	literature supported	Ramilowski.2015.NatureComm
CPI-Ramilowski966	ICAM5	ITGB2	Q9UMF0	P05107	literature supported	Ramilowski.2015.NatureComm
CPI-Ramilowski967	IFNA10	IFNAR1	P01566	P17181	literature supported	Ramilowski.2015.NatureComm
CPI-Ramilowski968	IFNA10	IFNAR2	P01566	P48551	literature supported	Ramilowski.2015.NatureComm
CPI-Ramilowski969	IFNA13	IFNAR1	P01562	P17181	literature supported	Ramilowski.2015.NatureComm
CPI-Ramilowski970	IFNA13	IFNAR2	P01562	P48551	literature supported	Ramilowski.2015.NatureComm
CPI-Ramilowski971	IFNA14	IFNAR1	P01570	P17181	literature supported	Ramilowski.2015.NatureComm
CPI-Ramilowski972	IFNA14	IFNAR2	P01570	P48551	literature supported	Ramilowski.2015.NatureComm
CPI-Ramilowski973	IFNA16	IFNAR1	P05015	P17181	literature supported	Ramilowski.2015.NatureComm
CPI-Ramilowski974	IFNA16	IFNAR2	P05015	P48551	literature supported	Ramilowski.2015.NatureComm
CPI-Ramilowski975	IFNA17	IFNAR1	P01571	P17181	literature supported	Ramilowski.2015.NatureComm
CPI-Ramilowski976	IFNA17	IFNAR2	P01571	P48551	literature supported	Ramilowski.2015.NatureComm
CPI-Ramilowski979	IFNA21	IFNAR1	P01568	P17181	literature supported	Ramilowski.2015.NatureComm
CPI-Ramilowski980	IFNA21	IFNAR2	P01568	P48551	literature supported	Ramilowski.2015.NatureComm
CPI-Ramilowski981	IFNA2	IFNAR1	P01563	P17181	literature supported	Ramilowski.2015.NatureComm
CPI-Ramilowski982	IFNA2	IFNAR2	P01563	P48551	literature supported	Ramilowski.2015.NatureComm
CPI-Ramilowski983	IFNA4	IFNAR1	P05014	P17181	literature supported	Ramilowski.2015.NatureComm
CPI-Ramilowski984	IFNA4	IFNAR2	P05014	P48551	literature supported	Ramilowski.2015.NatureComm
CPI-Ramilowski985	IFNA5	IFNAR1	P01569	P17181	literature supported	Ramilowski.2015.NatureComm
CPI-Ramilowski986	IFNA5	IFNAR2	P01569	P48551	literature supported	Ramilowski.2015.NatureComm
CPI-Ramilowski987	IFNA6	IFNAR1	P05013	P17181	literature supported	Ramilowski.2015.NatureComm
CPI-Ramilowski988	IFNA6	IFNAR2	P05013	P48551	literature supported	Ramilowski.2015.NatureComm
CPI-Ramilowski989	IFNA7	IFNAR1	P01567	P17181	literature supported	Ramilowski.2015.NatureComm
CPI-Ramilowski990	IFNA7	IFNAR2	P01567	P48551	literature supported	Ramilowski.2015.NatureComm
CPI-Ramilowski991	IFNA8	IFNAR1	P32881	P17181	literature supported	Ramilowski.2015.NatureComm
CPI-Ramilowski992	IFNA8	IFNAR2	P32881	P48551	literature supported	Ramilowski.2015.NatureComm
CPI-Ramilowski993	IFNB1	IFNAR1	P01574	P17181	literature supported	Ramilowski.2015.NatureComm
CPI-Ramilowski994	IFNB1	IFNAR2	P01574	P48551	literature supported	Ramilowski.2015.NatureComm
CPI-Ramilowski996	IFNG	IFNGR2	P01579	P38484	literature supported	Ramilowski.2015.NatureComm
CPI-Ramilowski997	IFNL1	IFNLR1	Q8IU54	Q8IU57	literature supported	Ramilowski.2015.NatureComm
CPI-Ramilowski998	IFNL1	IL10RB	Q8IU54	Q08334	literature supported	Ramilowski.2015.NatureComm
CPI-Ramilowski999	IFNL2	IFNLR1	Q8IZJ0	Q8IU57	literature supported	Ramilowski.2015.NatureComm
CPI-Ramilowski1000	IFNL2	IL10RB	Q8IZJ0	Q08334	literature supported	Ramilowski.2015.NatureComm
CPI-Ramilowski1001	IFNL3	IFNLR1	Q8IZI9	Q8IU57	literature supported	Ramilowski.2015.NatureComm
CPI-Ramilowski1002	IFNL3	IL10RB	Q8IZI9	Q08334	literature supported	Ramilowski.2015.NatureComm
CPI-Ramilowski1003	IFNW1	IFNAR1	P05000	P17181	literature supported	Ramilowski.2015.NatureComm
CPI-Ramilowski1004	IFNW1	IFNAR2	P05000	P48551	literature supported	Ramilowski.2015.NatureComm
CPI-Ramilowski1005	IGF1	IGF1R	P05019	P08069	literature supported	Ramilowski.2015.NatureComm
CPI-Ramilowski1006	IGF2	IGF1R	P01344	P08069	literature supported	Ramilowski.2015.NatureComm
CPI-Ramilowski1007	IGF2	IGF2R	P01344	P11717	literature supported	Ramilowski.2015.NatureComm
CPI-Ramilowski1008	IGF2	INSR	P01344	P06213	literature supported	Ramilowski.2015.NatureComm
CPI-Ramilowski1009	IGFBP4	FZD8	P22692	Q9H461	literature supported	Ramilowski.2015.NatureComm
CPI-Ramilowski1010	IGFBP4	LRP6	P22692	O75581	literature supported	Ramilowski.2015.NatureComm
CPI-Ramilowski1011	IGFL1	IGFLR1	Q6UW32	Q9H665	literature supported	Ramilowski.2015.NatureComm
CPI-Ramilowski1012	IGFL2	IGFLR1	Q6UWQ7	Q9H665	literature supported	Ramilowski.2015.NatureComm
CPI-Ramilowski1013	IGFL3	IGFLR1	Q6UXB1	Q9H665	literature supported	Ramilowski.2015.NatureComm
CPI-Ramilowski1014	IHH	BOC	Q14623	Q9BWV1	literature supported	Ramilowski.2015.NatureComm
CPI-Ramilowski1015	IHH	CDON	Q14623	Q4KMG0	literature supported	Ramilowski.2015.NatureComm
CPI-Ramilowski1016	IHH	HHIP	Q14623	Q96QV1	literature supported	Ramilowski.2015.NatureComm
CPI-Ramilowski1017	IHH	PTCH1	Q14623	Q13635	literature supported	Ramilowski.2015.NatureComm
CPI-Ramilowski1018	IHH	PTCH2	Q14623	Q9Y6C5	literature supported	Ramilowski.2015.NatureComm
CPI-Ramilowski1020	IL10	IL10RB	P22301	Q08334	literature supported	Ramilowski.2015.NatureComm
CPI-Ramilowski1023	IL12A	CD28	P29459	P10747	literature supported	Ramilowski.2015.NatureComm
CPI-Ramilowski1025	IL12A	IL12RB2	P29459	Q99665	literature supported	Ramilowski.2015.NatureComm
CPI-Ramilowski1027	IL12B	IL12RB2	P29460	Q99665	literature supported	Ramilowski.2015.NatureComm
CPI-Ramilowski1028	IL12B	IL23R	P29460	Q5VWK5	literature supported	Ramilowski.2015.NatureComm
CPI-Ramilowski1034	IL15	IL2RA	P40933	P01589	literature supported	Ramilowski.2015.NatureComm
CPI-Ramilowski1038	IL16	GRIN2C	Q14005	Q14957	literature supported	Ramilowski.2015.NatureComm
CPI-Ramilowski1039	IL16	GRIN2D	Q14005	O15399	literature supported	Ramilowski.2015.NatureComm
CPI-Ramilowski1040	IL16	KCNA3	Q14005	P22001	literature supported	Ramilowski.2015.NatureComm
CPI-Ramilowski1041	IL16	KCND1	Q14005	Q9NSA2	literature supported	Ramilowski.2015.NatureComm
CPI-Ramilowski1042	IL16	KCND2	Q14005	Q9NZV8	literature supported	Ramilowski.2015.NatureComm
CPI-Ramilowski1043	IL16	KCNJ10	Q14005	P78508	literature supported	Ramilowski.2015.NatureComm
CPI-Ramilowski1044	IL16	KCNJ15	Q14005	Q99712	literature supported	Ramilowski.2015.NatureComm
CPI-Ramilowski1045	IL16	KCNJ4	Q14005	P48050	literature supported	Ramilowski.2015.NatureComm
CPI-Ramilowski1047	IL17A	IL17RC	Q16552	Q8NAC3	literature supported	Ramilowski.2015.NatureComm
CPI-Ramilowski1048	IL17B	IL17RB	Q9UHF5	Q9NRM6	literature supported	Ramilowski.2015.NatureComm
CPI-Ramilowski1049	IL17F	IL17RA	Q96PD4	Q96F46	literature supported	Ramilowski.2015.NatureComm
CPI-Ramilowski1052	IL18	IL1RAPL1	Q14116	Q9NZN1	literature supported	Ramilowski.2015.NatureComm
CPI-Ramilowski1053	IL18	IL1RL2	Q14116	Q9HB29	literature supported	Ramilowski.2015.NatureComm
CPI-Ramilowski1054	IL19	IL20RA	Q9UHD0	Q9UHF4	literature supported	Ramilowski.2015.NatureComm
CPI-Ramilowski1055	IL19	IL20RB	Q9UHD0	Q6UXL0	literature supported	Ramilowski.2015.NatureComm
CPI-Ramilowski1058	IL1A	IL1RAP	P01583	Q9NPH3	literature supported	Ramilowski.2015.NatureComm
CPI-Ramilowski1059	IL1B	ADRB2	P01584	P07550	literature supported	Ramilowski.2015.NatureComm
CPI-Ramilowski1062	IL1B	IL1RAP	P01584	Q9NPH3	literature supported	Ramilowski.2015.NatureComm
CPI-Ramilowski1063	IL1F10	IL1R1	Q8WWZ1	P14778	literature supported	Ramilowski.2015.NatureComm
CPI-Ramilowski1065	IL1RN	IL1R2	P18510	P27930	literature supported	Ramilowski.2015.NatureComm
CPI-Ramilowski1068	IL20	IL22RA1	Q9NYY1	Q8N6P7	literature supported	Ramilowski.2015.NatureComm
CPI-Ramilowski1069	IL21	IL21R	Q9HBE4	Q9HBE5	literature supported	Ramilowski.2015.NatureComm
CPI-Ramilowski1070	IL21	IL2RG	Q9HBE4	P31785	literature supported	Ramilowski.2015.NatureComm
CPI-Ramilowski1071	IL22	IL10RA	Q9GZX6	Q13651	literature supported	Ramilowski.2015.NatureComm
CPI-Ramilowski1072	IL22	IL10RB	Q9GZX6	Q08334	literature supported	Ramilowski.2015.NatureComm
CPI-Ramilowski1073	IL22	IL22RA1	Q9GZX6	Q8N6P7	literature supported	Ramilowski.2015.NatureComm
CPI-Ramilowski1074	IL22	IL22RA2	Q9GZX6	Q969J5	literature supported	Ramilowski.2015.NatureComm
CPI-Ramilowski1075	IL23A	IL12RB1	Q9NPF7	P42701	literature supported	Ramilowski.2015.NatureComm
CPI-Ramilowski1076	IL23A	IL23R	Q9NPF7	Q5VWK5	literature supported	Ramilowski.2015.NatureComm
CPI-Ramilowski1077	IL24	IL20RA	Q13007	Q9UHF4	literature supported	Ramilowski.2015.NatureComm
CPI-Ramilowski1078	IL24	IL20RB	Q13007	Q6UXL0	literature supported	Ramilowski.2015.NatureComm
CPI-Ramilowski1079	IL24	IL22RA1	Q13007	Q8N6P7	literature supported	Ramilowski.2015.NatureComm
CPI-Ramilowski1080	IL25	IL17RB	Q9H293	Q9NRM6	literature supported	Ramilowski.2015.NatureComm
CPI-Ramilowski1081	IL27	IL27RA	Q8NEV9	Q6UWB1	literature supported	Ramilowski.2015.NatureComm
CPI-Ramilowski1082	IL2	CD53	P60568	P19397	literature supported	Ramilowski.2015.NatureComm
CPI-Ramilowski1086	IL2	NGFR	P60568	P08138	literature supported	Ramilowski.2015.NatureComm
CPI-Ramilowski1087	IL31	IL31RA	Q6EBC2	Q8NI17	literature supported	Ramilowski.2015.NatureComm
CPI-Ramilowski1088	IL31	OSMR	Q6EBC2	Q99650	literature supported	Ramilowski.2015.NatureComm
CPI-Ramilowski1089	IL34	CSF1R	Q6ZMJ4	P07333	literature supported	Ramilowski.2015.NatureComm
CPI-Ramilowski1092	IL4	CD53	P05112	P19397	literature supported	Ramilowski.2015.NatureComm
CPI-Ramilowski1094	IL4	IL13RA2	P05112	Q14627	literature supported	Ramilowski.2015.NatureComm
CPI-Ramilowski1110	INHA	ACVR2A	P05111	P27037	literature supported	Ramilowski.2015.NatureComm
CPI-Ramilowski1111	INHA	TGFBR3	P05111	Q03167	literature supported	Ramilowski.2015.NatureComm
CPI-Ramilowski1112	INHBA	ACVR1	P08476	Q04771	literature supported	Ramilowski.2015.NatureComm
CPI-Ramilowski1113	INHBA	ACVR1B	P08476	P36896	literature supported	Ramilowski.2015.NatureComm
CPI-Ramilowski1114	INHBA	ACVR2A	P08476	P27037	literature supported	Ramilowski.2015.NatureComm
CPI-Ramilowski1115	INHBA	ACVR2B	P08476	Q13705	literature supported	Ramilowski.2015.NatureComm
CPI-Ramilowski1116	INHBA	BAMBI	P08476	Q13145	literature supported	Ramilowski.2015.NatureComm
CPI-Ramilowski1117	INHBA	ENG	P08476	P17813	literature supported	Ramilowski.2015.NatureComm
CPI-Ramilowski1118	INHBA	TGFBR3	P08476	Q03167	literature supported	Ramilowski.2015.NatureComm
CPI-Ramilowski1119	INHBB	ACVR1	P09529	Q04771	literature supported	Ramilowski.2015.NatureComm
CPI-Ramilowski1120	INHBB	ACVR1B	P09529	P36896	literature supported	Ramilowski.2015.NatureComm
CPI-Ramilowski1121	INHBB	ACVR1C	P09529	Q8NER5	literature supported	Ramilowski.2015.NatureComm
CPI-Ramilowski1122	INHBB	ACVR2A	P09529	P27037	literature supported	Ramilowski.2015.NatureComm
CPI-Ramilowski1123	INHBB	ACVR2B	P09529	Q13705	literature supported	Ramilowski.2015.NatureComm
CPI-Ramilowski1124	INHBC	ACVR1	P55103	Q04771	literature supported	Ramilowski.2015.NatureComm
CPI-Ramilowski1125	INHBC	ACVR1B	P55103	P36896	literature supported	Ramilowski.2015.NatureComm
CPI-Ramilowski1126	INHBC	ACVR2A	P55103	P27037	literature supported	Ramilowski.2015.NatureComm
CPI-Ramilowski1127	INHBC	ACVR2B	P55103	Q13705	literature supported	Ramilowski.2015.NatureComm
CPI-Ramilowski1128	INSL3	RXFP2	P51460	Q8WXD0	literature supported	Ramilowski.2015.NatureComm
CPI-Ramilowski1129	INSL5	RXFP3	Q9Y5Q6	Q9NSD7	literature supported	Ramilowski.2015.NatureComm
CPI-Ramilowski1130	INSL5	RXFP4	Q9Y5Q6	Q8TDU9	literature supported	Ramilowski.2015.NatureComm
CPI-Ramilowski1131	INS	IGF1R	P01308	P08069	literature supported	Ramilowski.2015.NatureComm
CPI-Ramilowski1132	INS	INSR	P01308	P06213	literature supported	Ramilowski.2015.NatureComm
CPI-Ramilowski1133	INS	LRP2	P01308	P98164	literature supported	Ramilowski.2015.NatureComm
CPI-Ramilowski1134	ITGB3BP	ITGB3	Q13352	P05106	literature supported	Ramilowski.2015.NatureComm
CPI-Ramilowski1135	ITGB3BP	ITGB5	Q13352	P18084	literature supported	Ramilowski.2015.NatureComm
CPI-Ramilowski1136	ITIH2	FCER1A	P19823	P12319	literature supported	Ramilowski.2015.NatureComm
CPI-Ramilowski1137	JAG1	NOTCH1	P78504	P46531	literature supported	Ramilowski.2015.NatureComm
CPI-Ramilowski1138	JAG1	NOTCH2	P78504	Q04721	literature supported	Ramilowski.2015.NatureComm
CPI-Ramilowski1139	JAG1	NOTCH3	P78504	Q9UM47	literature supported	Ramilowski.2015.NatureComm
CPI-Ramilowski1140	JAG1	NOTCH4	P78504	Q99466	literature supported	Ramilowski.2015.NatureComm
CPI-Ramilowski1141	JAG2	NOTCH1	Q9Y219	P46531	literature supported	Ramilowski.2015.NatureComm
CPI-Ramilowski1142	JAG2	NOTCH2	Q9Y219	Q04721	literature supported	Ramilowski.2015.NatureComm
CPI-Ramilowski1143	JAG2	NOTCH3	Q9Y219	Q9UM47	literature supported	Ramilowski.2015.NatureComm
CPI-Ramilowski1146	KISS1	KISS1R	Q15726	Q969F8	literature supported	Ramilowski.2015.NatureComm
CPI-Ramilowski1147	KISS1	MMP24	Q15726	Q9Y5R2	literature supported	Ramilowski.2015.NatureComm
CPI-Ramilowski1148	KITLG	EPOR	P21583	P19235	literature supported	Ramilowski.2015.NatureComm
CPI-Ramilowski1150	KLK3	EPOR	P07288	P19235	literature supported	Ramilowski.2015.NatureComm
CPI-Ramilowski1151	KNG1	BDKRB1	P01042	P46663	literature supported	Ramilowski.2015.NatureComm
CPI-Ramilowski1152	KNG1	BDKRB2	P01042	P30411	literature supported	Ramilowski.2015.NatureComm
CPI-Ramilowski1153	KNG1	CD93	P01042	Q9NPY3	literature supported	Ramilowski.2015.NatureComm
CPI-Ramilowski1154	KNG1	GP1BA	P01042	P07359	literature supported	Ramilowski.2015.NatureComm
CPI-Ramilowski1155	KNG1	GPR135	P01042	Q8IZ08	literature supported	Ramilowski.2015.NatureComm
CPI-Ramilowski1156	KNG1	ITGB2	P01042	P05107	literature supported	Ramilowski.2015.NatureComm
CPI-Ramilowski1157	KNG1	PLAUR	P01042	Q03405	literature supported	Ramilowski.2015.NatureComm
CPI-Ramilowski1158	KNG1	RXFP4	P01042	Q8TDU9	literature supported	Ramilowski.2015.NatureComm
CPI-Ramilowski1159	KRTAP4-12	AQP1	Q9BQ66	P29972	literature supported	Ramilowski.2015.NatureComm
CPI-Ramilowski1160	KRTAP4-12	CATSPER1	Q9BQ66	Q8NEC5	literature supported	Ramilowski.2015.NatureComm
CPI-Ramilowski1161	KRTAP4-12	CLDN2	Q9BQ66	P57739	literature supported	Ramilowski.2015.NatureComm
CPI-Ramilowski1162	KRTAP4-12	CNTFR	Q9BQ66	P26992	literature supported	Ramilowski.2015.NatureComm
CPI-Ramilowski1163	KRTAP4-12	LINGO1	Q9BQ66	Q96FE5	literature supported	Ramilowski.2015.NatureComm
CPI-Ramilowski1164	KRTAP4-12	PDGFRB	Q9BQ66	P09619	literature supported	Ramilowski.2015.NatureComm
CPI-Ramilowski1165	KRTAP4-12	PLSCR4	Q9BQ66	Q9NRQ2	literature supported	Ramilowski.2015.NatureComm
CPI-Ramilowski1166	L1CAM	CNTN1	P32004	Q12860	literature supported	Ramilowski.2015.NatureComm
CPI-Ramilowski1167	L1CAM	EGFR	P32004	P00533	literature supported	Ramilowski.2015.NatureComm
CPI-Ramilowski1168	L1CAM	ERBB2	P32004	P04626	literature supported	Ramilowski.2015.NatureComm
CPI-Ramilowski1169	L1CAM	ERBB3	P32004	P21860	literature supported	Ramilowski.2015.NatureComm
CPI-Ramilowski1170	L1CAM	ITGA5	P32004	P08648	literature supported	Ramilowski.2015.NatureComm
CPI-Ramilowski1171	L1CAM	ITGAV	P32004	P06756	literature supported	Ramilowski.2015.NatureComm
CPI-Ramilowski1172	LACRT	SDC1	Q9GZZ8	P18827	literature supported	Ramilowski.2015.NatureComm
CPI-Ramilowski1173	LAMA1	ITGA1	P25391	P56199	literature supported	Ramilowski.2015.NatureComm
CPI-Ramilowski1174	LAMA1	ITGA2	P25391	P17301	literature supported	Ramilowski.2015.NatureComm
CPI-Ramilowski1175	LAMA1	ITGA7	P25391	Q13683	literature supported	Ramilowski.2015.NatureComm
CPI-Ramilowski1176	LAMA1	ITGB1	P25391	P05556	literature supported	Ramilowski.2015.NatureComm
CPI-Ramilowski1177	LAMA1	ITGB8	P25391	P26012	literature supported	Ramilowski.2015.NatureComm
CPI-Ramilowski1178	LAMA1	NT5E	P25391	P21589	literature supported	Ramilowski.2015.NatureComm
CPI-Ramilowski1179	LAMA1	RPSA	P25391	P08865	literature supported	Ramilowski.2015.NatureComm
CPI-Ramilowski1180	LAMA1	TMPRSS6	P25391	Q8IU80	literature supported	Ramilowski.2015.NatureComm
CPI-Ramilowski1181	LAMA2	ITGA7	P24043	Q13683	literature supported	Ramilowski.2015.NatureComm
CPI-Ramilowski1182	LAMA2	ITGB1	P24043	P05556	literature supported	Ramilowski.2015.NatureComm
CPI-Ramilowski1183	LAMA2	RPSA	P24043	P08865	literature supported	Ramilowski.2015.NatureComm
CPI-Ramilowski1184	LAMA3	SDC2	Q16787	P34741	literature supported	Ramilowski.2015.NatureComm
CPI-Ramilowski1185	LAMA5	BCAM	O15230	P50895	literature supported	Ramilowski.2015.NatureComm
CPI-Ramilowski1186	LAMB1	ITGA6	P07942	P23229	literature supported	Ramilowski.2015.NatureComm
CPI-Ramilowski1187	LAMB1	ITGB1	P07942	P05556	literature supported	Ramilowski.2015.NatureComm
CPI-Ramilowski1188	LAMB2	RPSA	P55268	P08865	literature supported	Ramilowski.2015.NatureComm
CPI-Ramilowski1189	LAMC2	ITGA3	Q13753	P26006	literature supported	Ramilowski.2015.NatureComm
CPI-Ramilowski1190	LAMC2	ITGA6	Q13753	P23229	literature supported	Ramilowski.2015.NatureComm
CPI-Ramilowski1191	LAMC2	ITGB1	Q13753	P05556	literature supported	Ramilowski.2015.NatureComm
CPI-Ramilowski1192	LAMC2	ITGB4	Q13753	P16144	literature supported	Ramilowski.2015.NatureComm
CPI-Ramilowski1193	LCN1	LMBR1L	P31025	Q6UX01	literature supported	Ramilowski.2015.NatureComm
CPI-Ramilowski1194	LCN2	LRP2	P80188	P98164	literature supported	Ramilowski.2015.NatureComm
CPI-Ramilowski1195	LEFTY2	ACVR2B	O00292	Q13705	literature supported	Ramilowski.2015.NatureComm
CPI-Ramilowski1196	LEP	LEPR	P41159	P48357	literature supported	Ramilowski.2015.NatureComm
CPI-Ramilowski1197	LGALS3BP	ITGB1	Q08380	P05556	literature supported	Ramilowski.2015.NatureComm
CPI-Ramilowski1198	LHB	LHCGR	P01229	P22888	literature supported	Ramilowski.2015.NatureComm
CPI-Ramilowski1201	LIN7C	ABCA1	Q9NUP9	O95477	literature supported	Ramilowski.2015.NatureComm
CPI-Ramilowski1202	LIN7C	HTR2C	Q9NUP9	P28335	literature supported	Ramilowski.2015.NatureComm
CPI-Ramilowski1203	LIPC	LRP1	P11150	Q07954	literature supported	Ramilowski.2015.NatureComm
CPI-Ramilowski1204	LIPH	LPAR1	Q8WWY8	Q92633	literature supported	Ramilowski.2015.NatureComm
CPI-Ramilowski1205	LIPH	LPAR2	Q8WWY8	Q9HBW0	literature supported	Ramilowski.2015.NatureComm
CPI-Ramilowski1206	LIPH	LPAR4	Q8WWY8	Q99677	literature supported	Ramilowski.2015.NatureComm
CPI-Ramilowski1207	LPA	LRP2	P08519	P98164	literature supported	Ramilowski.2015.NatureComm
CPI-Ramilowski1208	LPL	GPIHBP1	P06858	Q8IV16	literature supported	Ramilowski.2015.NatureComm
CPI-Ramilowski1209	LPL	LRP1	P06858	Q07954	literature supported	Ramilowski.2015.NatureComm
CPI-Ramilowski1210	LPL	LRP2	P06858	P98164	literature supported	Ramilowski.2015.NatureComm
CPI-Ramilowski1211	LPL	SDC1	P06858	P18827	literature supported	Ramilowski.2015.NatureComm
CPI-Ramilowski1212	LPL	VLDLR	P06858	P98155	literature supported	Ramilowski.2015.NatureComm
CPI-Ramilowski1213	LRP1B	PLAUR	Q9NZR2	Q03405	literature supported	Ramilowski.2015.NatureComm
CPI-Ramilowski1214	LRPAP1	LDLR	P30533	P01130	literature supported	Ramilowski.2015.NatureComm
CPI-Ramilowski1215	LRPAP1	LRP1	P30533	Q07954	literature supported	Ramilowski.2015.NatureComm
CPI-Ramilowski1216	LRPAP1	LRP2	P30533	P98164	literature supported	Ramilowski.2015.NatureComm
CPI-Ramilowski1217	LRPAP1	LRP8	P30533	Q14114	literature supported	Ramilowski.2015.NatureComm
CPI-Ramilowski1218	LRPAP1	SORL1	P30533	Q92673	literature supported	Ramilowski.2015.NatureComm
CPI-Ramilowski1219	LRPAP1	SORT1	P30533	Q99523	literature supported	Ramilowski.2015.NatureComm
CPI-Ramilowski1220	LRPAP1	VLDLR	P30533	P98155	literature supported	Ramilowski.2015.NatureComm
CPI-Ramilowski1221	LTA	LTBR	P01374	P36941	literature supported	Ramilowski.2015.NatureComm
CPI-Ramilowski1224	LTA	TNFRSF1B	P01374	P20333	literature supported	Ramilowski.2015.NatureComm
CPI-Ramilowski1225	LTBP1	ITGB5	Q14766	P18084	literature supported	Ramilowski.2015.NatureComm
CPI-Ramilowski1226	LTBP3	ITGB5	Q9NS15	P18084	literature supported	Ramilowski.2015.NatureComm
CPI-Ramilowski1227	LTB	CD40	Q06643	P25942	literature supported	Ramilowski.2015.NatureComm
CPI-Ramilowski1229	LTB	TNFRSF1A	Q06643	P19438	literature supported	Ramilowski.2015.NatureComm
CPI-Ramilowski1230	LTF	LRP1	P02788	Q07954	literature supported	Ramilowski.2015.NatureComm
CPI-Ramilowski1231	LTF	LRP11	P02788	Q86VZ4	literature supported	Ramilowski.2015.NatureComm
CPI-Ramilowski1232	LY86	CD180	O95711	Q99467	literature supported	Ramilowski.2015.NatureComm
CPI-Ramilowski1233	MADCAM1	CD44	Q13477	P16070	literature supported	Ramilowski.2015.NatureComm
CPI-Ramilowski1234	MADCAM1	ITGA4	Q13477	P13612	literature supported	Ramilowski.2015.NatureComm
CPI-Ramilowski1235	MADCAM1	ITGB7	Q13477	P26010	literature supported	Ramilowski.2015.NatureComm
CPI-Ramilowski1236	MATN1	ITGA1	P21941	P56199	literature supported	Ramilowski.2015.NatureComm
CPI-Ramilowski1237	MATN1	ITGB1	P21941	P05556	literature supported	Ramilowski.2015.NatureComm
CPI-Ramilowski1238	MBL2	CALCR	P11226	P30988	literature supported	Ramilowski.2015.NatureComm
CPI-Ramilowski1239	MBL2	CD93	P11226	Q9NPY3	literature supported	Ramilowski.2015.NatureComm
CPI-Ramilowski1240	MDK	ALK	P21741	Q9UM73	literature supported	Ramilowski.2015.NatureComm
CPI-Ramilowski1241	MDK	LRP1	P21741	Q07954	literature supported	Ramilowski.2015.NatureComm
CPI-Ramilowski1242	MDK	LRP2	P21741	P98164	literature supported	Ramilowski.2015.NatureComm
CPI-Ramilowski1243	MDK	PTPRZ1	P21741	P23471	literature supported	Ramilowski.2015.NatureComm
CPI-Ramilowski1244	MDK	SDC1	P21741	P18827	literature supported	Ramilowski.2015.NatureComm
CPI-Ramilowski1245	MDK	SDC3	P21741	O75056	literature supported	Ramilowski.2015.NatureComm
CPI-Ramilowski1246	MDK	SDC4	P21741	P31431	literature supported	Ramilowski.2015.NatureComm
CPI-Ramilowski1247	MDK	TSPAN1	P21741	O60635	literature supported	Ramilowski.2015.NatureComm
CPI-Ramilowski1248	MEPE	PHEX	Q9NQ76	P78562	literature supported	Ramilowski.2015.NatureComm
CPI-Ramilowski1249	MFAP2	NOTCH1	P55001	P46531	literature supported	Ramilowski.2015.NatureComm
CPI-Ramilowski1250	MFAP5	NOTCH1	Q13361	P46531	literature supported	Ramilowski.2015.NatureComm
CPI-Ramilowski1251	MFGE8	ITGAV	Q08431	P06756	literature supported	Ramilowski.2015.NatureComm
CPI-Ramilowski1252	MFGE8	ITGB3	Q08431	P05106	literature supported	Ramilowski.2015.NatureComm
CPI-Ramilowski1253	MFGE8	PDGFRB	Q08431	P09619	literature supported	Ramilowski.2015.NatureComm
CPI-Ramilowski1254	MFNG	NOTCH1	O00587	P46531	literature supported	Ramilowski.2015.NatureComm
CPI-Ramilowski1255	MFNG	NOTCH2	O00587	Q04721	literature supported	Ramilowski.2015.NatureComm
CPI-Ramilowski1256	MIA	CDH7	Q16674	Q9ULB5	literature supported	Ramilowski.2015.NatureComm
CPI-Ramilowski1268	MLN	MLNR	P12872	O43193	literature supported	Ramilowski.2015.NatureComm
CPI-Ramilowski1269	MMP12	PLAUR	P39900	Q03405	literature supported	Ramilowski.2015.NatureComm
CPI-Ramilowski1270	MMP13	LRP1	P45452	Q07954	literature supported	Ramilowski.2015.NatureComm
CPI-Ramilowski1271	MMP1	CD44	P03956	P16070	literature supported	Ramilowski.2015.NatureComm
CPI-Ramilowski1272	MMP1	ITGA2	P03956	P17301	literature supported	Ramilowski.2015.NatureComm
CPI-Ramilowski1273	MMP2	SDC2	P08253	P34741	literature supported	Ramilowski.2015.NatureComm
CPI-Ramilowski1274	MMP7	CD151	P09237	P48509	literature supported	Ramilowski.2015.NatureComm
CPI-Ramilowski1275	MMP7	CD44	P09237	P16070	literature supported	Ramilowski.2015.NatureComm
CPI-Ramilowski1276	MMP7	ERBB4	P09237	Q15303	literature supported	Ramilowski.2015.NatureComm
CPI-Ramilowski1277	MMP9	CD44	P14780	P16070	literature supported	Ramilowski.2015.NatureComm
CPI-Ramilowski1278	MMP9	EPHB2	P14780	P29323	literature supported	Ramilowski.2015.NatureComm
CPI-Ramilowski1279	MMP9	LRP1	P14780	Q07954	literature supported	Ramilowski.2015.NatureComm
CPI-Ramilowski1280	MST1	MST1R	P26927	Q04912	literature supported	Ramilowski.2015.NatureComm
CPI-Ramilowski1281	MSTN	ACVR2B	O14793	Q13705	literature supported	Ramilowski.2015.NatureComm
CPI-Ramilowski1282	MUC2	AGR2	Q02817	O95994	literature supported	Ramilowski.2015.NatureComm
CPI-Ramilowski1283	MUC7	SELL	Q8TAX7	P14151	literature supported	Ramilowski.2015.NatureComm
CPI-Ramilowski1284	MYOC	FZD1	Q99972	Q9UP38	literature supported	Ramilowski.2015.NatureComm
CPI-Ramilowski1285	MYOC	FZD10	Q99972	Q9ULW2	literature supported	Ramilowski.2015.NatureComm
CPI-Ramilowski1286	MYOC	FZD3	Q99972	Q9NPG1	literature supported	Ramilowski.2015.NatureComm
CPI-Ramilowski1287	MYOC	FZD4	Q99972	Q9ULV1	literature supported	Ramilowski.2015.NatureComm
CPI-Ramilowski1288	MYOC	FZD7	Q99972	O75084	literature supported	Ramilowski.2015.NatureComm
CPI-Ramilowski1289	NAMPT	INSR	P43490	P06213	literature supported	Ramilowski.2015.NatureComm
CPI-Ramilowski1290	NCAM1	FGFR1	P13591	P11362	literature supported	Ramilowski.2015.NatureComm
CPI-Ramilowski1291	NCAM1	GFRA1	P13591	P56159	literature supported	Ramilowski.2015.NatureComm
CPI-Ramilowski1292	NCAM1	ROBO1	P13591	Q9Y6N7	literature supported	Ramilowski.2015.NatureComm
CPI-Ramilowski1293	NCAM1	ROBO3	P13591	Q96MS0	literature supported	Ramilowski.2015.NatureComm
CPI-Ramilowski1294	NDP	FZD4	Q00604	Q9ULV1	literature supported	Ramilowski.2015.NatureComm
CPI-Ramilowski1295	NDP	LGR4	Q00604	Q9BXB1	literature supported	Ramilowski.2015.NatureComm
CPI-Ramilowski1296	NGF	NGFR	P01138	P08138	literature supported	Ramilowski.2015.NatureComm
CPI-Ramilowski1297	NGF	NTRK1	P01138	P04629	literature supported	Ramilowski.2015.NatureComm
CPI-Ramilowski1298	NGF	SORCS3	P01138	Q9UPU3	literature supported	Ramilowski.2015.NatureComm
CPI-Ramilowski1299	NGF	SORT1	P01138	Q99523	literature supported	Ramilowski.2015.NatureComm
CPI-Ramilowski1300	NID1	COL13A1	P14543	Q5TAT6	literature supported	Ramilowski.2015.NatureComm
CPI-Ramilowski1301	NID1	ITGAV	P14543	P06756	literature supported	Ramilowski.2015.NatureComm
CPI-Ramilowski1302	NID1	ITGB3	P14543	P05106	literature supported	Ramilowski.2015.NatureComm
CPI-Ramilowski1303	NID1	PTPRF	P14543	P10586	literature supported	Ramilowski.2015.NatureComm
CPI-Ramilowski1304	NID2	COL13A1	Q14112	Q5TAT6	literature supported	Ramilowski.2015.NatureComm
CPI-Ramilowski1305	NLGN1	NRXN1	Q8N2Q7	Q9ULB1	literature supported	Ramilowski.2015.NatureComm
CPI-Ramilowski1306	NLGN1	NRXN2	Q8N2Q7	Q9P2S2	literature supported	Ramilowski.2015.NatureComm
CPI-Ramilowski1307	NLGN1	NRXN3	Q8N2Q7	Q9Y4C0	literature supported	Ramilowski.2015.NatureComm
CPI-Ramilowski1308	NLGN2	NRXN1	Q8NFZ4	Q9ULB1	literature supported	Ramilowski.2015.NatureComm
CPI-Ramilowski1309	NLGN2	NRXN2	Q8NFZ4	Q9P2S2	literature supported	Ramilowski.2015.NatureComm
CPI-Ramilowski1310	NLGN2	NRXN3	Q8NFZ4	Q9Y4C0	literature supported	Ramilowski.2015.NatureComm
CPI-Ramilowski1311	NLGN3	NRXN1	Q9NZ94	Q9ULB1	literature supported	Ramilowski.2015.NatureComm
CPI-Ramilowski1312	NLGN3	NRXN2	Q9NZ94	Q9P2S2	literature supported	Ramilowski.2015.NatureComm
CPI-Ramilowski1313	NLGN3	NRXN3	Q9NZ94	Q9Y4C0	literature supported	Ramilowski.2015.NatureComm
CPI-Ramilowski1314	NMB	BRS3	P08949	P32247	literature supported	Ramilowski.2015.NatureComm
CPI-Ramilowski1315	NMB	GRPR	P08949	P30550	literature supported	Ramilowski.2015.NatureComm
CPI-Ramilowski1316	NMB	NMBR	P08949	P28336	literature supported	Ramilowski.2015.NatureComm
CPI-Ramilowski1317	NMS	NMUR1	Q5H8A3	Q9HB89	literature supported	Ramilowski.2015.NatureComm
CPI-Ramilowski1318	NMS	NMUR2	Q5H8A3	Q9GZQ4	literature supported	Ramilowski.2015.NatureComm
CPI-Ramilowski1319	NMU	NMUR1	P48645	Q9HB89	literature supported	Ramilowski.2015.NatureComm
CPI-Ramilowski1320	NMU	NMUR2	P48645	Q9GZQ4	literature supported	Ramilowski.2015.NatureComm
CPI-Ramilowski1321	NODAL	ACVR1B	Q96S42	P36896	literature supported	Ramilowski.2015.NatureComm
CPI-Ramilowski1322	NODAL	ACVR1C	Q96S42	Q8NER5	literature supported	Ramilowski.2015.NatureComm
CPI-Ramilowski1323	NODAL	ACVR2A	Q96S42	P27037	literature supported	Ramilowski.2015.NatureComm
CPI-Ramilowski1324	NODAL	ACVR2B	Q96S42	Q13705	literature supported	Ramilowski.2015.NatureComm
CPI-Ramilowski1326	NPB	NPBWR1	Q8NG41	P48145	literature supported	Ramilowski.2015.NatureComm
CPI-Ramilowski1327	NPB	NPBWR2	Q8NG41	P48146	literature supported	Ramilowski.2015.NatureComm
CPI-Ramilowski1328	NPFF	NPFFR1	O15130	Q9GZQ6	literature supported	Ramilowski.2015.NatureComm
CPI-Ramilowski1329	NPFF	NPFFR2	O15130	Q9Y5X5	literature supported	Ramilowski.2015.NatureComm
CPI-Ramilowski1330	NPNT	ITGA8	Q6UXI9	P53708	literature supported	Ramilowski.2015.NatureComm
CPI-Ramilowski1331	NPNT	ITGB1	Q6UXI9	P05556	literature supported	Ramilowski.2015.NatureComm
CPI-Ramilowski1332	NPPA	NPR1	P01160	P16066	literature supported	Ramilowski.2015.NatureComm
CPI-Ramilowski1333	NPPA	NPR3	P01160	P17342	literature supported	Ramilowski.2015.NatureComm
CPI-Ramilowski1334	NPPB	NPR1	P16860	P16066	literature supported	Ramilowski.2015.NatureComm
CPI-Ramilowski1335	NPPB	NPR2	P16860	P20594	literature supported	Ramilowski.2015.NatureComm
CPI-Ramilowski1336	NPPB	NPR3	P16860	P17342	literature supported	Ramilowski.2015.NatureComm
CPI-Ramilowski1337	NPPC	NPR2	P23582	P20594	literature supported	Ramilowski.2015.NatureComm
CPI-Ramilowski1338	NPPC	NPR3	P23582	P17342	literature supported	Ramilowski.2015.NatureComm
CPI-Ramilowski1339	NPS	NPSR1	P0C0P6	Q6W5P4	literature supported	Ramilowski.2015.NatureComm
CPI-Ramilowski1340	NPVF	NPFFR1	Q9HCQ7	Q9GZQ6	literature supported	Ramilowski.2015.NatureComm
CPI-Ramilowski1341	NPVF	NPFFR2	Q9HCQ7	Q9Y5X5	literature supported	Ramilowski.2015.NatureComm
CPI-Ramilowski1342	NPW	NPBWR1	Q8N729	P48145	literature supported	Ramilowski.2015.NatureComm
CPI-Ramilowski1343	NPW	NPBWR2	Q8N729	P48146	literature supported	Ramilowski.2015.NatureComm
CPI-Ramilowski1344	NPY	FAP	P01303	Q12884	literature supported	Ramilowski.2015.NatureComm
CPI-Ramilowski1345	NPY	MC4R	P01303	P32245	literature supported	Ramilowski.2015.NatureComm
CPI-Ramilowski1346	NPY	NPFFR2	P01303	Q9Y5X5	literature supported	Ramilowski.2015.NatureComm
CPI-Ramilowski1347	NPY	NPY1R	P01303	P25929	literature supported	Ramilowski.2015.NatureComm
CPI-Ramilowski1348	NPY	NPY2R	P01303	P49146	literature supported	Ramilowski.2015.NatureComm
CPI-Ramilowski1349	NPY	NPY4R	P01303	P50391	literature supported	Ramilowski.2015.NatureComm
CPI-Ramilowski1350	NPY	NPY5R	P01303	Q15761	literature supported	Ramilowski.2015.NatureComm
CPI-Ramilowski1351	NPY	PRLHR	P01303	P49683	literature supported	Ramilowski.2015.NatureComm
CPI-Ramilowski1352	NRG1	ERBB2	Q02297	P04626	literature supported	Ramilowski.2015.NatureComm
CPI-Ramilowski1353	NRG1	ERBB3	Q02297	P21860	literature supported	Ramilowski.2015.NatureComm
CPI-Ramilowski1354	NRG1	ERBB4	Q02297	Q15303	literature supported	Ramilowski.2015.NatureComm
CPI-Ramilowski1355	NRG2	ERBB3	O14511	P21860	literature supported	Ramilowski.2015.NatureComm
CPI-Ramilowski1356	NRG2	ERBB4	O14511	Q15303	literature supported	Ramilowski.2015.NatureComm
CPI-Ramilowski1357	NRG3	ERBB4	P56975	Q15303	literature supported	Ramilowski.2015.NatureComm
CPI-Ramilowski1358	NRG4	ERBB4	Q8WWG1	Q15303	literature supported	Ramilowski.2015.NatureComm
CPI-Ramilowski1359	NRTN	GFRA1	Q99748	P56159	literature supported	Ramilowski.2015.NatureComm
CPI-Ramilowski1360	NRTN	GFRA2	Q99748	O00451	literature supported	Ramilowski.2015.NatureComm
CPI-Ramilowski1361	NRTN	RET	Q99748	P07949	literature supported	Ramilowski.2015.NatureComm
CPI-Ramilowski1362	NTF3	NGFR	P20783	P08138	literature supported	Ramilowski.2015.NatureComm
CPI-Ramilowski1363	NTF3	NTRK1	P20783	P04629	literature supported	Ramilowski.2015.NatureComm
CPI-Ramilowski1364	NTF3	NTRK2	P20783	Q16620	literature supported	Ramilowski.2015.NatureComm
CPI-Ramilowski1365	NTF3	NTRK3	P20783	Q16288	literature supported	Ramilowski.2015.NatureComm
CPI-Ramilowski1366	NTF4	NGFR	P34130	P08138	literature supported	Ramilowski.2015.NatureComm
CPI-Ramilowski1368	NTF4	NTRK1	P34130	P04629	literature supported	Ramilowski.2015.NatureComm
CPI-Ramilowski1369	NTF4	NTRK2	P34130	Q16620	literature supported	Ramilowski.2015.NatureComm
CPI-Ramilowski1370	NTN1	ADORA2B	O95631	P29275	literature supported	Ramilowski.2015.NatureComm
CPI-Ramilowski1371	NTN1	DCC	O95631	P43146	literature supported	Ramilowski.2015.NatureComm
CPI-Ramilowski1372	NTN1	NEO1	O95631	Q92859	literature supported	Ramilowski.2015.NatureComm
CPI-Ramilowski1373	NTN1	UNC5A	O95631	Q6ZN44	literature supported	Ramilowski.2015.NatureComm
CPI-Ramilowski1374	NTN1	UNC5B	O95631	Q8IZJ1	literature supported	Ramilowski.2015.NatureComm
CPI-Ramilowski1375	NTN1	UNC5C	O95631	O95185	literature supported	Ramilowski.2015.NatureComm
CPI-Ramilowski1376	NTN1	UNC5D	O95631	Q6UXZ4	literature supported	Ramilowski.2015.NatureComm
CPI-Ramilowski1377	NTN3	CDON	O00634	Q4KMG0	literature supported	Ramilowski.2015.NatureComm
CPI-Ramilowski1378	NTN3	NEO1	O00634	Q92859	literature supported	Ramilowski.2015.NatureComm
CPI-Ramilowski1379	NTN4	DCC	Q9HB63	P43146	literature supported	Ramilowski.2015.NatureComm
CPI-Ramilowski1380	NTN4	UNC5A	Q9HB63	Q6ZN44	literature supported	Ramilowski.2015.NatureComm
CPI-Ramilowski1381	NTNG1	LRRC4C	Q9Y2I2	Q9HCJ2	literature supported	Ramilowski.2015.NatureComm
CPI-Ramilowski1382	NTNG2	LRRC4	Q96CW9	Q9HBW1	literature supported	Ramilowski.2015.NatureComm
CPI-Ramilowski1383	NTS	NTSR1	P30990	P30989	literature supported	Ramilowski.2015.NatureComm
CPI-Ramilowski1384	NTS	NTSR2	P30990	O95665	literature supported	Ramilowski.2015.NatureComm
CPI-Ramilowski1385	NTS	SORT1	P30990	Q99523	literature supported	Ramilowski.2015.NatureComm
CPI-Ramilowski1386	NXPH1	NRXN1	P58417	Q9ULB1	literature supported	Ramilowski.2015.NatureComm
CPI-Ramilowski1387	NXPH1	NRXN2	P58417	Q9P2S2	literature supported	Ramilowski.2015.NatureComm
CPI-Ramilowski1388	NXPH1	NRXN3	P58417	Q9Y4C0	literature supported	Ramilowski.2015.NatureComm
CPI-Ramilowski1389	NXPH2	NRXN1	O95156	Q9ULB1	literature supported	Ramilowski.2015.NatureComm
CPI-Ramilowski1390	NXPH3	NRXN1	O95157	Q9ULB1	literature supported	Ramilowski.2015.NatureComm
CPI-Ramilowski1391	NXPH3	NRXN2	O95157	Q9P2S2	literature supported	Ramilowski.2015.NatureComm
CPI-Ramilowski1392	NXPH3	NRXN3	O95157	Q9Y4C0	literature supported	Ramilowski.2015.NatureComm
CPI-Ramilowski1393	OBP2A	OR1G1	Q9NY56	P47890	literature supported	Ramilowski.2015.NatureComm
CPI-Ramilowski1394	OLFM2	ROBO2	O95897	Q9HCK4	literature supported	Ramilowski.2015.NatureComm
CPI-Ramilowski1395	OMG	LINGO1	P23515	Q96FE5	literature supported	Ramilowski.2015.NatureComm
CPI-Ramilowski1396	OMG	RTN4R	P23515	Q9BZR6	literature supported	Ramilowski.2015.NatureComm
CPI-Ramilowski1397	OMG	RTN4RL1	P23515	Q86UN2	literature supported	Ramilowski.2015.NatureComm
CPI-Ramilowski1398	OMG	TNFRSF1B	P23515	P20333	literature supported	Ramilowski.2015.NatureComm
CPI-Ramilowski1399	ORM1	CCR5	P02763	P51681	literature supported	Ramilowski.2015.NatureComm
CPI-Ramilowski1401	OSM	LIFR	P13725	P42702	literature supported	Ramilowski.2015.NatureComm
CPI-Ramilowski1403	OSTN	NPR3	P61366	P17342	literature supported	Ramilowski.2015.NatureComm
CPI-Ramilowski1404	OXT	AVPR1A	P01178	P37288	literature supported	Ramilowski.2015.NatureComm
CPI-Ramilowski1405	OXT	AVPR1B	P01178	P47901	literature supported	Ramilowski.2015.NatureComm
CPI-Ramilowski1406	OXT	AVPR2	P01178	P30518	literature supported	Ramilowski.2015.NatureComm
CPI-Ramilowski1407	OXT	OXTR	P01178	P30559	literature supported	Ramilowski.2015.NatureComm
CPI-Ramilowski1408	PCSK9	VLDLR	Q8NBP7	P98155	literature supported	Ramilowski.2015.NatureComm
CPI-Ramilowski1409	PDAP1	PDGFRB	Q13442	P09619	literature supported	Ramilowski.2015.NatureComm
CPI-Ramilowski1410	PDGFA	PDGFRA	P04085	P16234	literature supported	Ramilowski.2015.NatureComm
CPI-Ramilowski1411	PDGFB	ART1	P01127	P52961	literature supported	Ramilowski.2015.NatureComm
CPI-Ramilowski1412	PDGFB	LRP1	P01127	Q07954	literature supported	Ramilowski.2015.NatureComm
CPI-Ramilowski1413	PDGFB	PDGFRA	P01127	P16234	literature supported	Ramilowski.2015.NatureComm
CPI-Ramilowski1414	PDGFB	PDGFRB	P01127	P09619	literature supported	Ramilowski.2015.NatureComm
CPI-Ramilowski1415	PDGFC	FLT4	Q9NRA1	P35916	literature supported	Ramilowski.2015.NatureComm
CPI-Ramilowski1416	PDGFC	KDR	Q9NRA1	P35968	literature supported	Ramilowski.2015.NatureComm
CPI-Ramilowski1417	PDGFC	PDGFRA	Q9NRA1	P16234	literature supported	Ramilowski.2015.NatureComm
CPI-Ramilowski1418	PDGFD	PDGFRB	Q9GZP0	P09619	literature supported	Ramilowski.2015.NatureComm
CPI-Ramilowski1419	PDYN	OPRD1	P01213	P41143	literature supported	Ramilowski.2015.NatureComm
CPI-Ramilowski1420	PDYN	OPRK1	P01213	P41145	literature supported	Ramilowski.2015.NatureComm
CPI-Ramilowski1421	PDYN	OPRM1	P01213	P35372	literature supported	Ramilowski.2015.NatureComm
CPI-Ramilowski1422	PENK	MRGPRX1	P01210	Q96LB2	literature supported	Ramilowski.2015.NatureComm
CPI-Ramilowski1423	PENK	OGFR	P01210	Q9NZT2	literature supported	Ramilowski.2015.NatureComm
CPI-Ramilowski1424	PENK	OPRD1	P01210	P41143	literature supported	Ramilowski.2015.NatureComm
CPI-Ramilowski1425	PENK	OPRM1	P01210	P35372	literature supported	Ramilowski.2015.NatureComm
CPI-Ramilowski1427	PF4	FGFR2	P02776	P21802	literature supported	Ramilowski.2015.NatureComm
CPI-Ramilowski1428	PF4	LDLR	P02776	P01130	literature supported	Ramilowski.2015.NatureComm
CPI-Ramilowski1429	PF4	PROCR	P02776	Q9UNN8	literature supported	Ramilowski.2015.NatureComm
CPI-Ramilowski1430	PF4	SDC2	P02776	P34741	literature supported	Ramilowski.2015.NatureComm
CPI-Ramilowski1431	PF4	THBD	P02776	P07204	literature supported	Ramilowski.2015.NatureComm
CPI-Ramilowski1432	PGF	FLT1	P49763	P17948	literature supported	Ramilowski.2015.NatureComm
CPI-Ramilowski1433	PGF	NRP1	P49763	O14786	literature supported	Ramilowski.2015.NatureComm
CPI-Ramilowski1434	PGF	NRP2	P49763	O60462	literature supported	Ramilowski.2015.NatureComm
CPI-Ramilowski1435	PIGF	FLT1	Q07326	P17948	literature supported	Ramilowski.2015.NatureComm
CPI-Ramilowski1436	PIP	CD4	P12273	P01730	literature supported	Ramilowski.2015.NatureComm
CPI-Ramilowski1437	PLA2G10	PLA2R1	O15496	Q13018	literature supported	Ramilowski.2015.NatureComm
CPI-Ramilowski1438	PLAT	LRP1	P00750	Q07954	literature supported	Ramilowski.2015.NatureComm
CPI-Ramilowski1439	PLAU	IGF2R	P00749	P11717	literature supported	Ramilowski.2015.NatureComm
CPI-Ramilowski1440	PLAU	LRP1	P00749	Q07954	literature supported	Ramilowski.2015.NatureComm
CPI-Ramilowski1441	PLAU	LRP2	P00749	P98164	literature supported	Ramilowski.2015.NatureComm
CPI-Ramilowski1442	PLAU	PLAUR	P00749	Q03405	literature supported	Ramilowski.2015.NatureComm
CPI-Ramilowski1443	PLAU	ST14	P00749	Q9Y5Y6	literature supported	Ramilowski.2015.NatureComm
CPI-Ramilowski1444	PLG	F2R	P00747	P25116	literature supported	Ramilowski.2015.NatureComm
CPI-Ramilowski1445	PLG	F2RL1	P00747	P55085	literature supported	Ramilowski.2015.NatureComm
CPI-Ramilowski1446	PLG	F3	P00747	P13726	literature supported	Ramilowski.2015.NatureComm
CPI-Ramilowski1447	PLG	ITGA9	P00747	Q13797	literature supported	Ramilowski.2015.NatureComm
CPI-Ramilowski1448	PLG	ITGB1	P00747	P05556	literature supported	Ramilowski.2015.NatureComm
CPI-Ramilowski1449	PLG	PLGRKT	P00747	Q9HBL7	literature supported	Ramilowski.2015.NatureComm
CPI-Ramilowski1450	PLTP	ABCA1	P55058	O95477	literature supported	Ramilowski.2015.NatureComm
CPI-Ramilowski1451	PMCH	MCHR1	P20382	Q99705	literature supported	Ramilowski.2015.NatureComm
CPI-Ramilowski1452	PMCH	MCHR2	P20382	Q969V1	literature supported	Ramilowski.2015.NatureComm
CPI-Ramilowski1453	PNOC	OPRL1	Q13519	P41146	literature supported	Ramilowski.2015.NatureComm
CPI-Ramilowski1454	PODXL2	SELL	Q9NZ53	P14151	literature supported	Ramilowski.2015.NatureComm
CPI-Ramilowski1455	PODXL	SELL	O00592	P14151	literature supported	Ramilowski.2015.NatureComm
CPI-Ramilowski1456	POMC	MC1R	P01189	Q01726	literature supported	Ramilowski.2015.NatureComm
CPI-Ramilowski1457	POMC	MC2R	P01189	Q01718	literature supported	Ramilowski.2015.NatureComm
CPI-Ramilowski1458	POMC	MC3R	P01189	P41968	literature supported	Ramilowski.2015.NatureComm
CPI-Ramilowski1459	POMC	MC4R	P01189	P32245	literature supported	Ramilowski.2015.NatureComm
CPI-Ramilowski1460	POMC	MC5R	P01189	P33032	literature supported	Ramilowski.2015.NatureComm
CPI-Ramilowski1461	POMC	OPRD1	P01189	P41143	literature supported	Ramilowski.2015.NatureComm
CPI-Ramilowski1462	POMC	OPRK1	P01189	P41145	literature supported	Ramilowski.2015.NatureComm
CPI-Ramilowski1463	POMC	OPRM1	P01189	P35372	literature supported	Ramilowski.2015.NatureComm
CPI-Ramilowski1464	PON2	HTR2A	Q15165	P28223	literature supported	Ramilowski.2015.NatureComm
CPI-Ramilowski1465	PPBP	CXCR1	P02775	P25024	literature supported	Ramilowski.2015.NatureComm
CPI-Ramilowski1467	PPY	NPY4R	P01298	P50391	literature supported	Ramilowski.2015.NatureComm
CPI-Ramilowski1468	PPY	NPY5R	P01298	Q15761	literature supported	Ramilowski.2015.NatureComm
CPI-Ramilowski1469	PRLH	PRLHR	P81277	P49683	literature supported	Ramilowski.2015.NatureComm
CPI-Ramilowski1470	PRL	PRLR	P01236	P16471	literature supported	Ramilowski.2015.NatureComm
CPI-Ramilowski1471	PRND	RPSA	Q9UKY0	P08865	literature supported	Ramilowski.2015.NatureComm
CPI-Ramilowski1472	PROC	PROCR	P04070	Q9UNN8	literature supported	Ramilowski.2015.NatureComm
CPI-Ramilowski1473	PROC	THBD	P04070	P07204	literature supported	Ramilowski.2015.NatureComm
CPI-Ramilowski1474	PROK1	PROKR1	P58294	Q8TCW9	literature supported	Ramilowski.2015.NatureComm
CPI-Ramilowski1475	PROK1	PROKR2	P58294	Q8NFJ6	literature supported	Ramilowski.2015.NatureComm
CPI-Ramilowski1476	PROK2	PROKR1	Q9HC23	Q8TCW9	literature supported	Ramilowski.2015.NatureComm
CPI-Ramilowski1477	PROK2	PROKR2	Q9HC23	Q8NFJ6	literature supported	Ramilowski.2015.NatureComm
CPI-Ramilowski1478	PROS1	AXL	P07225	P30530	literature supported	Ramilowski.2015.NatureComm
CPI-Ramilowski1479	PROS1	TYRO3	P07225	Q06418	literature supported	Ramilowski.2015.NatureComm
CPI-Ramilowski1480	PRSS23	TMEM222	O95084	Q9H0R3	literature supported	Ramilowski.2015.NatureComm
CPI-Ramilowski1481	PSAP	CD1B	P07602	P29016	literature supported	Ramilowski.2015.NatureComm
CPI-Ramilowski1482	PSAP	CELSR1	P07602	Q9NYQ6	literature supported	Ramilowski.2015.NatureComm
CPI-Ramilowski1483	PSAP	GPR37	P07602	O15354	literature supported	Ramilowski.2015.NatureComm
CPI-Ramilowski1484	PSAP	GPR37L1	P07602	O60883	literature supported	Ramilowski.2015.NatureComm
CPI-Ramilowski1485	PSAP	LRP1	P07602	Q07954	literature supported	Ramilowski.2015.NatureComm
CPI-Ramilowski1486	PSEN1	NCSTN	P49768	Q92542	literature supported	Ramilowski.2015.NatureComm
CPI-Ramilowski1487	PSEN1	NOTCH1	P49768	P46531	literature supported	Ramilowski.2015.NatureComm
CPI-Ramilowski1488	PSEN1	NOTCH2	P49768	Q04721	literature supported	Ramilowski.2015.NatureComm
CPI-Ramilowski1489	PSEN1	NOTCH3	P49768	Q9UM47	literature supported	Ramilowski.2015.NatureComm
CPI-Ramilowski1490	PSEN1	NOTCH4	P49768	Q99466	literature supported	Ramilowski.2015.NatureComm
CPI-Ramilowski1491	PSPN	GFRA1	O60542	P56159	literature supported	Ramilowski.2015.NatureComm
CPI-Ramilowski1492	PSPN	GFRA4	O60542	Q9GZZ7	literature supported	Ramilowski.2015.NatureComm
CPI-Ramilowski1493	PSPN	RET	O60542	P07949	literature supported	Ramilowski.2015.NatureComm
CPI-Ramilowski1494	PTDSS1	JMJD6	P48651	Q6NYC1	literature supported	Ramilowski.2015.NatureComm
CPI-Ramilowski1495	PTDSS1	SCARB1	P48651	Q8WTV0	literature supported	Ramilowski.2015.NatureComm
CPI-Ramilowski1496	PTGS2	CAV1	P35354	Q03135	literature supported	Ramilowski.2015.NatureComm
CPI-Ramilowski1497	PTGS2	PTGDR2	P35354	Q9Y5Y4	literature supported	Ramilowski.2015.NatureComm
CPI-Ramilowski1498	PTH2	PTH1R	Q96A98	Q03431	literature supported	Ramilowski.2015.NatureComm
CPI-Ramilowski1499	PTH2	PTH2R	Q96A98	P49190	literature supported	Ramilowski.2015.NatureComm
CPI-Ramilowski1500	PTHLH	PRLHR	P12272	P49683	literature supported	Ramilowski.2015.NatureComm
CPI-Ramilowski1501	PTHLH	PTH1R	P12272	Q03431	literature supported	Ramilowski.2015.NatureComm
CPI-Ramilowski1502	PTHLH	PTH2R	P12272	P49190	literature supported	Ramilowski.2015.NatureComm
CPI-Ramilowski1503	PTH	PTH1R	P01270	Q03431	literature supported	Ramilowski.2015.NatureComm
CPI-Ramilowski1504	PTH	PTH2R	P01270	P49190	literature supported	Ramilowski.2015.NatureComm
CPI-Ramilowski1505	PTMA	VIPR1	P06454	P32241	literature supported	Ramilowski.2015.NatureComm
CPI-Ramilowski1506	PTN	ALK	P21246	Q9UM73	literature supported	Ramilowski.2015.NatureComm
CPI-Ramilowski1507	PTN	CDH10	P21246	Q9Y6N8	literature supported	Ramilowski.2015.NatureComm
CPI-Ramilowski1508	PTN	PLXNB2	P21246	O15031	literature supported	Ramilowski.2015.NatureComm
CPI-Ramilowski1509	PTN	PTPRB	P21246	P23467	literature supported	Ramilowski.2015.NatureComm
CPI-Ramilowski1510	PTN	PTPRS	P21246	Q13332	literature supported	Ramilowski.2015.NatureComm
CPI-Ramilowski1511	PTN	PTPRZ1	P21246	P23471	literature supported	Ramilowski.2015.NatureComm
CPI-Ramilowski1512	PTN	SDC1	P21246	P18827	literature supported	Ramilowski.2015.NatureComm
CPI-Ramilowski1513	PTN	SDC3	P21246	O75056	literature supported	Ramilowski.2015.NatureComm
CPI-Ramilowski1514	PYY	FAP	P10082	Q12884	literature supported	Ramilowski.2015.NatureComm
CPI-Ramilowski1515	PYY	NPY1R	P10082	P25929	literature supported	Ramilowski.2015.NatureComm
CPI-Ramilowski1516	PYY	NPY2R	P10082	P49146	literature supported	Ramilowski.2015.NatureComm
CPI-Ramilowski1517	PYY	NPY4R	P10082	P50391	literature supported	Ramilowski.2015.NatureComm
CPI-Ramilowski1518	PYY	NPY5R	P10082	Q15761	literature supported	Ramilowski.2015.NatureComm
CPI-Ramilowski1519	QRFP	P2RY14	P83859	Q15391	literature supported	Ramilowski.2015.NatureComm
CPI-Ramilowski1520	QRFP	QRFPR	P83859	Q96P65	literature supported	Ramilowski.2015.NatureComm
CPI-Ramilowski1521	RAET1E	KLRK1	Q8TD07	P26718	literature supported	Ramilowski.2015.NatureComm
CPI-Ramilowski1522	RARRES2	CCRL2	Q99969	O00421	literature supported	Ramilowski.2015.NatureComm
CPI-Ramilowski1523	RARRES2	CMKLR1	Q99969	Q99788	literature supported	Ramilowski.2015.NatureComm
CPI-Ramilowski1524	RARRES2	GPR1	Q99969	P46091	literature supported	Ramilowski.2015.NatureComm
CPI-Ramilowski1525	RBP3	NOTCH1	P10745	P46531	literature supported	Ramilowski.2015.NatureComm
CPI-Ramilowski1526	RBP4	STRA6	P02753	Q9BX79	literature supported	Ramilowski.2015.NatureComm
CPI-Ramilowski1527	RELN	ITGA3	P78509	P26006	literature supported	Ramilowski.2015.NatureComm
CPI-Ramilowski1528	RELN	ITGB1	P78509	P05556	literature supported	Ramilowski.2015.NatureComm
CPI-Ramilowski1529	RELN	LRP8	P78509	Q14114	literature supported	Ramilowski.2015.NatureComm
CPI-Ramilowski1530	RELN	VLDLR	P78509	P98155	literature supported	Ramilowski.2015.NatureComm
CPI-Ramilowski1531	REN	ATP6AP2	P00797	O75787	literature supported	Ramilowski.2015.NatureComm
CPI-Ramilowski1532	RGMA	NEO1	Q96B86	Q92859	literature supported	Ramilowski.2015.NatureComm
CPI-Ramilowski1533	RGMB	NEO1	Q6NW40	Q92859	literature supported	Ramilowski.2015.NatureComm
CPI-Ramilowski1534	RIMS1	CACNA1C	Q86UR5	Q13936	literature supported	Ramilowski.2015.NatureComm
CPI-Ramilowski1535	RIMS2	ABCA1	Q9UQ26	O95477	literature supported	Ramilowski.2015.NatureComm
CPI-Ramilowski1536	RLN1	RXFP1	P04808	Q9HBX9	literature supported	Ramilowski.2015.NatureComm
CPI-Ramilowski1537	RLN1	RXFP2	P04808	Q8WXD0	literature supported	Ramilowski.2015.NatureComm
CPI-Ramilowski1538	RLN2	RXFP1	P04090	Q9HBX9	literature supported	Ramilowski.2015.NatureComm
CPI-Ramilowski1539	RLN2	RXFP2	P04090	Q8WXD0	literature supported	Ramilowski.2015.NatureComm
CPI-Ramilowski1540	RLN3	RXFP1	Q8WXF3	Q9HBX9	literature supported	Ramilowski.2015.NatureComm
CPI-Ramilowski1541	RLN3	RXFP2	Q8WXF3	Q8WXD0	literature supported	Ramilowski.2015.NatureComm
CPI-Ramilowski1542	RLN3	RXFP3	Q8WXF3	Q9NSD7	literature supported	Ramilowski.2015.NatureComm
CPI-Ramilowski1543	RLN3	RXFP4	Q8WXF3	Q8TDU9	literature supported	Ramilowski.2015.NatureComm
CPI-Ramilowski1544	RNASE2	TLR2	P10153	O60603	literature supported	Ramilowski.2015.NatureComm
CPI-Ramilowski1545	RPH3A	NRXN1	Q9Y2J0	Q9ULB1	literature supported	Ramilowski.2015.NatureComm
CPI-Ramilowski1546	RPS19	C5AR1	P39019	P21730	literature supported	Ramilowski.2015.NatureComm
CPI-Ramilowski1547	RSPO1	LGR4	Q2MKA7	Q9BXB1	literature supported	Ramilowski.2015.NatureComm
CPI-Ramilowski1548	RSPO1	LGR5	Q2MKA7	O75473	literature supported	Ramilowski.2015.NatureComm
CPI-Ramilowski1549	RSPO1	LGR6	Q2MKA7	Q9HBX8	literature supported	Ramilowski.2015.NatureComm
CPI-Ramilowski1550	RSPO1	LRP6	Q2MKA7	O75581	literature supported	Ramilowski.2015.NatureComm
CPI-Ramilowski1551	RSPO1	ZNRF3	Q2MKA7	Q9ULT6	literature supported	Ramilowski.2015.NatureComm
CPI-Ramilowski1552	RSPO2	LGR4	Q6UXX9	Q9BXB1	literature supported	Ramilowski.2015.NatureComm
CPI-Ramilowski1553	RSPO2	LGR5	Q6UXX9	O75473	literature supported	Ramilowski.2015.NatureComm
CPI-Ramilowski1554	RSPO2	LGR6	Q6UXX9	Q9HBX8	literature supported	Ramilowski.2015.NatureComm
CPI-Ramilowski1555	RSPO3	FZD8	Q9BXY4	Q9H461	literature supported	Ramilowski.2015.NatureComm
CPI-Ramilowski1556	RSPO3	LGR4	Q9BXY4	Q9BXB1	literature supported	Ramilowski.2015.NatureComm
CPI-Ramilowski1557	RSPO3	LGR5	Q9BXY4	O75473	literature supported	Ramilowski.2015.NatureComm
CPI-Ramilowski1558	RSPO3	LGR6	Q9BXY4	Q9HBX8	literature supported	Ramilowski.2015.NatureComm
CPI-Ramilowski1559	RSPO3	LRP6	Q9BXY4	O75581	literature supported	Ramilowski.2015.NatureComm
CPI-Ramilowski1560	RSPO3	SDC4	Q9BXY4	P31431	literature supported	Ramilowski.2015.NatureComm
CPI-Ramilowski1561	RSPO4	LGR4	Q2I0M5	Q9BXB1	literature supported	Ramilowski.2015.NatureComm
CPI-Ramilowski1562	RSPO4	LGR5	Q2I0M5	O75473	literature supported	Ramilowski.2015.NatureComm
CPI-Ramilowski1563	RSPO4	LGR6	Q2I0M5	Q9HBX8	literature supported	Ramilowski.2015.NatureComm
CPI-Ramilowski1564	RTN4	CNTNAP1	Q9NQC3	P78357	literature supported	Ramilowski.2015.NatureComm
CPI-Ramilowski1565	RTN4	LINGO1	Q9NQC3	Q96FE5	literature supported	Ramilowski.2015.NatureComm
CPI-Ramilowski1566	RTN4	RTN4R	Q9NQC3	Q9BZR6	literature supported	Ramilowski.2015.NatureComm
CPI-Ramilowski1567	RTN4	TNFRSF19	Q9NQC3	Q9NS68	literature supported	Ramilowski.2015.NatureComm
CPI-Ramilowski1568	S100A8	TLR4	P05109	O00206	literature supported	Ramilowski.2015.NatureComm
CPI-Ramilowski1569	S100A9	TLR4	P06702	O00206	literature supported	Ramilowski.2015.NatureComm
CPI-Ramilowski1570	SAA1	FPR1	P0DJI8	P21462	literature supported	Ramilowski.2015.NatureComm
CPI-Ramilowski1571	SAA1	FPR2	P0DJI8	P25090	literature supported	Ramilowski.2015.NatureComm
CPI-Ramilowski1572	SCGB1A1	LMBR1L	P11684	Q6UX01	literature supported	Ramilowski.2015.NatureComm
CPI-Ramilowski1573	SCGB1A1	LRP2	P11684	P98164	literature supported	Ramilowski.2015.NatureComm
CPI-Ramilowski1574	SCGB3A1	MARCO	Q96QR1	Q9UEW3	literature supported	Ramilowski.2015.NatureComm
CPI-Ramilowski1575	SCGB3A2	MARCO	Q96PL1	Q9UEW3	literature supported	Ramilowski.2015.NatureComm
CPI-Ramilowski1576	SCT	SCTR	P09683	P47872	literature supported	Ramilowski.2015.NatureComm
CPI-Ramilowski1577	SCT	VIPR1	P09683	P32241	literature supported	Ramilowski.2015.NatureComm
CPI-Ramilowski1578	SCT	VIPR2	P09683	P41587	literature supported	Ramilowski.2015.NatureComm
CPI-Ramilowski1579	SELPLG	SELE	Q14242	P16581	literature supported	Ramilowski.2015.NatureComm
CPI-Ramilowski1580	SELPLG	SELL	Q14242	P14151	literature supported	Ramilowski.2015.NatureComm
CPI-Ramilowski1581	SELPLG	SELP	Q14242	P16109	literature supported	Ramilowski.2015.NatureComm
CPI-Ramilowski1582	SEMA3A	NRP1	Q14563	O14786	literature supported	Ramilowski.2015.NatureComm
CPI-Ramilowski1583	SEMA3A	NRP2	Q14563	O60462	literature supported	Ramilowski.2015.NatureComm
CPI-Ramilowski1584	SEMA3A	PLXNA1	Q14563	Q9UIW2	literature supported	Ramilowski.2015.NatureComm
CPI-Ramilowski1585	SEMA3A	PLXNA2	Q14563	O75051	literature supported	Ramilowski.2015.NatureComm
CPI-Ramilowski1586	SEMA3A	PLXNA4	Q14563	Q9HCM2	literature supported	Ramilowski.2015.NatureComm
CPI-Ramilowski1587	SEMA3B	NRP1	Q13214	O14786	literature supported	Ramilowski.2015.NatureComm
CPI-Ramilowski1588	SEMA3B	NRP2	Q13214	O60462	literature supported	Ramilowski.2015.NatureComm
CPI-Ramilowski1589	SEMA3C	NRP1	Q99985	O14786	literature supported	Ramilowski.2015.NatureComm
CPI-Ramilowski1590	SEMA3C	NRP2	Q99985	O60462	literature supported	Ramilowski.2015.NatureComm
CPI-Ramilowski1591	SEMA3C	PLXND1	Q99985	Q9Y4D7	literature supported	Ramilowski.2015.NatureComm
CPI-Ramilowski1592	SEMA3D	NRP1	O95025	O14786	literature supported	Ramilowski.2015.NatureComm
CPI-Ramilowski1593	SEMA3E	PLXND1	O15041	Q9Y4D7	literature supported	Ramilowski.2015.NatureComm
CPI-Ramilowski1594	SEMA3F	NRP1	Q13275	O14786	literature supported	Ramilowski.2015.NatureComm
CPI-Ramilowski1595	SEMA3F	NRP2	Q13275	O60462	literature supported	Ramilowski.2015.NatureComm
CPI-Ramilowski1596	SEMA3F	PLXNA3	Q13275	P51805	literature supported	Ramilowski.2015.NatureComm
CPI-Ramilowski1597	SEMA3G	NRP2	Q9NS98	O60462	literature supported	Ramilowski.2015.NatureComm
CPI-Ramilowski1598	SEMA4A	PLXND1	Q9H3S1	Q9Y4D7	literature supported	Ramilowski.2015.NatureComm
CPI-Ramilowski1599	SEMA4B	DCBLD2	Q9NPR2	Q96PD2	literature supported	Ramilowski.2015.NatureComm
CPI-Ramilowski1600	SEMA4C	PLXNB2	Q9C0C4	O15031	literature supported	Ramilowski.2015.NatureComm
CPI-Ramilowski1601	SEMA4D	CD72	Q92854	P21854	literature supported	Ramilowski.2015.NatureComm
CPI-Ramilowski1602	SEMA4D	ERBB2	Q92854	P04626	literature supported	Ramilowski.2015.NatureComm
CPI-Ramilowski1603	SEMA4D	MET	Q92854	P08581	literature supported	Ramilowski.2015.NatureComm
CPI-Ramilowski1604	SEMA4D	PLXNB1	Q92854	O43157	literature supported	Ramilowski.2015.NatureComm
CPI-Ramilowski1605	SEMA4D	PLXNB2	Q92854	O15031	literature supported	Ramilowski.2015.NatureComm
CPI-Ramilowski1606	SEMA4F	NRP2	O95754	O60462	literature supported	Ramilowski.2015.NatureComm
CPI-Ramilowski1607	SEMA4G	PLXNB2	Q9NTN9	O15031	literature supported	Ramilowski.2015.NatureComm
CPI-Ramilowski1608	SEMA5A	MET	Q13591	P08581	literature supported	Ramilowski.2015.NatureComm
CPI-Ramilowski1609	SEMA5A	PLXNB3	Q13591	Q9ULL4	literature supported	Ramilowski.2015.NatureComm
CPI-Ramilowski1610	SEMA6A	PLXNA2	Q9H2E6	O75051	literature supported	Ramilowski.2015.NatureComm
CPI-Ramilowski1611	SEMA6A	PLXNA4	Q9H2E6	Q9HCM2	literature supported	Ramilowski.2015.NatureComm
CPI-Ramilowski1612	SEMA6D	KDR	Q8NFY4	P35968	literature supported	Ramilowski.2015.NatureComm
CPI-Ramilowski1613	SEMA6D	PLXNA1	Q8NFY4	Q9UIW2	literature supported	Ramilowski.2015.NatureComm
CPI-Ramilowski1614	SEMA6D	TREM2	Q8NFY4	Q9NZC2	literature supported	Ramilowski.2015.NatureComm
CPI-Ramilowski1615	SEMA6D	TYROBP	Q8NFY4	O43914	literature supported	Ramilowski.2015.NatureComm
CPI-Ramilowski1616	SEMA7A	ITGA1	O75326	P56199	literature supported	Ramilowski.2015.NatureComm
CPI-Ramilowski1617	SEMA7A	ITGB1	O75326	P05556	literature supported	Ramilowski.2015.NatureComm
CPI-Ramilowski1618	SEMA7A	PLXNC1	O75326	O60486	literature supported	Ramilowski.2015.NatureComm
CPI-Ramilowski1619	SERPINA1	LRP1	P01009	Q07954	literature supported	Ramilowski.2015.NatureComm
CPI-Ramilowski1620	SERPINA7	SLC16A2	P05543	P36021	literature supported	Ramilowski.2015.NatureComm
CPI-Ramilowski1621	SERPINC1	LRP1	P01008	Q07954	literature supported	Ramilowski.2015.NatureComm
CPI-Ramilowski1622	SERPINC1	SDC2	P01008	P34741	literature supported	Ramilowski.2015.NatureComm
CPI-Ramilowski1623	SERPINE1	LRP1	P05121	Q07954	literature supported	Ramilowski.2015.NatureComm
CPI-Ramilowski1624	SERPINE1	LRP2	P05121	P98164	literature supported	Ramilowski.2015.NatureComm
CPI-Ramilowski1625	SERPINE2	LRP1	P07093	Q07954	literature supported	Ramilowski.2015.NatureComm
CPI-Ramilowski1626	SERPING1	LRP1	P05155	Q07954	literature supported	Ramilowski.2015.NatureComm
CPI-Ramilowski1627	SERPING1	SELE	P05155	P16581	literature supported	Ramilowski.2015.NatureComm
CPI-Ramilowski1628	SERPING1	SELP	P05155	P16109	literature supported	Ramilowski.2015.NatureComm
CPI-Ramilowski1629	SFRP1	FZD2	Q8N474	Q14332	literature supported	Ramilowski.2015.NatureComm
CPI-Ramilowski1630	SFRP1	FZD6	Q8N474	O60353	literature supported	Ramilowski.2015.NatureComm
CPI-Ramilowski1631	SFTPA1	TLR2	Q8IWL2	O60603	literature supported	Ramilowski.2015.NatureComm
CPI-Ramilowski1632	SFTPA2	CD93	Q8IWL1	Q9NPY3	literature supported	Ramilowski.2015.NatureComm
CPI-Ramilowski1633	SHANK1	ABCA1	Q9Y566	O95477	literature supported	Ramilowski.2015.NatureComm
CPI-Ramilowski1637	SHANK1	SSTR2	Q9Y566	P30874	literature supported	Ramilowski.2015.NatureComm
CPI-Ramilowski1638	SHBG	CD177	P04278	Q8N6Q3	literature supported	Ramilowski.2015.NatureComm
CPI-Ramilowski1639	SHBG	CLDN4	P04278	O14493	literature supported	Ramilowski.2015.NatureComm
CPI-Ramilowski1640	SHBG	SLC37A1	P04278	P57057	literature supported	Ramilowski.2015.NatureComm
CPI-Ramilowski1641	SHH	BOC	Q15465	Q9BWV1	literature supported	Ramilowski.2015.NatureComm
CPI-Ramilowski1642	SHH	CDON	Q15465	Q4KMG0	literature supported	Ramilowski.2015.NatureComm
CPI-Ramilowski1643	SHH	GPC5	Q15465	P78333	literature supported	Ramilowski.2015.NatureComm
CPI-Ramilowski1644	SHH	HHIP	Q15465	Q96QV1	literature supported	Ramilowski.2015.NatureComm
CPI-Ramilowski1645	SHH	LRP2	Q15465	P98164	literature supported	Ramilowski.2015.NatureComm
CPI-Ramilowski1646	SHH	PTCH1	Q15465	Q13635	literature supported	Ramilowski.2015.NatureComm
CPI-Ramilowski1647	SHH	PTCH2	Q15465	Q9Y6C5	literature supported	Ramilowski.2015.NatureComm
CPI-Ramilowski1648	SHH	SMO	Q15465	Q99835	literature supported	Ramilowski.2015.NatureComm
CPI-Ramilowski1649	SLIT1	GPC1	O75093	P35052	literature supported	Ramilowski.2015.NatureComm
CPI-Ramilowski1650	SLIT1	ROBO1	O75093	Q9Y6N7	literature supported	Ramilowski.2015.NatureComm
CPI-Ramilowski1651	SLIT1	SDC1	O75093	P18827	literature supported	Ramilowski.2015.NatureComm
CPI-Ramilowski1652	SLIT2	GPC1	O94813	P35052	literature supported	Ramilowski.2015.NatureComm
CPI-Ramilowski1653	SLIT2	ROBO1	O94813	Q9Y6N7	literature supported	Ramilowski.2015.NatureComm
CPI-Ramilowski1654	SLIT2	ROBO2	O94813	Q9HCK4	literature supported	Ramilowski.2015.NatureComm
CPI-Ramilowski1655	SLIT2	ROBO4	O94813	Q8WZ75	literature supported	Ramilowski.2015.NatureComm
CPI-Ramilowski1656	SLIT2	SDC1	O94813	P18827	literature supported	Ramilowski.2015.NatureComm
CPI-Ramilowski1657	SLIT3	ROBO2	O75094	Q9HCK4	literature supported	Ramilowski.2015.NatureComm
CPI-Ramilowski1658	SORBS1	INSR	Q9BX66	P06213	literature supported	Ramilowski.2015.NatureComm
CPI-Ramilowski1659	SOST	LRP5	Q9BQB4	O75197	literature supported	Ramilowski.2015.NatureComm
CPI-Ramilowski1660	SOST	LRP6	Q9BQB4	O75581	literature supported	Ramilowski.2015.NatureComm
CPI-Ramilowski1661	SPINK1	EGFR	P00995	P00533	literature supported	Ramilowski.2015.NatureComm
CPI-Ramilowski1662	SPINK1	NRSN1	P00995	Q8IZ57	literature supported	Ramilowski.2015.NatureComm
CPI-Ramilowski1663	SPINT1	ST14	O43278	Q9Y5Y6	literature supported	Ramilowski.2015.NatureComm
CPI-Ramilowski1664	SPP1	CD44	P10451	P16070	literature supported	Ramilowski.2015.NatureComm
CPI-Ramilowski1665	SPP1	ITGA4	P10451	P13612	literature supported	Ramilowski.2015.NatureComm
CPI-Ramilowski1666	SPP1	ITGA5	P10451	P08648	literature supported	Ramilowski.2015.NatureComm
CPI-Ramilowski1667	SPP1	ITGA9	P10451	Q13797	literature supported	Ramilowski.2015.NatureComm
CPI-Ramilowski1668	SPP1	ITGAV	P10451	P06756	literature supported	Ramilowski.2015.NatureComm
CPI-Ramilowski1669	SPP1	ITGB1	P10451	P05556	literature supported	Ramilowski.2015.NatureComm
CPI-Ramilowski1670	SPP1	S1PR1	P10451	P21453	literature supported	Ramilowski.2015.NatureComm
CPI-Ramilowski1671	SST	SSTR1	P61278	P30872	literature supported	Ramilowski.2015.NatureComm
CPI-Ramilowski1672	SST	SSTR2	P61278	P30874	literature supported	Ramilowski.2015.NatureComm
CPI-Ramilowski1673	SST	SSTR3	P61278	P32745	literature supported	Ramilowski.2015.NatureComm
CPI-Ramilowski1674	SST	SSTR4	P61278	P31391	literature supported	Ramilowski.2015.NatureComm
CPI-Ramilowski1675	SST	SSTR5	P61278	P35346	literature supported	Ramilowski.2015.NatureComm
CPI-Ramilowski1676	SYTL3	NRXN1	Q4VX76	Q9ULB1	literature supported	Ramilowski.2015.NatureComm
CPI-Ramilowski1677	TAC1	TACR1	P20366	P25103	literature supported	Ramilowski.2015.NatureComm
CPI-Ramilowski1678	TAC1	TACR2	P20366	P21452	literature supported	Ramilowski.2015.NatureComm
CPI-Ramilowski1679	TAC1	TACR3	P20366	P29371	literature supported	Ramilowski.2015.NatureComm
CPI-Ramilowski1680	TAC3	TACR1	Q9UHF0	P25103	literature supported	Ramilowski.2015.NatureComm
CPI-Ramilowski1681	TAC3	TACR2	Q9UHF0	P21452	literature supported	Ramilowski.2015.NatureComm
CPI-Ramilowski1682	TAC3	TACR3	Q9UHF0	P29371	literature supported	Ramilowski.2015.NatureComm
CPI-Ramilowski1683	TAC4	TACR1	Q86UU9	P25103	literature supported	Ramilowski.2015.NatureComm
CPI-Ramilowski1684	TAC4	TACR2	Q86UU9	P21452	literature supported	Ramilowski.2015.NatureComm
CPI-Ramilowski1685	TAC4	TACR3	Q86UU9	P29371	literature supported	Ramilowski.2015.NatureComm
CPI-Ramilowski1686	TCTN1	TMEM67	Q2MV58	Q5HYA8	literature supported	Ramilowski.2015.NatureComm
CPI-Ramilowski1687	TDGF1	ACVR1B	P13385	P36896	literature supported	Ramilowski.2015.NatureComm
CPI-Ramilowski1688	TDGF1	ACVR1C	P13385	Q8NER5	literature supported	Ramilowski.2015.NatureComm
CPI-Ramilowski1689	TDGF1	ACVR2A	P13385	P27037	literature supported	Ramilowski.2015.NatureComm
CPI-Ramilowski1690	TFPI	LRP1	P10646	Q07954	literature supported	Ramilowski.2015.NatureComm
CPI-Ramilowski1691	TFPI	VLDLR	P10646	P98155	literature supported	Ramilowski.2015.NatureComm
CPI-Ramilowski1692	TF	TFR2	P02787	Q9UP52	literature supported	Ramilowski.2015.NatureComm
CPI-Ramilowski1693	TF	TFRC	P02787	P02786	literature supported	Ramilowski.2015.NatureComm
CPI-Ramilowski1694	TGFA	EGFR	P01135	P00533	literature supported	Ramilowski.2015.NatureComm
CPI-Ramilowski1695	TGFA	ERBB2	P01135	P04626	literature supported	Ramilowski.2015.NatureComm
CPI-Ramilowski1696	TGFA	ERBB4	P01135	Q15303	literature supported	Ramilowski.2015.NatureComm
CPI-Ramilowski1697	TGFB1	ACVRL1	P01137	P37023	literature supported	Ramilowski.2015.NatureComm
CPI-Ramilowski1698	TGFB1	ENG	P01137	P17813	literature supported	Ramilowski.2015.NatureComm
CPI-Ramilowski1699	TGFB1	ITGAV	P01137	P06756	literature supported	Ramilowski.2015.NatureComm
CPI-Ramilowski1700	TGFB1	ITGB6	P01137	P18564	literature supported	Ramilowski.2015.NatureComm
CPI-Ramilowski1701	TGFB1	ITGB8	P01137	P26012	literature supported	Ramilowski.2015.NatureComm
CPI-Ramilowski1702	TGFB1	SDC2	P01137	P34741	literature supported	Ramilowski.2015.NatureComm
CPI-Ramilowski1704	TGFB1	TGFBR2	P01137	P37173	literature supported	Ramilowski.2015.NatureComm
CPI-Ramilowski1705	TGFB1	TGFBR3	P01137	Q03167	literature supported	Ramilowski.2015.NatureComm
CPI-Ramilowski1706	TGFB2	ENG	P61812	P17813	literature supported	Ramilowski.2015.NatureComm
CPI-Ramilowski1707	TGFB2	TGFBR1	P61812	P36897	literature supported	Ramilowski.2015.NatureComm
CPI-Ramilowski1709	TGFB2	TGFBR3	P61812	Q03167	literature supported	Ramilowski.2015.NatureComm
CPI-Ramilowski1710	TGFB3	ACVRL1	P10600	P37023	literature supported	Ramilowski.2015.NatureComm
CPI-Ramilowski1711	TGFB3	ENG	P10600	P17813	literature supported	Ramilowski.2015.NatureComm
CPI-Ramilowski1712	TGFB3	TGFBR1	P10600	P36897	literature supported	Ramilowski.2015.NatureComm
CPI-Ramilowski1713	TGFB3	TGFBR2	P10600	P37173	literature supported	Ramilowski.2015.NatureComm
CPI-Ramilowski1716	TGM2	ITGB1	P21980	P05556	literature supported	Ramilowski.2015.NatureComm
CPI-Ramilowski1717	TGM2	ITGB3	P21980	P05106	literature supported	Ramilowski.2015.NatureComm
CPI-Ramilowski1718	TGM2	SDC4	P21980	P31431	literature supported	Ramilowski.2015.NatureComm
CPI-Ramilowski1719	TG	ASGR1	P01266	P07306	literature supported	Ramilowski.2015.NatureComm
CPI-Ramilowski1720	TG	LRP2	P01266	P98164	literature supported	Ramilowski.2015.NatureComm
CPI-Ramilowski1721	THBS1	CD36	P07996	P16671	literature supported	Ramilowski.2015.NatureComm
CPI-Ramilowski1722	THBS1	CD47	P07996	Q08722	literature supported	Ramilowski.2015.NatureComm
CPI-Ramilowski1723	THBS1	ITGA2B	P07996	P08514	literature supported	Ramilowski.2015.NatureComm
CPI-Ramilowski1724	THBS1	ITGA3	P07996	P26006	literature supported	Ramilowski.2015.NatureComm
CPI-Ramilowski1725	THBS1	ITGA4	P07996	P13612	literature supported	Ramilowski.2015.NatureComm
CPI-Ramilowski1726	THBS1	ITGA6	P07996	P23229	literature supported	Ramilowski.2015.NatureComm
CPI-Ramilowski1727	THBS1	ITGB1	P07996	P05556	literature supported	Ramilowski.2015.NatureComm
CPI-Ramilowski1728	THBS1	ITGB3	P07996	P05106	literature supported	Ramilowski.2015.NatureComm
CPI-Ramilowski1729	THBS1	LRP1	P07996	Q07954	literature supported	Ramilowski.2015.NatureComm
CPI-Ramilowski1730	THBS1	LRP5	P07996	O75197	literature supported	Ramilowski.2015.NatureComm
CPI-Ramilowski1731	THBS1	SDC1	P07996	P18827	literature supported	Ramilowski.2015.NatureComm
CPI-Ramilowski1732	THBS1	TNFRSF11B	P07996	O00300	literature supported	Ramilowski.2015.NatureComm
CPI-Ramilowski1733	THBS2	CD47	P35442	Q08722	literature supported	Ramilowski.2015.NatureComm
CPI-Ramilowski1734	THBS2	ITGA4	P35442	P13612	literature supported	Ramilowski.2015.NatureComm
CPI-Ramilowski1735	THBS2	ITGA6	P35442	P23229	literature supported	Ramilowski.2015.NatureComm
CPI-Ramilowski1736	THBS2	ITGB1	P35442	P05556	literature supported	Ramilowski.2015.NatureComm
CPI-Ramilowski1737	THBS2	NOTCH3	P35442	Q9UM47	literature supported	Ramilowski.2015.NatureComm
CPI-Ramilowski1738	THPO	MPL	P40225	P40238	literature supported	Ramilowski.2015.NatureComm
CPI-Ramilowski1739	TIMP1	CD63	P01033	P08962	literature supported	Ramilowski.2015.NatureComm
CPI-Ramilowski1740	TIMP2	ITGA3	P16035	P26006	literature supported	Ramilowski.2015.NatureComm
CPI-Ramilowski1741	TIMP2	ITGB1	P16035	P05556	literature supported	Ramilowski.2015.NatureComm
CPI-Ramilowski1742	TIMP3	AGTR2	P35625	P50052	literature supported	Ramilowski.2015.NatureComm
CPI-Ramilowski1743	TIMP3	KDR	P35625	P35968	literature supported	Ramilowski.2015.NatureComm
CPI-Ramilowski1744	TNC	CNTN1	P24821	Q12860	literature supported	Ramilowski.2015.NatureComm
CPI-Ramilowski1745	TNC	EGFR	P24821	P00533	literature supported	Ramilowski.2015.NatureComm
CPI-Ramilowski1746	TNC	ITGA5	P24821	P08648	literature supported	Ramilowski.2015.NatureComm
CPI-Ramilowski1747	TNC	ITGA7	P24821	Q13683	literature supported	Ramilowski.2015.NatureComm
CPI-Ramilowski1748	TNC	ITGB1	P24821	P05556	literature supported	Ramilowski.2015.NatureComm
CPI-Ramilowski1749	TNC	PTPRB	P24821	P23467	literature supported	Ramilowski.2015.NatureComm
CPI-Ramilowski1754	TNFSF10	TNFRSF11B	P50591	O00300	literature supported	Ramilowski.2015.NatureComm
CPI-Ramilowski1757	TNFSF12	TNFRSF12A	O43508	Q9NP84	literature supported	Ramilowski.2015.NatureComm
CPI-Ramilowski1762	TNFSF13	FAS	O75888	P25445	literature supported	Ramilowski.2015.NatureComm
CPI-Ramilowski1763	TNFSF13	SDC2	O75888	P34741	literature supported	Ramilowski.2015.NatureComm
CPI-Ramilowski1764	TNFSF13	TNFRSF11B	O75888	O00300	literature supported	Ramilowski.2015.NatureComm
CPI-Ramilowski1766	TNFSF13	TNFRSF14	O75888	Q92956	literature supported	Ramilowski.2015.NatureComm
CPI-Ramilowski1768	TNFSF13	TNFRSF1A	O75888	P19438	literature supported	Ramilowski.2015.NatureComm
CPI-Ramilowski1776	TNFSF4	TRAF2	P23510	Q12933	literature supported	Ramilowski.2015.NatureComm
CPI-Ramilowski1779	TNFSF9	TRAF2	P41273	Q12933	literature supported	Ramilowski.2015.NatureComm
CPI-Ramilowski1782	TNF	TNFRSF21	P01375	O75509	literature supported	Ramilowski.2015.NatureComm
CPI-Ramilowski1783	TNF	TRAF2	P01375	Q12933	literature supported	Ramilowski.2015.NatureComm
CPI-Ramilowski1784	TRH	TRHR	P20396	P34981	literature supported	Ramilowski.2015.NatureComm
CPI-Ramilowski1785	TSHB	TSHR	P01222	P16473	literature supported	Ramilowski.2015.NatureComm
CPI-Ramilowski1786	TSLP	IL7R	Q969D9	P16871	literature supported	Ramilowski.2015.NatureComm
CPI-Ramilowski1787	UCN2	CRHR1	Q96RP3	P34998	literature supported	Ramilowski.2015.NatureComm
CPI-Ramilowski1788	UCN2	CRHR2	Q96RP3	Q13324	literature supported	Ramilowski.2015.NatureComm
CPI-Ramilowski1789	UCN2	IL10RB	Q96RP3	Q08334	literature supported	Ramilowski.2015.NatureComm
CPI-Ramilowski1790	UCN3	CRHR1	Q969E3	P34998	literature supported	Ramilowski.2015.NatureComm
CPI-Ramilowski1791	UCN3	CRHR2	Q969E3	Q13324	literature supported	Ramilowski.2015.NatureComm
CPI-Ramilowski1792	UCN3	IL10RB	Q969E3	Q08334	literature supported	Ramilowski.2015.NatureComm
CPI-Ramilowski1793	UCN	CRHR1	P55089	P34998	literature supported	Ramilowski.2015.NatureComm
CPI-Ramilowski1794	UCN	CRHR2	P55089	Q13324	literature supported	Ramilowski.2015.NatureComm
CPI-Ramilowski1795	ULBP2	KLRK1	Q9BZM5	P26718	literature supported	Ramilowski.2015.NatureComm
CPI-Ramilowski1796	UTS2B	UTS2R	Q765I0	Q9UKP6	literature supported	Ramilowski.2015.NatureComm
CPI-Ramilowski1797	UTS2	UTS2R	O95399	Q9UKP6	literature supported	Ramilowski.2015.NatureComm
CPI-Ramilowski1798	VASP	CXCR2	P50552	P25025	literature supported	Ramilowski.2015.NatureComm
CPI-Ramilowski1799	VCAM1	ITGA4	P19320	P13612	literature supported	Ramilowski.2015.NatureComm
CPI-Ramilowski1800	VCAM1	ITGAD	P19320	Q13349	literature supported	Ramilowski.2015.NatureComm
CPI-Ramilowski1801	VCAM1	ITGB1	P19320	P05556	literature supported	Ramilowski.2015.NatureComm
CPI-Ramilowski1802	VCAM1	ITGB2	P19320	P05107	literature supported	Ramilowski.2015.NatureComm
CPI-Ramilowski1803	VCAM1	ITGB7	P19320	P26010	literature supported	Ramilowski.2015.NatureComm
CPI-Ramilowski1804	VCAN	CD44	P13611	P16070	literature supported	Ramilowski.2015.NatureComm
CPI-Ramilowski1805	VCAN	EGFR	P13611	P00533	literature supported	Ramilowski.2015.NatureComm
CPI-Ramilowski1806	VCAN	ITGA4	P13611	P13612	literature supported	Ramilowski.2015.NatureComm
CPI-Ramilowski1807	VCAN	ITGB1	P13611	P05556	literature supported	Ramilowski.2015.NatureComm
CPI-Ramilowski1808	VCAN	SELP	P13611	P16109	literature supported	Ramilowski.2015.NatureComm
CPI-Ramilowski1809	VCAN	TLR2	P13611	O60603	literature supported	Ramilowski.2015.NatureComm
CPI-Ramilowski1810	VEGFA	EPHB2	P15692	P29323	literature supported	Ramilowski.2015.NatureComm
CPI-Ramilowski1811	VEGFA	FLT1	P15692	P17948	literature supported	Ramilowski.2015.NatureComm
CPI-Ramilowski1812	VEGFA	GPC1	P15692	P35052	literature supported	Ramilowski.2015.NatureComm
CPI-Ramilowski1813	VEGFA	KDR	P15692	P35968	literature supported	Ramilowski.2015.NatureComm
CPI-Ramilowski1814	VEGFA	NRP1	P15692	O14786	literature supported	Ramilowski.2015.NatureComm
CPI-Ramilowski1815	VEGFA	NRP2	P15692	O60462	literature supported	Ramilowski.2015.NatureComm
CPI-Ramilowski1816	VEGFB	FLT1	P49765	P17948	literature supported	Ramilowski.2015.NatureComm
CPI-Ramilowski1817	VEGFB	NRP1	P49765	O14786	literature supported	Ramilowski.2015.NatureComm
CPI-Ramilowski1818	VEGFC	FLT4	P49767	P35916	literature supported	Ramilowski.2015.NatureComm
CPI-Ramilowski1819	VEGFC	KDR	P49767	P35968	literature supported	Ramilowski.2015.NatureComm
CPI-Ramilowski1820	VEGFC	NRP2	P49767	O60462	literature supported	Ramilowski.2015.NatureComm
CPI-Ramilowski1821	VEGFC	VIPR2	P49767	P41587	literature supported	Ramilowski.2015.NatureComm
CPI-Ramilowski1822	VIM	CD44	P08670	P16070	literature supported	Ramilowski.2015.NatureComm
CPI-Ramilowski1823	VIP	ADCYAP1R1	P01282	P41586	literature supported	Ramilowski.2015.NatureComm
CPI-Ramilowski1824	VIP	SCTR	P01282	P47872	literature supported	Ramilowski.2015.NatureComm
CPI-Ramilowski1825	VIP	VIPR1	P01282	P32241	literature supported	Ramilowski.2015.NatureComm
CPI-Ramilowski1826	VIP	VIPR2	P01282	P41587	literature supported	Ramilowski.2015.NatureComm
CPI-Ramilowski1827	VTN	ITGA5	P04004	P08648	literature supported	Ramilowski.2015.NatureComm
CPI-Ramilowski1828	VTN	ITGA8	P04004	P53708	literature supported	Ramilowski.2015.NatureComm
CPI-Ramilowski1829	VTN	ITGAV	P04004	P06756	literature supported	Ramilowski.2015.NatureComm
CPI-Ramilowski1830	VTN	ITGB3	P04004	P05106	literature supported	Ramilowski.2015.NatureComm
CPI-Ramilowski1831	VTN	ITGB6	P04004	P18564	literature supported	Ramilowski.2015.NatureComm
CPI-Ramilowski1832	VTN	ITGB8	P04004	P26012	literature supported	Ramilowski.2015.NatureComm
CPI-Ramilowski1833	VTN	PLAUR	P04004	Q03405	literature supported	Ramilowski.2015.NatureComm
CPI-Ramilowski1834	VTN	PVR	P04004	P15151	literature supported	Ramilowski.2015.NatureComm
CPI-Ramilowski1835	VTN	TNFRSF11B	P04004	O00300	literature supported	Ramilowski.2015.NatureComm
CPI-Ramilowski1836	VWF	GP1BA	P04275	P07359	literature supported	Ramilowski.2015.NatureComm
CPI-Ramilowski1837	VWF	ITGA2B	P04275	P08514	literature supported	Ramilowski.2015.NatureComm
CPI-Ramilowski1838	VWF	TNFRSF11B	P04275	O00300	literature supported	Ramilowski.2015.NatureComm
CPI-Ramilowski1839	WNT11	FZD7	O96014	O75084	literature supported	Ramilowski.2015.NatureComm
CPI-Ramilowski1840	WNT1	FZD3	P04628	Q9NPG1	literature supported	Ramilowski.2015.NatureComm
CPI-Ramilowski1841	WNT1	FZD8	P04628	Q9H461	literature supported	Ramilowski.2015.NatureComm
CPI-Ramilowski1842	WNT1	FZD9	P04628	O00144	literature supported	Ramilowski.2015.NatureComm
CPI-Ramilowski1843	WNT1	LRP5	P04628	O75197	literature supported	Ramilowski.2015.NatureComm
CPI-Ramilowski1844	WNT1	LRP6	P04628	O75581	literature supported	Ramilowski.2015.NatureComm
CPI-Ramilowski1845	WNT1	RYK	P04628	P34925	literature supported	Ramilowski.2015.NatureComm
CPI-Ramilowski1846	WNT2	FZD1	P09544	Q9UP38	literature supported	Ramilowski.2015.NatureComm
CPI-Ramilowski1847	WNT2	FZD5	P09544	Q13467	literature supported	Ramilowski.2015.NatureComm
CPI-Ramilowski1848	WNT2	FZD7	P09544	O75084	literature supported	Ramilowski.2015.NatureComm
CPI-Ramilowski1849	WNT2	FZD8	P09544	Q9H461	literature supported	Ramilowski.2015.NatureComm
CPI-Ramilowski1850	WNT2	FZD9	P09544	O00144	literature supported	Ramilowski.2015.NatureComm
CPI-Ramilowski1851	WNT3A	APCDD1	P56704	Q8J025	literature supported	Ramilowski.2015.NatureComm
CPI-Ramilowski1852	WNT3A	FZD1	P56704	Q9UP38	literature supported	Ramilowski.2015.NatureComm
CPI-Ramilowski1853	WNT3A	FZD2	P56704	Q14332	literature supported	Ramilowski.2015.NatureComm
CPI-Ramilowski1854	WNT3A	FZD5	P56704	Q13467	literature supported	Ramilowski.2015.NatureComm
CPI-Ramilowski1855	WNT3A	FZD6	P56704	O60353	literature supported	Ramilowski.2015.NatureComm
CPI-Ramilowski1856	WNT3A	FZD7	P56704	O75084	literature supported	Ramilowski.2015.NatureComm
CPI-Ramilowski1857	WNT3A	FZD8	P56704	Q9H461	literature supported	Ramilowski.2015.NatureComm
CPI-Ramilowski1858	WNT3A	LRP1	P56704	Q07954	literature supported	Ramilowski.2015.NatureComm
CPI-Ramilowski1859	WNT3A	LRP6	P56704	O75581	literature supported	Ramilowski.2015.NatureComm
CPI-Ramilowski1860	WNT3A	RYK	P56704	P34925	literature supported	Ramilowski.2015.NatureComm
CPI-Ramilowski1861	WNT3	FZD1	P56703	Q9UP38	literature supported	Ramilowski.2015.NatureComm
CPI-Ramilowski1862	WNT3	FZD7	P56703	O75084	literature supported	Ramilowski.2015.NatureComm
CPI-Ramilowski1863	WNT3	FZD8	P56703	Q9H461	literature supported	Ramilowski.2015.NatureComm
CPI-Ramilowski1864	WNT3	LRP6	P56703	O75581	literature supported	Ramilowski.2015.NatureComm
CPI-Ramilowski1865	WNT3	RYK	P56703	P34925	literature supported	Ramilowski.2015.NatureComm
CPI-Ramilowski1866	WNT4	FZD2	P56705	Q14332	literature supported	Ramilowski.2015.NatureComm
CPI-Ramilowski1867	WNT4	FZD6	P56705	O60353	literature supported	Ramilowski.2015.NatureComm
CPI-Ramilowski1868	WNT5A	FZD1	P41221	Q9UP38	literature supported	Ramilowski.2015.NatureComm
CPI-Ramilowski1869	WNT5A	FZD2	P41221	Q14332	literature supported	Ramilowski.2015.NatureComm
CPI-Ramilowski1870	WNT5A	FZD4	P41221	Q9ULV1	literature supported	Ramilowski.2015.NatureComm
CPI-Ramilowski1871	WNT5A	FZD5	P41221	Q13467	literature supported	Ramilowski.2015.NatureComm
CPI-Ramilowski1872	WNT5A	FZD6	P41221	O60353	literature supported	Ramilowski.2015.NatureComm
CPI-Ramilowski1873	WNT5A	FZD7	P41221	O75084	literature supported	Ramilowski.2015.NatureComm
CPI-Ramilowski1874	WNT5A	FZD8	P41221	Q9H461	literature supported	Ramilowski.2015.NatureComm
CPI-Ramilowski1875	WNT5A	LRP5	P41221	O75197	literature supported	Ramilowski.2015.NatureComm
CPI-Ramilowski1876	WNT5A	MCAM	P41221	P43121	literature supported	Ramilowski.2015.NatureComm
CPI-Ramilowski1877	WNT5A	ROR1	P41221	Q01973	literature supported	Ramilowski.2015.NatureComm
CPI-Ramilowski1878	WNT5A	ROR2	P41221	Q01974	literature supported	Ramilowski.2015.NatureComm
CPI-Ramilowski1879	WNT5A	RYK	P41221	P34925	literature supported	Ramilowski.2015.NatureComm
CPI-Ramilowski1880	WNT7A	FZD10	O00755	Q9ULW2	literature supported	Ramilowski.2015.NatureComm
CPI-Ramilowski1881	WNT7A	FZD5	O00755	Q13467	literature supported	Ramilowski.2015.NatureComm
CPI-Ramilowski1882	WNT7A	FZD9	O00755	O00144	literature supported	Ramilowski.2015.NatureComm
CPI-Ramilowski1883	WNT7B	FZD1	P56706	Q9UP38	literature supported	Ramilowski.2015.NatureComm
CPI-Ramilowski1884	WNT7B	FZD10	P56706	Q9ULW2	literature supported	Ramilowski.2015.NatureComm
CPI-Ramilowski1885	WNT7B	LRP5	P56706	O75197	literature supported	Ramilowski.2015.NatureComm
CPI-Ramilowski1889	ZG16B	CXCR4	Q96DA0	P61073	literature supported	Ramilowski.2015.NatureComm
CPI-Ramilowski1890	ZG16B	TLR2	Q96DA0	O60603	literature supported	Ramilowski.2015.NatureComm
CPI-Ramilowski1891	ZG16B	TLR4	Q96DA0	O00206	literature supported	Ramilowski.2015.NatureComm
CPI-Ramilowski1892	ZG16B	TLR5	Q96DA0	O60602	literature supported	Ramilowski.2015.NatureComm
CPI-Ramilowski1893	ZG16B	TLR6	Q96DA0	Q9Y2C9	literature supported	Ramilowski.2015.NatureComm
CPI-Ramilowski1894	ZP3	MERTK	P21754	Q12866	literature supported	Ramilowski.2015.NatureComm
CPI-XinShao2	SEMA3F	PLXNA1	Q13275	Q9UIW2	26156437	XinShao.2020.BriefinginBioinfomatics
CPI-XinShao6	HEBP1	ADRA2A	Q9NRV9	P08913	32196115	XinShao.2020.BriefinginBioinfomatics
CPI-XinShao7	HEBP1	MTNR1A	Q9NRV9	P48039	32196115	XinShao.2020.BriefinginBioinfomatics
CPI-XinShao9	HEBP1	GRM7	Q9NRV9	Q14831	32196115	XinShao.2020.BriefinginBioinfomatics
CPI-XinShao13	GRN	TNFRSF1A	P28799	P19438	24070898	XinShao.2020.BriefinginBioinfomatics
CPI-XinShao14	GRN	EGFR	P28799	P00533	32103204	XinShao.2020.BriefinginBioinfomatics
CPI-XinShao15	GRN	SORT1	P28799	Q99523	23706646	XinShao.2020.BriefinginBioinfomatics
CPI-XinShao16	GRN	TNFRSF1B	P28799	P20333	29740434	XinShao.2020.BriefinginBioinfomatics
CPI-XinShao17	GRN	CLEC4M	P28799	Q9H2X3	32103204	XinShao.2020.BriefinginBioinfomatics
CPI-XinShao22	ICAM3	CD209	P32942	Q9NNX6	15795245	XinShao.2020.BriefinginBioinfomatics
CPI-XinShao24	CEACAM1	EGFR	P13688	P00533	15467833	XinShao.2020.BriefinginBioinfomatics
CPI-XinShao25	CEACAM1	SELE	P13688	P16581	1378450	XinShao.2020.BriefinginBioinfomatics
CPI-XinShao26	CEACAM1	CD209	P13688	Q9NNX6	16282604	XinShao.2020.BriefinginBioinfomatics
CPI-XinShao33	ST6GAL1	EGFR	P15907	P00533	29402301	XinShao.2020.BriefinginBioinfomatics
CPI-XinShao41	SCT	PTH1R	P09683	Q03431	32196115	XinShao.2020.BriefinginBioinfomatics
CPI-XinShao42	SCT	ADCYAP1R1	P09683	P41586	32196115	XinShao.2020.BriefinginBioinfomatics
CPI-XinShao43	SCT	RAMP2	P09683	O60895	32196115	XinShao.2020.BriefinginBioinfomatics
CPI-XinShao45	SCT	RAMP3	P09683	O60896	32196115	XinShao.2020.BriefinginBioinfomatics
CPI-XinShao46	SCT	GPR20	P09683	Q99678	32196115	XinShao.2020.BriefinginBioinfomatics
CPI-XinShao47	SCT	ADRB2	P09683	P07550	32196115	XinShao.2020.BriefinginBioinfomatics
CPI-XinShao49	SCT	ADRB3	P09683	P13945	32196115	XinShao.2020.BriefinginBioinfomatics
CPI-XinShao50	SCT	TSHR	P09683	P16473	32196115	XinShao.2020.BriefinginBioinfomatics
CPI-XinShao51	SCT	GPR84	P09683	Q9NQS5	32196115	XinShao.2020.BriefinginBioinfomatics
CPI-XinShao52	FGF20	FGFR2	Q9NP95	P21802	16597617	XinShao.2020.BriefinginBioinfomatics
CPI-XinShao54	FGF20	FGFR1	Q9NP95	P11362	16597617	XinShao.2020.BriefinginBioinfomatics
CPI-XinShao55	FGF20	FGFR3	Q9NP95	P22607	16597617	XinShao.2020.BriefinginBioinfomatics
CPI-XinShao56	CEACAM6	EGFR	P40199	P00533	28892050	XinShao.2020.BriefinginBioinfomatics
CPI-XinShao64	EFNB1	EPHA4	P98172	P54764	15114347	XinShao.2020.BriefinginBioinfomatics
CPI-XinShao65	EFNB1	EPHA6	P98172	Q9UF33	32196115	XinShao.2020.BriefinginBioinfomatics
CPI-XinShao66	DLL3	NOTCH1	Q9NYJ7	P46531	22353464	XinShao.2020.BriefinginBioinfomatics
CPI-XinShao67	DLL3	NOTCH4	Q9NYJ7	Q99466	22353464	XinShao.2020.BriefinginBioinfomatics
CPI-XinShao68	DLL3	NOTCH2	Q9NYJ7	Q04721	22353464	XinShao.2020.BriefinginBioinfomatics
CPI-XinShao69	DLL3	NOTCH3	Q9NYJ7	Q9UM47	22353464	XinShao.2020.BriefinginBioinfomatics
CPI-XinShao71	VCL	ITGB5	P18206	P18084	32196115	XinShao.2020.BriefinginBioinfomatics
CPI-XinShao72	VCL	ALK	P18206	Q9UM73	21213368	XinShao.2020.BriefinginBioinfomatics
CPI-XinShao74	EFNA2	EPHA10	O43921	Q5JZY3	11114742	XinShao.2020.BriefinginBioinfomatics
CPI-XinShao76	EFNA2	EPHA1	O43921	P21709	15114347	XinShao.2020.BriefinginBioinfomatics
CPI-XinShao82	FGF22	FGFR1	Q9HCT0	P11362	16597617	XinShao.2020.BriefinginBioinfomatics
CPI-XinShao86	MIF	CXCR4	P14174	P61073	19665027	XinShao.2020.BriefinginBioinfomatics
CPI-XinShao87	MIF	CD44	P14174	P16070	30682543	XinShao.2020.BriefinginBioinfomatics
CPI-XinShao88	MIF	EGFR	P14174	P00533	26280537	XinShao.2020.BriefinginBioinfomatics
CPI-XinShao89	MIF	CXCR2	P14174	P25025	18852457	XinShao.2020.BriefinginBioinfomatics
CPI-XinShao93	TCN2	LRP2	P20062	P98164	8710919	XinShao.2020.BriefinginBioinfomatics
CPI-XinShao94	TCN2	CNR1	P20062	P21554	32196115	XinShao.2020.BriefinginBioinfomatics
CPI-XinShao95	LGALS1	ITGB1	P09382	P05556	14550305	XinShao.2020.BriefinginBioinfomatics
CPI-XinShao96	LGALS1	PTPRC	P09382	P08575	10369126	XinShao.2020.BriefinginBioinfomatics
CPI-XinShao108	PCSK1N	GPR171	Q9UHG2	O14626	31308196	XinShao.2020.BriefinginBioinfomatics
CPI-XinShao109	TIMP1	FGFR2	P01033	P21802	32103204	XinShao.2020.BriefinginBioinfomatics
CPI-XinShao111	MMP2	PECAM1	P08253	P16284	30793207	XinShao.2020.BriefinginBioinfomatics
CPI-XinShao112	MMP2	CCR2	P08253	P41597	30132565	XinShao.2020.BriefinginBioinfomatics
CPI-XinShao114	MMP2	FGFR1	P08253	P11362	8692946	XinShao.2020.BriefinginBioinfomatics
CPI-XinShao116	CCL22	DPP4	O00626	P27487	24218476	XinShao.2020.BriefinginBioinfomatics
CPI-XinShao117	CCL22	ACKR2	O00626	O00590	10699158	XinShao.2020.BriefinginBioinfomatics
CPI-XinShao119	CCL17	ACKR1	Q92583	Q16570	10699158;13679391	XinShao.2020.BriefinginBioinfomatics
CPI-XinShao120	CCL17	ACKR2	Q92583	O00590	10699158	XinShao.2020.BriefinginBioinfomatics
CPI-XinShao124	TG	TPO	P01266	P07202	28153798	XinShao.2020.BriefinginBioinfomatics
CPI-XinShao127	PLAT	ITGAM	P00750	P11215	22677557	XinShao.2020.BriefinginBioinfomatics
CPI-XinShao129	PLAT	ITGB2	P00750	P05107	32196115	XinShao.2020.BriefinginBioinfomatics
CPI-XinShao130	DKK4	LRP6	Q9UBT3	O75581	29925589	XinShao.2020.BriefinginBioinfomatics
CPI-XinShao131	DKK4	LRP5	Q9UBT3	O75197	29925589	XinShao.2020.BriefinginBioinfomatics
CPI-XinShao132	LHB	PTH1R	P01229	Q03431	32196115	XinShao.2020.BriefinginBioinfomatics
CPI-XinShao133	LHB	ADCYAP1R1	P01229	P41586	32196115	XinShao.2020.BriefinginBioinfomatics
CPI-XinShao134	LHB	RAMP2	P01229	O60895	32196115	XinShao.2020.BriefinginBioinfomatics
CPI-XinShao135	LHB	VIPR1	P01229	P32241	32196115	XinShao.2020.BriefinginBioinfomatics
CPI-XinShao136	LHB	RAMP3	P01229	O60896	32196115	XinShao.2020.BriefinginBioinfomatics
CPI-XinShao137	LHB	GPR20	P01229	Q99678	32196115	XinShao.2020.BriefinginBioinfomatics
CPI-XinShao138	LHB	ADRB2	P01229	P07550	32196115	XinShao.2020.BriefinginBioinfomatics
CPI-XinShao139	LHB	ADRB3	P01229	P13945	32196115	XinShao.2020.BriefinginBioinfomatics
CPI-XinShao140	LHB	TSHR	P01229	P16473	32196115	XinShao.2020.BriefinginBioinfomatics
CPI-XinShao142	LHB	GPR84	P01229	Q9NQS5	32196115	XinShao.2020.BriefinginBioinfomatics
CPI-XinShao146	RETN	GPR25	Q9HD89	O00155	32103204	XinShao.2020.BriefinginBioinfomatics
CPI-XinShao148	EBI3	IL6ST	Q14213	P40189	22306691	XinShao.2020.BriefinginBioinfomatics
CPI-XinShao150	TGFB1	EGFR	P01137	P00533	32103204	XinShao.2020.BriefinginBioinfomatics
CPI-XinShao151	TGFB1	SMAD3	P01137	P84022	32196115	XinShao.2020.BriefinginBioinfomatics
CPI-XinShao153	TGFB1	ITGB3	P01137	P05106	32196115	XinShao.2020.BriefinginBioinfomatics
CPI-XinShao158	TGFB1	ITGB1	P01137	P05556	12415008	XinShao.2020.BriefinginBioinfomatics
CPI-XinShao159	TGFB1	CAV1	P01137	Q03135	32196115	XinShao.2020.BriefinginBioinfomatics
CPI-XinShao162	TGFB1	CXCR4	P01137	P61073	32196115	XinShao.2020.BriefinginBioinfomatics
CPI-XinShao163	TGFB1	ITGB5	P01137	P18084	32196115	XinShao.2020.BriefinginBioinfomatics
CPI-XinShao166	CEACAM5	CD1D	P06731	P15813	24104458	XinShao.2020.BriefinginBioinfomatics
CPI-XinShao167	COMP	ITGB1	P49747	P05556	32196115	XinShao.2020.BriefinginBioinfomatics
CPI-XinShao168	COMP	ITGB3	P49747	P05106	32196115	XinShao.2020.BriefinginBioinfomatics
CPI-XinShao169	COMP	CD36	P49747	P16671	30231922	XinShao.2020.BriefinginBioinfomatics
CPI-XinShao172	HGF	ITGB1	P14210	P05556	32196115	XinShao.2020.BriefinginBioinfomatics
CPI-XinShao175	HGF	NRP1	P14210	O14786	18065694	XinShao.2020.BriefinginBioinfomatics
CPI-XinShao177	LAMB1	ITGA7	P07942	Q13683	32196115	XinShao.2020.BriefinginBioinfomatics
CPI-XinShao178	LAMB1	ITGAV	P07942	P06756	32196115	XinShao.2020.BriefinginBioinfomatics
CPI-XinShao181	LAMB1	ITGA1	P07942	P56199	32196115	XinShao.2020.BriefinginBioinfomatics
CPI-XinShao182	LAMB1	ITGA2	P07942	P17301	32196115	XinShao.2020.BriefinginBioinfomatics
CPI-XinShao183	WNT16	FZD6	Q9UBV4	O60353	32196115	XinShao.2020.BriefinginBioinfomatics
CPI-XinShao184	NAMPT	ADORA2A	P43490	P29274	32103204	XinShao.2020.BriefinginBioinfomatics
CPI-XinShao190	SERPINE1	PLAUR	P05121	Q03405	10896774	XinShao.2020.BriefinginBioinfomatics
CPI-XinShao191	SERPINE1	ITGAV	P05121	P06756	32196115	XinShao.2020.BriefinginBioinfomatics
CPI-XinShao193	SERPINE1	ITGB5	P05121	P18084	32196115	XinShao.2020.BriefinginBioinfomatics
CPI-XinShao194	C5	ADRA2A	P01031	P08913	32196115	XinShao.2020.BriefinginBioinfomatics
CPI-XinShao195	C5	MTNR1A	P01031	P48039	32196115	XinShao.2020.BriefinginBioinfomatics
CPI-XinShao198	C5	GRM7	P01031	Q14831	32196115	XinShao.2020.BriefinginBioinfomatics
CPI-XinShao206	WNT3	ROR2	P56703	Q01974	15388793	XinShao.2020.BriefinginBioinfomatics
CPI-XinShao210	WNT3	FZD5	P56703	Q13467	32196115	XinShao.2020.BriefinginBioinfomatics
CPI-XinShao217	CCL2	ACKR1	P13500	Q16570	10699158;13679391	XinShao.2020.BriefinginBioinfomatics
CPI-XinShao223	CCL13	ACKR1	Q99616	Q16570	10699158	XinShao.2020.BriefinginBioinfomatics
CPI-XinShao229	CCL13	CCR9	Q99616	P51686	32196115	XinShao.2020.BriefinginBioinfomatics
CPI-XinShao232	COL1A1	FLT4	P02452	P35916	32196115	XinShao.2020.BriefinginBioinfomatics
CPI-XinShao234	COL1A1	ITGA1	P02452	P56199	10464311	XinShao.2020.BriefinginBioinfomatics
CPI-XinShao237	COL1A1	ITGAV	P02452	P06756	1693626	XinShao.2020.BriefinginBioinfomatics
CPI-XinShao243	EFNB3	EPHB6	Q15768	O15197	11114742;15114347	XinShao.2020.BriefinginBioinfomatics
CPI-XinShao246	EFNB3	EPHB1	Q15768	P54762	11114742;15114347	XinShao.2020.BriefinginBioinfomatics
CPI-XinShao252	VTN	CD47	P04004	Q08722	32196115	XinShao.2020.BriefinginBioinfomatics
CPI-XinShao254	VTN	ITGB1	P04004	P05556	32196115	XinShao.2020.BriefinginBioinfomatics
CPI-XinShao255	VTN	KDR	P04004	P35968	32196115	XinShao.2020.BriefinginBioinfomatics
CPI-XinShao257	VTN	ITGA2B	P04004	P08514	1692034	XinShao.2020.BriefinginBioinfomatics
CPI-XinShao262	VTN	ITGB5	P04004	P18084	32196115	XinShao.2020.BriefinginBioinfomatics
CPI-XinShao263	IBSP	ITGB3	P21815	P05106	32196115	XinShao.2020.BriefinginBioinfomatics
CPI-XinShao264	IBSP	ITGAV	P21815	P06756	32196115	XinShao.2020.BriefinginBioinfomatics
CPI-XinShao265	CXCL6	ADRA2A	P80162	P08913	32196115	XinShao.2020.BriefinginBioinfomatics
CPI-XinShao266	CXCL6	ACKR1	P80162	Q16570	10699158	XinShao.2020.BriefinginBioinfomatics
CPI-XinShao268	CXCL6	GRM7	P80162	Q14831	32196115	XinShao.2020.BriefinginBioinfomatics
CPI-XinShao270	CXCL6	MTNR1A	P80162	P48039	32196115	XinShao.2020.BriefinginBioinfomatics
CPI-XinShao274	APOC3	LRP2	P02656	P98164	32196115	XinShao.2020.BriefinginBioinfomatics
CPI-XinShao275	APOC3	LDLR	P02656	P01130	27400128	XinShao.2020.BriefinginBioinfomatics
[truncated: 1,473 more rows]
